# Supplementary material for: Crystal structure of (perchlorato-κO)(1,4,7,10-tetra­aza­cyclo­dodecane-κ4 N)copper(II) perchlorate
Source: Acta Crystallogr E Crystallogr Commun. 2017 Jan 1;73(Pt 1):31–4. doi: 10.1107/S2056989016019563 (PMC5209765; doi:10.1107/S2056989016019563)
Supplement: Supplementary file 1 [file e-73-00031-sup1.cif]

##############################################################################
#                                                                            #
# This CIF contains the data in a paper accepted for publication in          #
# Acta Crystallographica Section E. It conforms to the requirements of       #
# Notes for Authors for Acta Crystallographica Section E, and has been       #
# peer reviewed under the auspices of the IUCr Commission on Journals.       #
#                                                                            #
# Full details of the Crystallographic Information File format               #
# are given in the paper "The Crystallographic Information File (CIF):       #
# a New Standard Archive File for Crystallography" by S. R. Hall, F. H.      #
# Allen and I. D. Brown [Acta Cryst. (1991), A47, 655-685].                  #
#                                                                            #
# The current version of the core CIF dictionary is obtainable from          #
# ftp://ftp.iucr.org/pub/cif_core.dic.                                       #
#                                                                            #
# Software is freely available for graphical display of the structure(s)     #
# in this CIF. For information consult the CIF software page                 #
# http://www.iucr.org/resources/cif/software.                                #
#                                                                            #
# This file may be used for bona fide research purposes within the           #
# scientific community so long as proper attribution is given to the journal # 
# article from which it was obtained.                                        #
#                                                                            #
##############################################################################
data_I
_database_code_depnum_ccdc_archive 'CCDC 1521075'
_audit_creation_method     'SHELXL-2014/7'
_journal_date_recd_electronic     2016-11-30
_journal_date_accepted     2016-12-06
_journal_name_full     'Acta Crystallographica, Section E'
_journal_year     2017
_journal_volume     73
_journal_issue      1
_journal_page_first     31
_journal_page_last     34
_journal_paper_category     GM
_journal_paper_doi     10.1107/S2056989016019563
_journal_coeditor_code     ZL2687
_publ_contact_author_name     'Elizabeth T. Papish'
_publ_contact_author_address
;
Department of Chemistry
University of Alabama
250 Hackberry Lane
Tuscaloosa, AL 35487-0336
USA
;
_publ_contact_author_email     'etpapish@ua.edu'
_publ_contact_author_fax     ?
_publ_contact_author_phone     ?
_publ_section_title
;\
Crystal structure of
(perchlorato-\k<i>O</i>)(1,4,7,10-tetraazacyclododecane-\k^4^<i>N</i>)\
copper(II) perchlorate
;
_publ_section_title_footnote     .
loop_
    _publ_author_name
    _publ_author_footnote
    _publ_author_address
    'Gray, Jessica L.' .
;
Department of Chemistry
University of Alabama
250 Hackberry Lane
Tuscaloosa, AL 35487-0336
USA
;
    'Gerlach, Deidra L.' .
;
Department of Chemistry
University of Alabama
250 Hackberry Lane
Tuscaloosa, AL 35487-0336
USA
;
    'Papish, Elizabeth T.' .
;
Department of Chemistry
University of Alabama
250 Hackberry Lane
Tuscaloosa, AL 35487-0336
USA
;
_publ_section_synopsis
;\
The crystal structure of
(perchlorato-\k<i>O</i>)(1,4,7,10-tetraazacyclododecane-\k^4^<i>N</i>)\
copper(II) perchlorate is reported. The crystal was grown from a solution of
methanol at ambient temperature which resulted in no co-crystallization of
solvent.
;
_chemical_name_systematic
;
(Perchlorato-\k<i>O</i>)(1,4,7,10-tetraazacyclododecane-\k^4^<i>N</i>)copper(II)
perchlorate
;
_chemical_name_common     '[Cu cyclen](ClO4)2'
_chemical_formula_moiety     'C8 H20 Cl1 Cu N4 O4 +, Cl1 O4 -'
_chemical_formula_sum     'C8 H20 Cl2 Cu N4 O8'
_chemical_formula_iupac     '[Cu (Cl O4) (C8 H20 N4)] Cl1 O4'
_chemical_formula_weight     434.72
_chemical_melting_point     ?
_shelx_space_group_comment
;
The symmetry employed for this shelxl refinement is uniquely defined
by the following loop, which should always be used as a source of
symmetry information in preference to the above space-group names.
They are only intended as comments.
;
_space_group_crystal_system     monoclinic
_space_group_name_H-M_alt     'P 21/n'
_space_group_name_Hall     '-P 2yn'
loop_
    _space_group_symop_operation_xyz
    'x, y, z'
    '-x+1/2, y+1/2, -z+1/2'
    '-x, -y, -z'
    'x-1/2, -y-1/2, z-1/2'
_cell_length_a     8.9387(2)
_cell_length_b     15.0607(4)
_cell_length_c     11.9235(3)
_cell_angle_alpha     90
_cell_angle_beta     92.9490(10)
_cell_angle_gamma     90
_cell_volume     1603.05(7)
_cell_formula_units_Z     4
_cell_measurement_reflns_used     9899
_cell_measurement_theta_min     2.2815
_cell_measurement_theta_max     35.8550
_cell_measurement_temperature     173(2)
_exptl_crystal_description     block
_exptl_crystal_colour     purple
_exptl_crystal_size_max     0.230
_exptl_crystal_size_mid     0.210
_exptl_crystal_size_min     0.180
_exptl_crystal_density_diffrn     1.801
_exptl_crystal_density_meas     ?
_exptl_crystal_density_method     ?
_exptl_crystal_F_000     892
_exptl_absorpt_coefficient_mu     1.741
_exptl_absorpt_correction_type     multi-scan
_exptl_absorpt_process_details
;
(SADABS; Sheldrick, 2014)
;
_shelx_estimated_absorpt_T_min     0.690
_shelx_estimated_absorpt_T_max     0.745
_exptl_absorpt_correction_T_min     0.6672
_exptl_absorpt_correction_T_max     0.7471
_diffrn_ambient_temperature     173(2)
_diffrn_radiation_type     MoK\a
_diffrn_radiation_wavelength     0.71073
_diffrn_measurement_device_type     'Bruker SMART APEXII CCD'
_diffrn_measurement_method     'phi and omega scans'
_diffrn_detector_area_resol_mean     ?
_diffrn_reflns_number     43306
_diffrn_reflns_av_R_equivalents     0.0208
_diffrn_reflns_theta_min     2.180
_diffrn_reflns_theta_max     36.160
_diffrn_reflns_theta_full     25.242
_diffrn_measured_fraction_theta_max     0.979
_diffrn_measured_fraction_theta_full     1.000
_diffrn_reflns_limit_h_min     -14
_diffrn_reflns_limit_h_max     13
_diffrn_reflns_limit_k_min     -24
_diffrn_reflns_limit_k_max     24
_diffrn_reflns_limit_l_min     -19
_diffrn_reflns_limit_l_max     12
_refine_special_details     ?
_reflns_number_total     7519
_reflns_number_gt     6655
_reflns_threshold_expression     'I > 2\s(I)'
_refine_ls_structure_factor_coef     Fsqd
_refine_ls_matrix_type     full
_refine_ls_R_factor_all     0.0297
_refine_ls_R_factor_gt     0.0247
_refine_ls_wR_factor_gt     0.0652
_refine_ls_wR_factor_ref     0.0675
_refine_ls_goodness_of_fit_ref     1.022
_refine_ls_restrained_S_all     1.022
_refine_ls_number_reflns     7519
_refine_ls_number_parameters     221
_refine_ls_number_restraints     6
_refine_ls_hydrogen_treatment     mixed
_refine_ls_weighting_scheme     calc
_refine_ls_weighting_details
              'w=1/[\s^2^(Fo^2^)+(0.0357P)^2^+0.4526P] where P=(Fo^2^+2Fc^2^)/3'
_atom_sites_solution_hydrogens     mixed
_atom_sites_solution_primary     direct
_atom_sites_solution_secondary     difmap
_refine_ls_shift/su_max     0.003
_refine_ls_shift/su_mean     0.000
_refine_diff_density_max     0.596
_refine_diff_density_min     -0.438
_refine_ls_extinction_method
;
SHELXL2014 (Sheldrick, 2015)
;
_refine_ls_extinction_coef     0.0025(3)
_refine_ls_extinction_expression
                                  'Fc^*^=kFc[1+0.001xFc^2^\l^3^/sin(2\q)]^-1/4^'
loop_
    _atom_type_symbol
    _atom_type_description
    _atom_type_scat_dispersion_real
    _atom_type_scat_dispersion_imag
    _atom_type_scat_source
    'C' 'C' 0.0033 0.0016
                         'International Tables Vol C Tables 4.2.6.8 and 6.1.1.4'
    'H' 'H' 0.0000 0.0000
                         'International Tables Vol C Tables 4.2.6.8 and 6.1.1.4'
    'N' 'N' 0.0061 0.0033
                         'International Tables Vol C Tables 4.2.6.8 and 6.1.1.4'
    'O' 'O' 0.0106 0.0060
                         'International Tables Vol C Tables 4.2.6.8 and 6.1.1.4'
    'Cl' 'Cl' 0.1484 0.1585
                         'International Tables Vol C Tables 4.2.6.8 and 6.1.1.4'
    'Cu' 'Cu' 0.3201 1.2651
                         'International Tables Vol C Tables 4.2.6.8 and 6.1.1.4'
_computing_data_collection
;
APEX2 (Bruker, 2013)
;
_computing_cell_refinement
;
SAINT-Plus (Bruker, 2013)
;
_computing_data_reduction
;
SAINT-Plus (Bruker, 2013)
;
_computing_structure_solution
;
SHELXT (Sheldrick, 2008)
;
_computing_structure_refinement
;
SHELXL2014 (Sheldrick, 2015) and
<i>SHELXLE</i> (H\"ubschle <i>et al.</i>,  2011)
;
_computing_molecular_graphics     ?
_computing_publication_material     ?
loop_
    _atom_site_type_symbol
    _atom_site_label
    _atom_site_fract_x
    _atom_site_fract_y
    _atom_site_fract_z
    _atom_site_U_iso_or_equiv
    _atom_site_adp_type
    _atom_site_calc_flag
    _atom_site_occupancy
    _atom_site_disorder_assembly
    _atom_site_disorder_group
    C C1 0.42855(13) 0.41595(9) 0.83806(10) 0.0315(2) Uani d 1 . .
    H H1A 0.5240 0.4277 0.8813 0.038 Uiso calc 1 . .
    H H1B 0.4043 0.3521 0.8450 0.038 Uiso calc 1 . .
    C C2 0.30439(15) 0.47211(10) 0.88238(9) 0.0341(2) Uani d 1 . .
    H H2A 0.2850 0.4540 0.9601 0.041 Uiso calc 1 . .
    H H2B 0.3344 0.5354 0.8835 0.041 Uiso calc 1 . .
    C C3 0.07219(14) 0.38402(9) 0.83922(11) 0.0330(2) Uani d 1 . .
    H H3A 0.0198 0.3977 0.9083 0.040 Uiso calc 1 . .
    H H3B 0.1353 0.3308 0.8533 0.040 Uiso calc 1 . .
    C C4 -0.04050(12) 0.36717(8) 0.74254(13) 0.0353(3) Uani d 1 . .
    H H4A -0.0945 0.3110 0.7554 0.042 Uiso calc 1 . .
    H H4B -0.1148 0.4160 0.7378 0.042 Uiso calc 1 . .
    C C5 0.08786(13) 0.27094(7) 0.60632(10) 0.0297(2) Uani d 1 . .
    H H5A 0.0006 0.2334 0.5836 0.036 Uiso calc 1 . .
    H H5B 0.1415 0.2431 0.6720 0.036 Uiso calc 1 . .
    C C6 0.19107(16) 0.27947(8) 0.51035(10) 0.0345(2) Uani d 1 . .
    H H6A 0.2356 0.2209 0.4943 0.041 Uiso calc 1 . .
    H H6B 0.1335 0.2998 0.4420 0.041 Uiso calc 1 . .
    C C7 0.44486(13) 0.30541(7) 0.60226(11) 0.0302(2) Uani d 1 . .
    H H7A 0.5046 0.2707 0.5500 0.036 Uiso calc 1 . .
    H H7B 0.4126 0.2651 0.6620 0.036 Uiso calc 1 . .
    C C8 0.53867(12) 0.38048(8) 0.65356(12) 0.0315(2) Uani d 1 . .
    H H8A 0.6201 0.3558 0.7037 0.038 Uiso calc 1 . .
    H H8B 0.5847 0.4147 0.5934 0.038 Uiso calc 1 . .
    H H1 0.4734(19) 0.4937(9) 0.7172(14) 0.038 Uiso d 1 . .
    H H2 0.1146(18) 0.5097(10) 0.8063(14) 0.038 Uiso d 1 . .
    H H3 -0.0155(19) 0.3802(12) 0.5781(13) 0.038 Uiso d 1 . .
    H H4 0.3389(19) 0.3719(11) 0.4820(12) 0.038 Uiso d 1 . .
    N N1 0.44205(10) 0.43993(6) 0.71871(8) 0.02310(15) Uani d 1 . .
    N N2 0.16614(10) 0.46012(7) 0.80849(8) 0.02595(16) Uani d 1 . .
    N N3 0.03746(11) 0.36146(6) 0.63546(9) 0.02866(19) Uani d 1 . .
    N N4 0.31208(12) 0.34444(6) 0.54087(8) 0.02774(18) Uani d 1 . .
    O O1 0.19181(10) 0.55583(5) 0.55695(6) 0.02513(14) Uani d 1 . .
    O O2 0.40695(9) 0.63197(6) 0.62923(8) 0.03461(19) Uani d 1 . .
    O O3 0.17927(13) 0.64843(8) 0.71488(9) 0.0461(3) Uani d 1 . .
    O O4 0.21084(11) 0.71021(6) 0.53609(9) 0.0388(2) Uani d 1 . .
    O O5 0.24547(13) 0.44353(6) 0.31635(7) 0.0375(2) Uani d 1 . .
    O O6 0.36978(11) 0.40926(8) 0.15317(8) 0.0381(2) Uani d 1 . .
    O O7 0.21333(13) 0.30342(6) 0.23229(9) 0.0411(2) Uani d 1 . .
    O O8 0.10864(11) 0.42926(7) 0.14227(8) 0.0380(2) Uani d 1 . .
    Cl Cl1 0.24776(3) 0.63777(2) 0.61025(2) 0.02082(4) Uani d 1 . .
    Cl Cl2 0.23354(3) 0.39588(2) 0.21099(2) 0.02216(5) Uani d 1 . .
    Cu Cu1 0.23119(2) 0.42802(2) 0.65438(2) 0.01773(3) Uani d 1 . .
loop_
    _atom_site_aniso_label
    _atom_site_aniso_U_11
    _atom_site_aniso_U_22
    _atom_site_aniso_U_33
    _atom_site_aniso_U_12
    _atom_site_aniso_U_13
    _atom_site_aniso_U_23
    C1 0.0265(5) 0.0390(6) 0.0278(5) -0.0022(4) -0.0100(4) 0.0095(4)
    C2 0.0368(6) 0.0465(7) 0.0184(4) -0.0037(5) -0.0038(4) -0.0015(4)
    C3 0.0296(5) 0.0328(5) 0.0375(6) 0.0004(4) 0.0110(4) 0.0077(4)
    C4 0.0176(4) 0.0285(5) 0.0600(8) -0.0005(4) 0.0049(5) 0.0049(5)
    C5 0.0299(5) 0.0191(4) 0.0386(5) -0.0049(3) -0.0117(4) 0.0052(4)
    C6 0.0523(7) 0.0237(5) 0.0266(5) -0.0087(5) -0.0064(5) -0.0022(4)
    C7 0.0307(5) 0.0206(4) 0.0402(6) 0.0008(4) 0.0099(4) 0.0013(4)
    C8 0.0199(4) 0.0252(5) 0.0501(7) -0.0006(3) 0.0081(4) 0.0014(4)
    N1 0.0190(3) 0.0217(3) 0.0282(4) -0.0023(3) -0.0021(3) 0.0033(3)
    N2 0.0241(4) 0.0280(4) 0.0259(4) 0.0011(3) 0.0030(3) 0.0013(3)
    N3 0.0236(4) 0.0208(4) 0.0400(5) -0.0022(3) -0.0134(3) 0.0065(3)
    N4 0.0403(5) 0.0208(4) 0.0224(4) -0.0040(3) 0.0032(3) 0.0018(3)
    O1 0.0361(4) 0.0155(3) 0.0227(3) -0.0025(3) -0.0091(3) -0.0012(2)
    O2 0.0213(4) 0.0348(4) 0.0466(5) -0.0019(3) -0.0095(3) 0.0080(4)
    O3 0.0542(6) 0.0452(6) 0.0408(5) -0.0136(5) 0.0192(4) -0.0216(4)
    O4 0.0420(5) 0.0181(3) 0.0538(5) -0.0016(3) -0.0219(4) 0.0084(3)
    O5 0.0614(6) 0.0281(4) 0.0222(3) 0.0054(4) -0.0054(4) -0.0058(3)
    O6 0.0258(4) 0.0516(6) 0.0371(4) -0.0021(4) 0.0033(3) 0.0019(4)
    O7 0.0536(6) 0.0203(4) 0.0493(5) -0.0032(4) 0.0031(5) -0.0015(4)
    O8 0.0302(4) 0.0538(6) 0.0295(4) 0.0164(4) -0.0042(3) -0.0005(4)
    Cl1 0.02111(9) 0.01695(8) 0.02384(9) -0.00122(7) -0.00426(7) -0.00201(7)
    Cl2 0.02481(10) 0.02058(9) 0.02081(9) 0.00237(7) -0.00149(7) -0.00166(7)
    Cu1 0.01806(5) 0.01641(5) 0.01824(5) -0.00136(3) -0.00382(4) 0.00267(3)
_geom_special_details
;
 All esds (except the esd in the dihedral angle between two l.s. planes)
 are estimated using the full covariance matrix.  The cell esds are taken
 into account individually in the estimation of esds in distances, angles
 and torsion angles; correlations between esds in cell parameters are only
 used when they are defined by crystal symmetry.  An approximate (isotropic)
 treatment of cell esds is used for estimating esds involving l.s. planes.
;
loop_
    _geom_bond_atom_site_label_1
    _geom_bond_atom_site_label_2
    _geom_bond_site_symmetry_2
    _geom_bond_distance
    _geom_bond_publ_flag
    C1 N1 . 1.4791(14) ?
    C1 C2 . 1.5122(19) ?
    C1 H1A . 0.9900 ?
    C1 H1B . 0.9900 ?
    C2 N2 . 1.4913(15) ?
    C2 H2A . 0.9900 ?
    C2 H2B . 0.9900 ?
    C3 N2 . 1.4781(16) ?
    C3 C4 . 1.513(2) ?
    C3 H3A . 0.9900 ?
    C3 H3B . 0.9900 ?
    C4 N3 . 1.4881(18) ?
    C4 H4A . 0.9900 ?
    C4 H4B . 0.9900 ?
    C5 N3 . 1.4826(15) ?
    C5 C6 . 1.5118(19) ?
    C5 H5A . 0.9900 ?
    C5 H5B . 0.9900 ?
    C6 N4 . 1.4898(15) ?
    C6 H6A . 0.9900 ?
    C6 H6B . 0.9900 ?
    C7 N4 . 1.4835(16) ?
    C7 C8 . 1.5174(17) ?
    C7 H7A . 0.9900 ?
    C7 H7B . 0.9900 ?
    C8 N1 . 1.4901(15) ?
    C8 H8A . 0.9900 ?
    C8 H8B . 0.9900 ?
    N1 Cu1 . 2.0061(9) ?
    N1 H1 . 0.858(14) ?
    N2 Cu1 . 2.0145(9) ?
    N2 H2 . 0.876(14) ?
    N3 Cu1 . 2.0036(9) ?
    N3 H3 . 0.859(13) ?
    N4 Cu1 . 2.0099(10) ?
    N4 H4 . 0.859(13) ?
    O1 Cl1 . 1.4644(7) ?
    O1 Cu1 . 2.2664(7) ?
    O2 Cl1 . 1.4320(8) ?
    O3 Cl1 . 1.4267(10) ?
    O4 Cl1 . 1.4321(9) ?
    O5 Cl2 . 1.4459(9) ?
    O6 Cl2 . 1.4441(10) ?
    O7 Cl2 . 1.4285(9) ?
    O8 Cl2 . 1.4409(9) ?
loop_
    _geom_angle_atom_site_label_1
    _geom_angle_atom_site_label_2
    _geom_angle_atom_site_label_3
    _geom_angle_site_symmetry_1
    _geom_angle_site_symmetry_3
    _geom_angle
    _geom_angle_publ_flag
    N1 C1 C2 . . 107.30(9) ?
    N1 C1 H1A . . 110.3 ?
    C2 C1 H1A . . 110.3 ?
    N1 C1 H1B . . 110.3 ?
    C2 C1 H1B . . 110.3 ?
    H1A C1 H1B . . 108.5 ?
    N2 C2 C1 . . 109.06(9) ?
    N2 C2 H2A . . 109.9 ?
    C1 C2 H2A . . 109.9 ?
    N2 C2 H2B . . 109.9 ?
    C1 C2 H2B . . 109.9 ?
    H2A C2 H2B . . 108.3 ?
    N2 C3 C4 . . 107.81(10) ?
    N2 C3 H3A . . 110.1 ?
    C4 C3 H3A . . 110.1 ?
    N2 C3 H3B . . 110.1 ?
    C4 C3 H3B . . 110.1 ?
    H3A C3 H3B . . 108.5 ?
    N3 C4 C3 . . 109.92(9) ?
    N3 C4 H4A . . 109.7 ?
    C3 C4 H4A . . 109.7 ?
    N3 C4 H4B . . 109.7 ?
    C3 C4 H4B . . 109.7 ?
    H4A C4 H4B . . 108.2 ?
    N3 C5 C6 . . 107.69(9) ?
    N3 C5 H5A . . 110.2 ?
    C6 C5 H5A . . 110.2 ?
    N3 C5 H5B . . 110.2 ?
    C6 C5 H5B . . 110.2 ?
    H5A C5 H5B . . 108.5 ?
    N4 C6 C5 . . 109.55(9) ?
    N4 C6 H6A . . 109.8 ?
    C5 C6 H6A . . 109.8 ?
    N4 C6 H6B . . 109.8 ?
    C5 C6 H6B . . 109.8 ?
    H6A C6 H6B . . 108.2 ?
    N4 C7 C8 . . 108.37(9) ?
    N4 C7 H7A . . 110.0 ?
    C8 C7 H7A . . 110.0 ?
    N4 C7 H7B . . 110.0 ?
    C8 C7 H7B . . 110.0 ?
    H7A C7 H7B . . 108.4 ?
    N1 C8 C7 . . 109.56(9) ?
    N1 C8 H8A . . 109.8 ?
    C7 C8 H8A . . 109.8 ?
    N1 C8 H8B . . 109.8 ?
    C7 C8 H8B . . 109.8 ?
    H8A C8 H8B . . 108.2 ?
    C1 N1 C8 . . 115.66(9) ?
    C1 N1 Cu1 . . 102.97(7) ?
    C8 N1 Cu1 . . 107.77(7) ?
    C1 N1 H1 . . 107.1(11) ?
    C8 N1 H1 . . 110.9(12) ?
    Cu1 N1 H1 . . 112.2(11) ?
    C3 N2 C2 . . 114.31(10) ?
    C3 N2 Cu1 . . 103.55(7) ?
    C2 N2 Cu1 . . 107.38(7) ?
    C3 N2 H2 . . 111.3(12) ?
    C2 N2 H2 . . 109.4(12) ?
    Cu1 N2 H2 . . 110.7(11) ?
    C5 N3 C4 . . 114.55(9) ?
    C5 N3 Cu1 . . 102.42(7) ?
    C4 N3 Cu1 . . 108.34(7) ?
    C5 N3 H3 . . 106.1(12) ?
    C4 N3 H3 . . 113.6(12) ?
    Cu1 N3 H3 . . 111.3(12) ?
    C7 N4 C6 . . 114.37(9) ?
    C7 N4 Cu1 . . 102.84(7) ?
    C6 N4 Cu1 . . 107.10(8) ?
    C7 N4 H4 . . 110.1(12) ?
    C6 N4 H4 . . 110.2(12) ?
    Cu1 N4 H4 . . 112.0(12) ?
    Cl1 O1 Cu1 . . 116.92(4) ?
    O3 Cl1 O2 . . 109.65(7) ?
    O3 Cl1 O4 . . 111.02(7) ?
    O2 Cl1 O4 . . 109.85(6) ?
    O3 Cl1 O1 . . 108.78(6) ?
    O2 Cl1 O1 . . 109.36(5) ?
    O4 Cl1 O1 . . 108.14(5) ?
    O7 Cl2 O8 . . 109.87(7) ?
    O7 Cl2 O6 . . 109.78(7) ?
    O8 Cl2 O6 . . 109.12(6) ?
    O7 Cl2 O5 . . 109.49(6) ?
    O8 Cl2 O5 . . 109.95(6) ?
    O6 Cl2 O5 . . 108.61(6) ?
    N3 Cu1 N1 . . 151.33(4) ?
    N3 Cu1 N4 . . 87.11(4) ?
    N1 Cu1 N4 . . 87.14(4) ?
    N3 Cu1 N2 . . 86.24(4) ?
    N1 Cu1 N2 . . 86.52(4) ?
    N4 Cu1 N2 . . 153.54(4) ?
    N3 Cu1 O1 . . 104.87(3) ?
    N1 Cu1 O1 . . 103.78(3) ?
    N4 Cu1 O1 . . 103.79(3) ?
    N2 Cu1 O1 . . 102.66(3) ?
loop_
    _geom_torsion_atom_site_label_1
    _geom_torsion_atom_site_label_2
    _geom_torsion_atom_site_label_3
    _geom_torsion_atom_site_label_4
    _geom_torsion_site_symmetry_1
    _geom_torsion_site_symmetry_2
    _geom_torsion_site_symmetry_3
    _geom_torsion_site_symmetry_4
    _geom_torsion
    _geom_torsion_publ_flag
    N1 C1 C2 N2 . . . . 54.05(13) ?
    N2 C3 C4 N3 . . . . 50.52(13) ?
    N3 C5 C6 N4 . . . . 53.24(12) ?
    N4 C7 C8 N1 . . . . 51.48(13) ?
    C2 C1 N1 C8 . . . . -169.09(9) ?
    C2 C1 N1 Cu1 . . . . -51.82(10) ?
    C7 C8 N1 C1 . . . . 89.34(12) ?
    C7 C8 N1 Cu1 . . . . -25.21(11) ?
    C4 C3 N2 C2 . . . . -166.49(10) ?
    C4 C3 N2 Cu1 . . . . -50.00(10) ?
    C1 C2 N2 C3 . . . . 87.01(12) ?
    C1 C2 N2 Cu1 . . . . -27.24(11) ?
    C6 C5 N3 C4 . . . . -168.48(9) ?
    C6 C5 N3 Cu1 . . . . -51.42(9) ?
    C3 C4 N3 C5 . . . . 89.53(11) ?
    C3 C4 N3 Cu1 . . . . -24.09(11) ?
    C8 C7 N4 C6 . . . . -165.51(10) ?
    C8 C7 N4 Cu1 . . . . -49.77(10) ?
    C5 C6 N4 C7 . . . . 87.24(12) ?
    C5 C6 N4 Cu1 . . . . -26.00(11) ?
    Cu1 O1 Cl1 O3 . . . . -58.89(8) ?
    Cu1 O1 Cl1 O2 . . . . 60.85(7) ?
    Cu1 O1 Cl1 O4 . . . . -179.55(6) ?
loop_
    _geom_hbond_atom_site_label_d
    _geom_hbond_atom_site_label_h
    _geom_hbond_atom_site_label_a
    _geom_hbond_site_symmetry_A
    _geom_hbond_distance_dh
    _geom_hbond_distance_ha
    _geom_hbond_distance_da
    _geom_hbond_angle_dha
    N1 H1 O6 3_666 0.860(10)
                           2.50(2) 3.1710(10)
                                            135.0(10)
    N1 H1 O2 . 0.860(10)
                       2.390(10)
                               3.0930(10)
                                        139.0(10)
    N2 H2 O8 3_566 0.88(2) 2.31(2) 3.0500(10)
                                            142.0(10)
    N2 H2 O3 . 0.88(2) 2.44(2) 3.052(2) 127.0(10)
    N3 H3 O1 3_566 0.86(2) 2.400(10)
                                   3.2450(10)
                                            169(2)
    N3 H3 O4 3_566 0.86(2) 2.55(2) 3.1320(10)
                                            126.0(10)
    N4 H4 O5 . 0.86(2) 2.360(10)
                               3.0960(10)
                                        143.0(10)
_shelx_hkl_file
;
   1   0   0   -6.80    0.40
   1   0   0   -5.80    0.50
  -1   0   0   -5.30    0.50
   2   0   0 9999.00  171.58
  -2   0   0 9546.75  168.48
  -2   0   0 9272.77  170.28
   3   0   0   -2.60    0.50
  -3   0   0   -3.50    0.30
  -3   0   0   -2.50    0.50
  -3   0   0   -2.70    0.30
   3   0   0   -2.80    0.50
  -3   0   0   -2.10    0.50
  -4   0   0 3811.02   69.29
  -4   0   0 3813.12   67.99
   4   0   0 3771.42   69.39
   4   0   0 4003.30   68.19
  -4   0   0 3640.14   68.39
  -5   0   0   -0.50    0.70
   5   0   0   -0.30    0.40
   5   0   0    0.60    0.60
   5   0   0    0.80    0.80
  -5   0   0   -0.40    0.40
  -5   0   0   -0.50    0.20
  -5   0   0    2.10    0.70
  -5   0   0   -0.60    0.50
  -5   0   0   -0.70    0.50
  -5   0   0   -0.40    0.50
  -6   0   0 2722.93   47.60
  -6   0   0 2709.23   47.80
   6   0   0 2735.63   48.40
  -6   0   0 2791.32   47.30
   6   0   0 2732.43   49.70
  -6   0   0 2747.03   47.70
   6   0   0 2453.55   49.10
  -6   0   0 2730.33   49.40
  -7   0   0    0.30    0.60
   7   0   0    0.30    0.90
  -7   0   0    0.10    0.90
  -7   0   0    2.50    1.00
   8   0   0  171.88    5.40
  -8   0   0  169.78    4.20
  -8   0   0  170.88    4.80
  -8   0   0  166.38    4.60
  -9   0   0   -0.80    1.20
  -9   0   0   -0.60    1.10
 -10   0   0  249.18    6.80
 -10   0   0  246.08    6.50
 -11   0   0   -0.10    1.30
 -11   0   0   -1.90    1.30
 -12   0   0   23.90    2.50
 -12   0   0   30.60    2.90
 -13   0   0    1.60    1.70
 -13   0   0   -0.20    1.70
 -14   0   0   39.10    3.60
 -14   0   0   34.30    3.20
   0  -1   0   -1.30    0.10
   1  -1   0   23.00    0.80
   1  -1   0   26.70    0.90
   1  -1   0   24.50    0.80
  -1  -1   0   23.90    0.90
   1  -1   0   23.00    0.80
  -1  -1   0   23.00    0.80
  -1  -1   0   23.80    0.60
  -1  -1   0   24.40    0.90
  -1   1   0   24.50    0.90
  -1   1   0   23.80    0.80
  -1   1   0   23.70    0.80
   1   1   0   24.00    0.60
  -1   1   0   23.20    0.80
   1   1   0   24.10    0.80
   1   1   0   22.70    0.90
   1   1   0   23.40    0.80
   2  -1   0   99.09    2.40
   2  -1   0   96.49    2.50
   2  -1   0   96.99    2.20
  -2  -1   0  101.19    2.60
  -2  -1   0   97.19    2.60
   2  -1   0   99.69    2.60
   2   1   0   96.49    2.60
  -2   1   0   96.69    2.60
   2   1   0   97.89    2.50
  -2   1   0   93.39    2.20
  -2   1   0  100.69    2.60
  -2   1   0   97.69    2.30
   2   1   0   97.19    2.30
  -3  -1   0 1281.77   22.70
  -3  -1   0 1252.87   22.20
   3  -1   0 1181.18   22.50
  -3  -1   0 1222.88   22.80
   3  -1   0 1253.57   22.20
   3  -1   0 1229.78   22.80
  -3   1   0 1259.67   22.20
  -3   1   0 1225.38   22.70
   3   1   0 1205.58   22.70
   3   1   0 1243.88   22.20
   3   1   0 1231.48   22.60
  -3   1   0 1242.08   22.60
  -4  -1   0   25.70    1.40
   4  -1   0   26.90    1.70
   4  -1   0   27.30    1.80
  -4  -1   0   26.90    1.70
  -4  -1   0   27.00    1.70
  -4  -1   0   27.50    1.10
   4  -1   0   27.20    1.50
   4   1   0   26.50    1.50
  -4   1   0   24.60    1.70
  -4   1   0   25.70    1.40
  -4   1   0   30.10    1.50
  -4   1   0   25.20    1.70
   4   1   0   25.40    1.60
   4   1   0   27.60    1.80
  -5  -1   0 1314.77   23.10
  -5  -1   0 1262.47   23.40
   5  -1   0 1277.37   24.60
  -5  -1   0 1291.47   23.10
  -5  -1   0 1297.57   23.30
  -5  -1   0 1305.77   25.00
   5  -1   0 1274.37   23.90
  -5  -1   0 1295.97   24.70
   5  -1   0 1273.57   24.90
  -5  -1   0 1304.47   23.80
  -5   1   0 1292.77   24.90
   5   1   0 1289.47   23.90
   5   1   0 1290.27   24.60
  -5   1   0 1297.27   23.80
  -5   1   0 1287.67   23.40
  -5   1   0 1307.87   23.30
   5   1   0 1308.07   24.90
  -5   1   0 1324.07   23.10
   6  -1   0   37.50    2.60
  -6  -1   0   36.90    1.50
  -6  -1   0   38.10    2.50
  -6  -1   0   37.00    1.70
  -6  -1   0   39.90    1.60
   6  -1   0   36.70    2.10
   6  -1   0   32.10    2.30
  -6  -1   0   38.50    2.60
   6   1   0   35.30    2.10
  -6   1   0   38.20    1.90
  -6   1   0   36.00    1.80
   6   1   0   37.00    2.40
  -6   1   0   37.80    2.60
  -6   1   0   38.60    2.50
  -6   1   0   36.90    1.80
  -6   1   0   36.00    1.50
   6   1   0   37.60    2.60
  -7  -1   0  485.25   13.00
  -7  -1   0  452.05    9.00
  -7  -1   0  443.16    9.50
  -7  -1   0  451.55    9.40
   7  -1   0  468.05   10.30
   7   1   0  457.85   10.20
  -7   1   0  459.75    9.00
  -7   1   0  447.06    9.50
  -7   1   0  448.46    9.40
  -7   1   0  450.55    9.50
  -8  -1   0  215.38    5.60
  -8  -1   0  217.28    5.00
   8  -1   0  223.28    6.30
  -8  -1   0  207.48    5.30
  -8   1   0  218.98    5.70
   8   1   0  222.08    6.30
  -8   1   0  211.78    5.40
  -8   1   0  208.38    5.00
  -9  -1   0  391.56    8.90
  -9  -1   0  409.16    9.20
  -9   1   0  404.16    9.00
  -9   1   0  405.96    9.20
 -10  -1   0   71.79    3.50
 -10  -1   0   73.29    3.30
 -10   1   0   78.89    3.40
 -10   1   0   69.09    3.50
 -11  -1   0  170.28    5.40
 -11  -1   0  172.48    5.60
 -11   1   0  184.08    5.60
 -11   1   0  174.08    5.70
 -12  -1   0   13.10    2.10
 -12  -1   0   18.30    2.30
 -12   1   0   15.40    2.30
 -12   1   0   14.00    2.10
 -13  -1   0   94.89    4.50
 -13  -1   0  101.39    4.90
 -13   1   0  101.69    4.90
 -13   1   0   99.89    4.50
 -14  -1   0   60.19    4.30
 -14  -1   0   53.69    3.90
 -14   1   0   57.49    3.80
 -14   1   0   58.49    4.20
   0  -2   0 1416.16   26.20
   0  -2   0 1383.26   27.00
   0  -2   0 1530.45   27.00
   0   2   0 1455.35   26.60
   0   2   0 1385.46   26.70
   0   2   0 1478.75   26.60
   0   2   0 1505.35   27.00
   1  -2   0 4162.58   77.49
   1  -2   0 4476.55   77.99
  -1  -2   0 4404.56   78.99
  -1  -2   0 4223.88   78.29
   1  -2   0 4315.27   78.59
   1  -2   0 4272.17   78.39
  -1  -2   0 4456.65   76.59
   1   2   0 4509.05   78.99
  -1   2   0 4418.76   77.59
   1   2   0 4346.77   78.19
  -1   2   0 4198.78   77.89
  -1   2   0 4307.97   78.09
   1   2   0 4538.15   76.69
  -1   2   0 4391.46   78.39
   2  -2   0  889.71   16.20
  -2  -2   0  886.61   16.10
  -2  -2   0  898.31   15.90
  -2  -2   0  893.71   16.40
   2  -2   0  893.41   16.10
   2  -2   0  900.61   16.40
  -2  -2   0  897.21   16.50
   2  -2   0  905.11   16.40
   2   2   0  899.11   16.40
   2   2   0  857.11   15.90
  -2   2   0  902.61   16.40
  -2   2   0  887.21   16.30
  -2   2   0  904.71   16.10
  -2   2   0  900.51   16.10
   2   2   0  879.81   16.10
  -3  -2   0  285.77    6.20
   3  -2   0  275.97    5.80
   3  -2   0  276.07    5.70
  -3  -2   0  274.57    5.80
  -3  -2   0  280.57    6.40
   3  -2   0  286.27    6.30
  -3  -2   0  271.47    5.30
   3  -2   0  272.37    6.10
  -3   2   0  279.57    5.80
   3   2   0  277.97    6.20
   3   2   0  272.67    6.30
  -3   2   0  281.27    5.70
  -3   2   0  279.77    6.20
   3   2   0  277.67    5.80
  -3   2   0  260.27    6.10
  -4  -2   0  168.68    4.90
   4  -2   0  174.48    4.70
  -4  -2   0  169.18    4.70
  -4  -2   0  173.78    3.80
   4  -2   0  170.18    4.80
  -4  -2   0  172.98    4.20
   4  -2   0  171.08    4.30
  -4  -2   0  171.28    3.70
  -4  -2   0  179.88    4.00
   4   2   0  176.08    4.30
   4   2   0  172.88    4.60
  -4   2   0  171.48    4.80
  -4   2   0  175.08    4.10
   4   2   0  173.78    4.80
  -4   2   0  161.48    4.60
  -4   2   0  179.08    4.30
  -5  -2   0  517.55    9.90
   5  -2   0  511.25   10.50
  -5  -2   0  509.15    9.60
  -5  -2   0  515.35   11.20
   5  -2   0  509.25   11.40
  -5  -2   0  521.55    9.70
   5  -2   0  502.65   11.10
  -5  -2   0  500.95   10.40
  -5  -2   0  500.15   11.40
  -5  -2   0  497.25    9.80
  -5   2   0  523.95   10.00
  -5   2   0  518.75   10.50
  -5   2   0  481.15   11.00
  -5   2   0  521.75    9.90
  -5   2   0  518.25   10.30
  -5   2   0  521.35   11.40
   5   2   0  522.85   11.20
  -5   2   0  533.05    9.70
   5   2   0  522.65   10.50
   5   2   0  527.35   11.50
   6  -2   0  159.98    4.60
  -6  -2   0  158.58    3.70
  -6  -2   0  155.68    3.90
   6  -2   0  155.88    5.30
  -6  -2   0  150.48    4.10
  -6  -2   0  161.98    5.40
  -6  -2   0  164.28    3.60
  -6  -2   0  154.68    3.70
  -6  -2   0  157.88    5.20
   6  -2   0  155.48    5.10
  -6  -2   0  152.28    3.90
  -6   2   0  161.98    5.30
   6   2   0  164.38    5.70
  -6   2   0  147.59    4.00
   6   2   0  152.68    4.50
  -6   2   0  153.28    3.90
  -6   2   0  161.38    3.70
  -7  -2   0  159.88    4.30
  -7  -2   0  162.68    3.90
  -7  -2   0  154.38    4.30
   7  -2   0  166.58    5.00
  -7   2   0  153.88    4.20
  -7   2   0  159.88    3.90
   7   2   0  161.08    4.90
  -7   2   0  157.08    4.40
  -8  -2   0   79.69    3.20
  -8  -2   0   86.89    3.00
  -8  -2   0   83.09    2.70
   8  -2   0   85.79    3.70
   8   2   0   85.39    3.60
  -8   2   0   84.69    3.10
  -8   2   0   84.29    3.10
  -8   2   0   94.19    2.80
  -9  -2   0   12.60    1.50
  -9  -2   0    6.40    1.50
  -9   2   0    8.90    1.60
  -9   2   0    9.60    1.50
 -10  -2   0   31.60    2.60
 -10  -2   0   32.20    2.50
 -10   2   0   28.10    2.30
 -10   2   0   28.80    2.40
 -11  -2   0    6.20    1.70
 -11  -2   0    3.20    1.70
 -11   2   0    5.10    1.80
 -11   2   0    5.00    1.60
 -12  -2   0    2.80    1.60
 -12  -2   0   -1.20    1.40
 -12   2   0    1.40    1.60
 -12   2   0   -0.60    1.70
 -13  -2   0   29.50    3.10
 -13  -2   0   29.60    2.90
 -13   2   0   24.00    2.90
 -13   2   0   30.50    2.90
 -14  -2   0    3.50    1.70
 -14  -2   0    2.40    2.00
 -14   2   0    0.40    1.90
 -14   2   0   -0.30    1.90
   0  -3   0   -3.30    0.30
   0  -3   0   -3.60    0.30
   0  -3   0   -3.00    0.30
   0   3   0   -2.90    0.30
   0   3   0   -3.20    0.40
   0   3   0   -2.30    0.40
   0   3   0   -1.60    0.40
   1  -3   0   65.19    1.80
   1  -3   0   67.49    1.90
  -1  -3   0   65.59    1.60
  -1  -3   0   66.69    1.90
  -1  -3   0   66.89    1.90
   1  -3   0   65.09    1.80
   1  -3   0   68.09    1.90
   1   3   0   68.49    1.90
  -1   3   0   66.99    1.80
   1   3   0   67.99    1.70
  -1   3   0   68.79    1.90
  -1   3   0   66.89    1.90
  -1   3   0   65.99    1.80
   1   3   0   69.49    1.90
   2  -3   0    7.20    0.80
  -2  -3   0    8.00    0.80
  -2  -3   0    7.00    0.50
  -2  -3   0    7.60    0.90
   2  -3   0    7.00    0.80
   2  -3   0    7.00    0.80
   2   3   0    8.50    0.90
   2   3   0    8.00    0.60
  -2   3   0    8.20    0.80
   2   3   0    8.60    0.80
  -2   3   0   10.90    1.00
  -2   3   0    7.10    0.80
   2   3   0    7.00    0.70
  -3  -3   0    1.90    0.70
   3  -3   0    1.50    0.60
   3  -3   0    1.20    0.60
  -3  -3   0    1.60    0.40
  -3  -3   0    1.70    0.60
   3  -3   0    1.50    0.60
  -3  -3   0    0.60    0.50
  -3   3   0    2.20    0.60
  -3   3   0    1.70    0.60
   3   3   0    2.40    0.70
   3   3   0    1.90    0.70
   3   3   0    1.20    0.50
  -3   3   0    2.70    0.70
  -3   3   0    1.30    0.60
  -4  -3   0   46.60    1.50
  -4  -3   0   47.60    2.30
   4  -3   0   43.10    2.00
  -4  -3   0   47.80    1.60
   4  -3   0   46.20    1.90
   4  -3   0   45.80    2.30
  -4  -3   0   45.40    2.40
  -4  -3   0   46.20    1.90
  -4  -3   0   47.10    1.70
   4  -3   0   49.60    2.30
  -4   3   0   46.50    2.20
  -4   3   0   46.80    1.70
  -4   3   0   45.50    2.00
  -4   3   0   49.20    2.20
  -4   3   0   46.80    1.70
   4   3   0   46.50    1.90
   4   3   0   41.60    2.20
  -4   3   0   48.50    1.90
   4   3   0   47.80    2.20
   5  -3   0  209.28    5.90
  -5  -3   0  213.48    4.70
   5  -3   0  205.18    5.70
  -5  -3   0  207.58    4.50
  -5  -3   0  205.98    4.80
  -5  -3   0  211.28    4.50
   5  -3   0  199.78    5.20
  -5  -3   0  213.48    6.10
  -5  -3   0  203.78    5.80
   5   3   0  204.88    5.70
  -5   3   0  199.48    5.00
   5   3   0  210.38    5.20
   5   3   0  207.78    5.90
  -5   3   0  200.38    4.70
  -5   3   0  211.18    4.50
  -5   3   0  207.68    5.70
  -5   3   0  210.48    5.80
  -5   3   0  204.58    4.70
  -6  -3   0  380.06    7.40
   6  -3   0  385.46    9.30
  -6  -3   0  378.66    9.30
  -6  -3   0  371.46    7.90
  -6  -3   0  376.66    7.40
   6  -3   0  379.76    9.50
  -6  -3   0  375.76    7.80
  -6  -3   0  370.06    7.50
  -6  -3   0  371.16    9.60
   6  -3   0  372.96    8.50
  -6   3   0  365.06    7.80
  -6   3   0  370.66    7.50
  -6   3   0  373.66    8.20
   6   3   0  373.46    8.50
  -6   3   0  371.26    7.80
  -7  -3   0   39.60    2.10
  -7  -3   0   41.00    1.70
  -7  -3   0   38.70    2.00
  -7  -3   0   45.60    3.70
   7  -3   0   44.30    2.60
  -7  -3   0   43.40    1.80
  -7   3   0   40.50    1.80
  -7   3   0   39.80    2.20
  -7   3   0   39.90    2.20
   7   3   0   43.80    2.60
   8  -3   0  467.75   10.70
  -8  -3   0  451.65    9.20
  -8  -3   0  457.15    9.90
  -8  -3   0  452.95    9.60
  -8   3   0  447.86    9.20
   8   3   0  470.05   10.70
  -8   3   0  453.35    9.70
  -8   3   0  441.66    9.70
  -9  -3   0   -0.80    0.90
  -9  -3   0    0.70    1.20
  -9   3   0    1.20    1.10
  -9   3   0   -0.70    1.10
 -10  -3   0  361.06    8.80
 -10  -3   0  365.56    8.50
 -10   3   0  355.86    8.60
 -10   3   0  361.96    8.80
 -11  -3   0   10.50    1.90
 -11  -3   0   11.40    1.70
 -11   3   0    9.80    1.90
 -11   3   0   10.40    1.90
 -12  -3   0  129.29    5.10
 -12  -3   0  120.69    4.60
 -12   3   0  127.49    5.00
 -12   3   0  126.59    5.00
 -13  -3   0   -0.30    1.40
 -13  -3   0    1.70    1.80
 -13   3   0    2.30    1.80
 -13   3   0   -0.20    1.50
 -14  -3   0  140.69    5.80
 -14  -3   0  133.79    5.50
 -14   3   0  133.19    5.80
 -14   3   0  127.69    5.50
   0  -4   0 6565.14  124.89
   0  -4   0 6867.81  124.39
   0  -4   0 7274.57  125.49
   0   4   0 7569.44  124.79
   0   4   0 7647.73  124.69
   0   4   0 6742.43  124.79
   0   4   0 6393.36  124.29
   1  -4   0 6282.47  110.79
   1  -4   0 6006.90  110.29
  -1  -4   0 6242.88  111.09
   1  -4   0 6063.89  109.69
  -1  -4   0 6109.79  110.09
  -1  -4   0 5900.21  108.49
   1  -4   0 6208.68  109.99
   1   4   0 6205.68  110.49
   1   4   0 5886.91  109.49
  -1   4   0 6513.15  109.79
  -1   4   0 6346.17  109.89
   1   4   0 6030.30  108.99
  -1   4   0 6188.68  110.39
  -1   4   0 5673.83  109.89
   2  -4   0  148.89    3.60
   2  -4   0  143.19    3.60
  -2  -4   0  141.79    3.10
  -2  -4   0  146.39    3.80
  -2  -4   0  145.59    3.70
   2  -4   0  144.09    3.60
   2  -4   0  148.79    3.60
  -2   4   0  149.88    3.60
  -2   4   0  144.39    3.60
  -2   4   0  144.49    3.50
  -2   4   0  145.99    3.60
   2   4   0  150.38    3.60
   2   4   0  145.89    3.50
   2   4   0  145.39    3.20
   2   4   0  143.69    3.70
  -3  -4   0 1548.25   28.40
  -3  -4   0 1585.74   28.60
   3  -4   0 1581.14   28.40
  -3  -4   0 1490.25   27.30
   3  -4   0 1535.65   28.40
   3  -4   0 1580.74   28.10
   3  -4   0 1589.34   28.00
  -3   4   0 1556.84   28.30
  -3   4   0 1551.84   28.30
   3   4   0 1574.54   28.30
   3   4   0 1460.65   27.60
  -3   4   0 1575.14   28.10
  -3   4   0 1582.14   28.10
   3   4   0 1577.24   28.50
   3   4   0 1569.94   28.10
   4  -4   0  837.52   16.90
  -4  -4   0  878.11   15.80
  -4  -4   0  842.42   15.40
  -4  -4   0  860.81   15.90
  -4  -4   0  859.91   17.10
   4  -4   0  858.01   16.80
  -4  -4   0  862.81   15.70
   4  -4   0  845.22   16.40
   4  -4   0  841.22   16.20
  -4  -4   0  855.71   16.90
  -4  -4   0  868.21   15.60
  -4  -4   0  843.52   16.30
  -4   4   0  905.21   15.70
   4   4   0  852.21   16.30
   4   4   0  883.01   17.10
  -4   4   0  844.62   16.80
  -4   4   0  868.81   15.70
   4   4   0  865.61   16.80
  -4   4   0  836.22   16.70
  -4   4   0  869.21   16.30
  -4   4   0  845.82   16.30
  -5  -4   0 1216.48   22.30
   5  -4   0 1229.68   24.00
   5  -4   0 1236.88   22.00
  -5  -4   0 1214.38   23.90
  -5  -4   0 1221.98   22.50
  -5  -4   0 1244.18   24.20
   5  -4   0 1251.57   23.80
  -5  -4   0 1232.18   22.10
   5  -4   0 1213.18   23.20
  -5  -4   0 1215.78   22.00
  -5  -4   0 1278.37   22.20
   5   4   0 1230.38   23.10
   5   4   0 1227.68   24.00
   5   4   0 1255.77   24.10
  -5   4   0 1290.27   22.20
  -5   4   0 1224.98   23.70
  -5   4   0 1217.28   23.00
  -5   4   0 1220.38   23.80
  -5   4   0 1254.97   22.40
  -6  -4   0  852.91   18.00
  -6  -4   0  855.71   16.20
   6  -4   0  862.21   17.20
  -6  -4   0  845.92   16.40
   6  -4   0  855.51   18.20
  -6  -4   0  881.51   16.00
  -6  -4   0  902.41   16.00
  -6   4   0  877.71   16.00
   6   4   0  875.91   17.10
  -6   4   0  850.31   16.30
  -6   4   0  870.91   16.90
  -6   4   0  859.31   16.30
  -7  -4   0  928.71   17.10
  -7  -4   0  912.81   17.60
  -7  -4   0  948.81   19.80
  -7  -4   0  926.01   17.80
   7  -4   0  935.01   21.50
   7  -4   0  947.31   18.70
  -7  -4   0  919.81   17.30
  -7   4   0  939.91   17.30
  -7   4   0  908.91   17.70
   7   4   0  951.10   18.60
  -7   4   0  944.71   18.30
  -7   4   0  897.01   17.60
  -8  -4   0  227.48    6.00
   8  -4   0  249.58    7.00
  -8  -4   0  232.48    5.80
  -8  -4   0  235.98    5.50
  -8   4   0  239.88    6.10
   8   4   0  248.98    6.80
  -8   4   0  224.78    5.80
  -8   4   0  236.88    5.50
  -9  -4   0  234.58    6.00
  -9  -4   0  231.88    6.30
  -9   4   0  233.48    6.20
  -9   4   0  234.28    6.20
 -10  -4   0  203.98    6.00
 -10  -4   0  211.18    5.90
 -10   4   0  209.48    6.10
 -10   4   0  205.58    5.90
 -11  -4   0   66.19    3.70
 -11  -4   0   76.89    3.40
 -11   4   0   69.09    3.90
 -11   4   0   73.39    3.70
 -12  -4   0   17.50    2.40
 -12  -4   0   18.90    2.20
 -12   4   0   19.30    2.60
 -12   4   0   14.10    2.30
 -13  -4   0    4.10    2.00
 -13  -4   0    2.30    1.80
 -13   4   0    1.10    1.90
 -13   4   0    1.40    2.00
 -14  -4   0   33.90    3.20
 -14  -4   0   33.00    3.20
 -14   4   0   38.60    3.60
 -14   4   0   37.10    3.40
   0  -5   0   -0.10    0.30
   0  -5   0    0.00    0.40
   0  -5   0   -0.40    0.40
   0   5   0   -0.20    0.30
   0   5   0   -0.30    0.40
   0   5   0    0.10    0.50
   1  -5   0   19.30    1.10
   1  -5   0   18.50    1.10
   1  -5   0   19.40    1.20
   1  -5   0   24.10    1.20
  -1  -5   0   19.80    1.10
  -1  -5   0   19.00    1.10
  -1  -5   0   18.30    0.90
   1   5   0   18.80    1.00
  -1   5   0   19.30    1.00
  -1   5   0   20.80    1.30
   1   5   0   19.60    1.10
   1   5   0   18.00    1.00
  -1   5   0   22.70    1.10
  -1   5   0   18.90    1.10
  -2  -5   0   64.59    1.80
   2  -5   0   65.59    2.20
   2  -5   0   67.59    2.30
  -2  -5   0   66.79    2.30
   2  -5   0   64.49    2.20
  -2  -5   0   67.49    2.40
   2  -5   0   65.99    2.30
   2   5   0   66.39    1.90
  -2   5   0   67.59    2.20
   2   5   0   65.59    2.20
  -2   5   0   67.99    2.20
  -2   5   0   66.79    2.30
   2   5   0   65.89    2.20
  -2   5   0   65.89    2.10
  -3  -5   0   37.90    2.00
   3  -5   0   39.70    1.90
  -3  -5   0   40.90    2.10
   3  -5   0   41.30    2.00
   3  -5   0   39.00    1.90
   3  -5   0   42.60    1.60
  -3  -5   0   38.40    1.30
  -3  -5   0   39.40    1.50
   3  -5   0   39.80    1.80
  -3  -5   0   39.90    1.40
  -3   5   0   40.80    1.80
   3   5   0   40.80    1.40
   3   5   0   36.00    1.90
  -3   5   0   40.30    1.90
  -3   5   0   40.50    1.90
   3   5   0   37.90    1.70
   3   5   0   40.40    2.00
  -3   5   0   39.30    1.90
   4  -5   0  856.81   16.70
   4  -5   0  849.81   15.30
  -4  -5   0  861.41   17.00
  -4  -5   0  850.91   15.40
   4  -5   0  849.81   16.80
  -4  -5   0  821.32   15.20
  -4  -5   0  842.32   15.50
  -4  -5   0  829.92   16.70
   4  -5   0  831.62   16.30
  -4  -5   0  839.62   15.60
   4   5   0  828.82   16.80
  -4   5   0  852.61   16.60
  -4   5   0  841.42   16.20
  -4   5   0  859.61   15.50
  -4   5   0  843.92   16.60
   4   5   0  838.02   16.20
  -4   5   0  848.42   15.50
   4   5   0  834.72   16.60
   4   5   0  824.92   15.30
  -4   5   0  858.01   15.40
  -5  -5   0  256.57    7.10
  -5  -5   0  253.97    5.40
  -5  -5   0  259.87    5.70
   5  -5   0  252.57    6.40
  -5  -5   0  256.07    5.60
   5  -5   0  261.87    5.30
  -5  -5   0  245.98    5.20
  -5  -5   0  256.67    6.90
   5  -5   0  252.27    6.90
   5  -5   0  248.28    6.70
  -5   5   0  254.67    6.20
  -5   5   0  256.17    5.60
  -5   5   0  259.57    5.60
  -5   5   0  263.37    5.50
   5   5   0  260.57    6.30
   6  -5   0   35.40    1.60
  -6  -5   0   34.00    1.70
   6  -5   0   37.30    2.60
   6  -5   0   37.60    2.40
  -6  -5   0   36.80    2.70
  -6  -5   0   35.40    1.60
  -6  -5   0   36.00    1.90
  -6   5   0   38.90    1.90
  -6   5   0   35.20    2.10
  -6   5   0   33.70    1.70
  -6   5   0   33.00    1.80
   6   5   0   35.20    2.20
   7  -5   0  234.38    6.50
   7  -5   0  226.68    7.30
  -7  -5   0  223.48    5.50
  -7  -5   0  230.28    7.20
  -7  -5   0  222.88    5.70
  -7  -5   0  231.68    5.30
  -7   5   0  234.78    6.30
  -7   5   0  242.48    5.40
   7   5   0  234.38    6.40
  -7   5   0  232.48    5.60
  -7   5   0  231.88    5.60
  -8  -5   0   92.39    3.40
  -8  -5   0   94.69    3.20
  -8  -5   0   92.29    3.00
  -8   5   0   90.59    3.00
  -8   5   0   91.29    3.40
  -8   5   0   88.09    3.40
  -9  -5   0  142.49    4.40
  -9  -5   0  148.39    4.60
  -9   5   0  139.49    4.60
  -9   5   0  150.68    4.60
 -10  -5   0   75.39    3.40
 -10  -5   0   77.99    3.60
 -10   5   0   82.19    3.70
 -10   5   0   77.39    3.70
 -11  -5   0  137.19    4.80
 -11  -5   0  133.89    4.90
 -11   5   0  129.09    4.90
 -11   5   0  124.89    4.80
 -12  -5   0   36.10    3.00
 -12  -5   0   28.90    2.80
 -12   5   0   36.20    3.10
 -12   5   0   32.50    3.00
 -13  -5   0   45.60    3.70
 -13  -5   0   54.09    3.60
 -13   5   0   55.69    3.70
 -13   5   0   47.30    4.00
 -14  -5   0   39.20    3.50
 -14   5   0   51.99    4.20
 -14   5   0   50.49    4.00
   0  -6   0 3370.66   63.39
   0  -6   0 3404.96   61.09
   0  -6   0 3462.35   63.79
   0   6   0 3624.94   61.39
   0   6   0 3360.76   62.49
   0   6   0 3391.36   60.99
   1  -6   0 2177.48   38.70
   1  -6   0 2140.99   38.50
   1  -6   0 2200.18   38.50
  -1  -6   0 2235.78   38.60
  -1  -6   0 2188.18   38.20
   1  -6   0 2222.58   38.50
  -1  -6   0 2109.19   38.50
  -1   6   0 2186.58   38.70
  -1   6   0 2196.68   38.50
  -1   6   0 2179.98   38.30
   1   6   0 2180.98   38.20
   1   6   0 2102.39   38.80
   1   6   0 2104.69   38.90
  -1   6   0 2111.09   39.40
   2  -6   0  861.91   16.30
  -2  -6   0  875.31   16.50
  -2  -6   0  873.51   15.60
   2  -6   0  884.91   16.40
  -2  -6   0  851.81   16.40
  -2  -6   0  830.22   15.70
   2  -6   0  843.82   16.40
   2   6   0  865.41   16.20
  -2   6   0  870.41   16.10
   2   6   0  854.91   15.70
  -2   6   0  855.91   16.30
  -2   6   0  860.01   16.10
  -2   6   0  837.52   16.20
   2   6   0  828.32   16.20
  -3  -6   0   35.80    1.40
  -3  -6   0   36.90    2.10
  -3  -6   0   38.10    1.50
  -3  -6   0   38.20    2.00
   3  -6   0   37.80    1.40
  -3  -6   0   35.60    1.40
  -3  -6   0   36.60    1.40
   3  -6   0   37.30    2.00
   3  -6   0   38.00    2.00
   3  -6   0   35.90    2.00
  -3   6   0   39.10    1.90
  -3   6   0   37.00    1.80
   3   6   0   36.50    1.50
  -3   6   0   35.90    1.90
  -3   6   0   35.90    1.90
   3   6   0   33.80    1.70
   3   6   0   38.40    2.00
   3   6   0   39.40    1.90
  -4  -6   0  398.16    9.30
  -4  -6   0  394.16    7.80
   4  -6   0  397.06    7.80
  -4  -6   0  416.86    7.90
  -4  -6   0  401.06    8.00
   4  -6   0  399.56    7.70
   4  -6   0  391.46    8.80
   4  -6   0  383.86    9.00
  -4  -6   0  384.46    7.60
   4  -6   0  402.86    9.00
  -4  -6   0  390.66    9.10
   4   6   0  375.16    9.00
  -4   6   0  398.96    7.80
   4   6   0  399.56    7.80
  -4   6   0  403.16    8.70
  -4   6   0  394.66    8.80
   4   6   0  390.56    8.60
   5  -6   0  405.16    9.40
  -5  -6   0  426.56    8.40
   5  -6   0  421.76    8.20
  -5  -6   0  427.56    8.70
  -5  -6   0  426.26   10.00
  -5  -6   0  415.06    8.40
   5  -6   0  425.66   10.10
  -5   6   0  412.16    8.50
   5   6   0  425.46    9.40
  -5   6   0  425.06    8.40
  -5   6   0  423.16    8.50
  -5   6   0  423.76    9.40
  -6  -6   0  796.92   16.90
  -6  -6   0  771.32   14.90
   6  -6   0  777.72   16.90
  -6  -6   0  766.72   15.10
   6  -6   0  798.52   14.60
   6  -6   0  769.32   16.00
  -6  -6   0  771.42   14.70
  -6   6   0  797.12   16.00
  -6   6   0  805.62   14.80
  -6   6   0  757.32   14.80
  -6   6   0  756.02   14.90
   6   6   0  796.82   15.90
  -7  -6   0   79.99    2.60
  -7  -6   0   81.29    3.00
   7  -6   0   74.79    2.50
   7  -6   0   74.39    4.10
   7  -6   0   73.59    3.50
  -7  -6   0   70.99    2.70
  -7   6   0   75.09    2.80
  -7   6   0   80.09    2.90
   7   6   0   83.79    3.50
  -7   6   0   83.89    2.70
  -7   6   0   78.79    3.40
  -8  -6   0  179.08    4.50
  -8  -6   0  168.78    4.90
  -8  -6   0  158.78    4.70
  -8   6   0  172.08    4.90
  -8   6   0  171.18    4.90
  -8   6   0  179.78    4.60
  -9  -6   0   48.20    2.50
  -9  -6   0   54.09    2.90
  -9   6   0   46.30    2.70
  -9   6   0   50.49    2.90
 -10  -6   0   11.20    1.90
 -10  -6   0   15.00    1.80
 -10   6   0   13.20    2.00
 -10   6   0   14.70    2.00
 -11  -6   0   35.60    3.00
 -11  -6   0   39.30    2.90
 -11   6   0   39.20    3.20
 -11   6   0   35.30    2.90
 -12  -6   0    3.50    1.80
 -12  -6   0    1.40    1.50
 -12   6   0    3.80    2.00
 -12   6   0    1.30    1.80
 -13  -6   0   14.20    2.50
 -13  -6   0   21.00    2.60
 -13   6   0   18.90    2.50
 -13   6   0   21.60    2.90
 -14  -6   0   11.80    2.30
 -14  -6   0   11.90    2.40
 -14   6   0    8.70    2.60
 -14   6   0   11.00    2.50
   0  -7   0   -1.20    0.40
   0  -7   0   -1.70    0.50
   0  -7   0   -1.80    0.30
   0  -7   0   -1.50    0.30
   0  -7   0   -1.40    0.50
   0   7   0   -0.70    0.60
   0   7   0   -0.80    0.50
   0   7   0   -1.00    0.40
  -1  -7   0    2.20    0.60
  -1  -7   0    2.50    0.50
   1  -7   0    2.80    0.70
  -1  -7   0    2.70    0.80
   1  -7   0    3.30    0.60
   1  -7   0    3.80    0.60
   1  -7   0    2.50    0.70
  -1  -7   0    2.70    0.70
  -1  -7   0    4.00    0.70
   1  -7   0    2.90    0.80
   1   7   0    3.80    0.70
  -1   7   0    3.30    0.90
   1   7   0    4.90    0.80
   1   7   0    4.20    0.80
  -1   7   0    2.30    0.80
  -1   7   0    3.60    0.70
  -1   7   0    2.20    0.60
  -2  -7   0  189.98    4.20
  -2  -7   0  201.58    4.20
  -2  -7   0  200.08    4.30
  -2  -7   0  193.88    5.10
  -2  -7   0  194.78    5.00
   2  -7   0  199.38    4.20
  -2  -7   0  191.78    4.50
   2  -7   0  202.28    5.00
   2  -7   0  187.78    4.90
   2  -7   0  192.78    5.10
  -2   7   0  191.98    4.90
   2   7   0  189.88    4.80
   2   7   0  200.48    4.90
  -2   7   0  190.18    4.70
  -2   7   0  191.98    4.80
   2   7   0  195.68    4.50
  -3  -7   0 1589.34   28.30
  -3  -7   0 1635.64   29.70
   3  -7   0 1616.14   29.50
   3  -7   0 1567.74   28.30
  -3  -7   0 1572.74   28.30
   3  -7   0 1573.04   29.40
  -3  -7   0 1567.54   28.40
  -3  -7   0 1652.63   29.80
   3  -7   0 1590.14   29.50
   3   7   0 1598.24   28.50
  -3   7   0 1605.94   28.40
  -3   7   0 1586.24   29.30
   3   7   0 1581.84   29.20
  -3   7   0 1625.24   29.20
   3   7   0 1518.05   29.20
  -4  -7   0    9.50    1.40
   4  -7   0    8.40    0.90
  -4  -7   0    9.60    0.90
   4  -7   0   10.70    0.90
   4  -7   0    7.90    1.20
  -4  -7   0    8.40    0.90
  -4  -7   0    9.50    1.00
  -4  -7   0    6.10    0.90
   4  -7   0   10.70    1.50
   4  -7   0   11.00    1.40
  -4  -7   0    7.40    1.20
  -4   7   0    9.10    1.30
  -4   7   0    9.00    1.00
   4   7   0    8.00    0.90
  -4   7   0    9.90    1.00
   4   7   0    7.30    1.10
  -5  -7   0  416.96    8.50
  -5  -7   0  419.06   10.10
  -5  -7   0  411.86    8.70
  -5  -7   0  429.66    8.50
   5  -7   0  426.96    9.70
   5  -7   0  419.36   10.10
   5  -7   0  427.56    8.30
  -5   7   0  428.46    8.60
  -5   7   0  410.16    8.50
   5   7   0  424.56    9.50
  -5   7   0  419.16    9.50
  -5   7   0  414.76    8.40
   6  -7   0  272.67    5.90
  -6  -7   0  276.37    7.90
   6  -7   0  261.47    7.80
  -6  -7   0  264.37    6.10
  -6  -7   0  274.77    6.10
   6  -7   0  278.97    7.30
  -6  -7   0  277.87    6.40
  -6   7   0  269.87    7.10
  -6   7   0  280.57    6.10
  -6   7   0  267.57    6.20
  -6   7   0  272.57    6.30
   6   7   0  284.27    7.20
  -7  -7   0  379.56    8.30
  -7  -7   0  384.66    8.10
   7  -7   0  400.26   10.60
   7  -7   0  389.26    8.00
  -7  -7   0  386.06    8.60
  -7   7   0  388.86    8.20
  -7   7   0  392.16    8.50
  -7   7   0  367.66    8.30
  -8  -7   0   83.09    3.20
  -8  -7   0   80.49    2.90
  -8  -7   0   82.59    3.10
  -8   7   0   82.19    3.20
  -8   7   0   84.29    3.30
  -8   7   0   81.99    3.00
  -9  -7   0  468.45   10.50
  -9  -7   0  450.95   10.10
  -9   7   0  464.05   10.40
  -9   7   0  465.65   10.40
 -10  -7   0    4.00    1.30
 -10  -7   0    5.10    1.50
 -10   7   0    7.70    1.70
 -10   7   0    9.70    1.90
 -11  -7   0   10.30    1.80
 -11  -7   0   11.60    2.10
 -11   7   0    7.80    1.80
 -11   7   0    9.10    2.10
 -12  -7   0    6.30    1.70
 -12  -7   0    4.70    1.90
 -12   7   0    5.10    1.80
 -12   7   0    7.90    2.10
 -13  -7   0   42.40    3.40
 -13  -7   0   50.19    3.90
 -13   7   0   43.50    3.50
 -13   7   0   53.19    4.10
 -14  -7   0    6.20    2.30
 -14  -7   0    5.90    2.30
 -14   7   0    6.60    2.40
   0  -8   0  572.04   11.50
   0  -8   0  562.94   10.60
   0  -8   0  560.94   11.40
   0  -8   0  557.84   10.60
   0  -8   0  577.44   12.20
   0   8   0  568.44   11.10
   0   8   0  567.04   11.20
   0   8   0  561.44   11.30
  -1  -8   0 1797.02   32.00
  -1  -8   0 1832.92   32.00
   1  -8   0 1809.02   32.90
  -1  -8   0 1833.82   33.00
  -1  -8   0 1793.12   32.10
   1  -8   0 1828.82   32.00
  -1  -8   0 1789.32   32.60
  -1  -8   0 1802.32   32.90
   1  -8   0 1768.92   32.90
   1  -8   0 1829.72   32.00
  -1   8   0 1773.92   32.60
  -1   8   0 1802.02   32.90
  -1   8   0 1829.22   32.60
   1   8   0 1839.72   32.60
   1   8   0 1886.11   32.70
   1   8   0 1798.62   32.60
   2  -8   0 1153.18   21.60
  -2  -8   0 1137.99   20.70
  -2  -8   0 1149.08   21.70
   2  -8   0 1161.48   21.90
  -2  -8   0 1126.29   21.00
   2  -8   0 1159.08   21.70
  -2  -8   0 1180.98   21.80
   2  -8   0 1139.69   20.60
  -2  -8   0 1150.58   20.60
  -2  -8   0 1113.09   20.60
  -2   8   0 1119.29   21.60
  -2   8   0 1130.69   21.30
   2   8   0 1147.79   21.40
   2   8   0 1143.69   21.00
   3  -8   0  318.47    6.50
   3  -8   0  308.47    7.60
  -3  -8   0  317.77    7.80
   3  -8   0  328.07    7.70
   3  -8   0  309.67    7.50
  -3  -8   0  320.87    6.70
  -3  -8   0  317.57    7.70
  -3  -8   0  310.47    6.50
  -3  -8   0  312.57    6.60
  -3  -8   0  313.17    6.50
  -3   8   0  314.57    7.50
   3   8   0  319.47    7.40
  -3   8   0  318.47    6.60
   3   8   0  311.27    6.80
   4  -8   0   56.69    2.00
   4  -8   0   58.59    2.90
  -4  -8   0   55.39    1.90
   4  -8   0   49.90    2.70
  -4  -8   0   52.89    2.00
  -4  -8   0   54.79    2.80
  -4  -8   0   55.69    2.00
   4   8   0   58.89    2.70
  -4   8   0   54.79    2.00
   4   8   0   55.49    2.70
  -4   8   0   55.99    2.60
  -4   8   0   54.49    2.00
  -5  -8   0  598.64   11.90
  -5  -8   0  615.54   11.80
   5  -8   0  624.74   13.70
   5  -8   0  598.54   11.60
  -5  -8   0  616.64   13.70
  -5  -8   0  590.14   12.00
   5  -8   0  603.34   13.10
  -5   8   0  616.44   11.90
  -5   8   0  612.74   13.10
   5   8   0  620.84   13.00
  -5   8   0  604.14   11.90
  -5   8   0  609.44   11.90
  -6  -8   0    9.90    1.20
   6  -8   0   10.40    1.10
  -6  -8   0    9.30    1.20
  -6  -8   0   12.00    1.30
   6  -8   0    9.60    1.60
  -6   8   0   10.90    1.30
  -6   8   0   10.20    1.30
   6   8   0   11.50    1.60
  -6   8   0   10.40    1.30
   7  -8   0  552.14   11.00
  -7  -8   0  545.05   11.20
  -7  -8   0  559.84   11.10
  -7  -8   0  538.85   11.50
  -7   8   0  543.05   11.30
  -7   8   0  569.24   11.20
  -7   8   0  554.94   11.40
  -8  -8   0    0.80    1.00
   8  -8   0    1.30    0.90
  -8  -8   0    1.30    0.90
  -8  -8   0    3.70    1.10
  -8   8   0    1.50    1.00
  -8   8   0    3.10    1.30
  -8   8   0    0.90    1.00
  -9  -8   0   84.99    3.40
  -9  -8   0   84.89    3.50
  -9   8   0   83.89    3.50
  -9   8   0   81.99    3.60
 -10  -8   0    3.60    1.40
 -10  -8   0    6.10    1.50
 -10   8   0    2.40    1.40
 -10   8   0    6.40    1.90
 -11  -8   0   52.19    3.50
 -11  -8   0   58.79    3.20
 -11   8   0   59.79    3.50
 -11   8   0   51.99    3.60
 -12  -8   0    9.60    2.20
 -12  -8   0    5.30    1.80
 -12   8   0    6.50    2.00
 -12   8   0    4.30    2.10
 -13  -8   0   12.20    2.40
 -13  -8   0   10.50    2.20
 -13   8   0    9.20    2.40
 -13   8   0   10.90    2.60
 -14   8   0   29.20    3.50
   0  -9   0   -0.10    0.40
   0  -9   0    0.40    0.50
   0  -9   0    0.80    0.60
   0  -9   0    0.10    0.50
   0   9   0    0.10    0.50
   0   9   0    0.20    0.60
  -1  -9   0    0.50    0.70
   1  -9   0   -0.10    0.60
   1  -9   0    0.40    0.60
  -1  -9   0    0.40    0.60
  -1  -9   0   -0.20    0.40
   1  -9   0   -0.20    0.40
  -1  -9   0   -0.10    0.50
   1  -9   0    0.70    0.50
  -1  -9   0    0.80    0.50
  -1   9   0    0.00    0.50
   1   9   0    0.10    0.70
  -1   9   0    0.60    0.80
   2  -9   0    2.40    0.90
  -2  -9   0    2.60    0.60
   2  -9   0    2.20    0.80
  -2  -9   0    2.10    0.80
  -2  -9   0    3.30    0.90
  -2  -9   0    3.90    0.80
   2  -9   0    3.70    0.70
  -2  -9   0    2.60    0.60
  -2  -9   0    3.40    0.60
   2  -9   0    4.80    1.00
  -2   9   0    4.10    1.00
   2   9   0    4.50    0.90
  -3  -9   0   54.59    2.00
  -3  -9   0   54.59    2.10
  -3  -9   0   57.49    2.80
  -3  -9   0   58.39    2.10
   3  -9   0   61.59    2.80
   3  -9   0   55.59    2.80
   3  -9   0   55.99    2.00
  -3  -9   0   59.49    2.00
  -3   9   0   56.89    2.10
   3   9   0   56.69    2.30
  -3   9   0   52.49    2.70
   3   9   0   57.89    2.60
  -4  -9   0  724.13   13.80
   4  -9   0  720.13   13.80
   4  -9   0  720.33   15.40
  -4  -9   0  716.93   13.90
   4  -9   0  724.03   15.30
  -4  -9   0  728.03   13.80
  -4  -9   0  719.83   15.40
  -4   9   0  743.13   15.10
  -4   9   0  734.33   13.90
   4   9   0  732.33   15.00
  -5  -9   0    9.40    1.10
   5  -9   0    9.00    1.10
  -5  -9   0   10.50    1.30
   5  -9   0    9.20    1.10
  -5  -9   0    7.60    1.00
   5  -9   0    9.30    1.60
   5   9   0    9.80    1.50
  -5   9   0    8.20    1.10
  -5   9   0   10.70    1.20
  -6  -9   0  236.98    5.80
  -6  -9   0  243.28    5.60
   6  -9   0  239.58    5.40
  -6  -9   0  233.48    5.70
  -6   9   0  227.48    5.70
  -6   9   0  240.18    5.80
  -6   9   0  235.08    5.60
  -7  -9   0   23.20    1.70
   7  -9   0   23.50    1.60
  -7  -9   0   22.80    1.80
  -7  -9   0   22.30    1.80
  -7   9   0   22.70    1.80
  -7   9   0   20.80    1.90
  -7   9   0   23.80    2.00
  -8  -9   0  222.38    5.70
   8  -9   0  219.98    5.40
  -8  -9   0  216.68    5.60
  -8  -9   0  218.48    6.00
  -8   9   0  214.98    5.90
  -8   9   0  215.08    5.90
  -8   9   0  225.98    5.70
  -9  -9   0   13.40    1.60
  -9  -9   0   15.90    2.00
  -9   9   0   18.50    2.10
  -9   9   0   13.50    1.90
 -10  -9   0  131.89    4.90
 -10  -9   0  133.09    4.70
 -10   9   0  142.39    5.10
 -10   9   0  131.39    4.80
 -11  -9   0    5.40    1.70
 -11  -9   0    2.80    1.50
 -11   9   0    5.50    2.00
 -11   9   0    1.40    1.70
 -12  -9   0   39.10    3.20
 -12  -9   0   38.90    3.40
 -12   9   0   30.10    3.20
 -12   9   0   37.10    3.30
 -13  -9   0    0.00    1.80
 -13  -9   0   -1.70    1.50
 -13   9   0   -0.40    2.00
 -13   9   0    0.70    1.80
   0 -10   0  230.78    5.10
   0 -10   0  209.58    7.10
   0 -10   0  240.78    5.10
   0 -10   0  233.08    6.00
   0  10   0  231.68    5.80
   1 -10   0 1657.33   30.20
   1 -10   0 1649.33   29.00
  -1 -10   0 1602.34   29.10
  -1 -10   0 1598.34   29.00
  -1 -10   0 1615.24   29.00
  -1 -10   0 1618.34   30.20
   1 -10   0 1612.14   29.00
   1  10   0 1597.84   29.80
  -1  10   0 1654.83   30.20
  -2 -10   0   48.20    2.60
  -2 -10   0   48.60    1.90
  -2 -10   0   49.70    1.80
   2 -10   0   48.90    2.50
  -2 -10   0   49.90    1.90
   2 -10   0   48.50    1.80
  -2  10   0   49.80    2.60
   2  10   0   52.39    2.30
   3 -10   0  522.15   10.40
  -3 -10   0  539.05   12.20
  -3 -10   0  525.85   10.40
   3 -10   0  526.55   11.80
   3 -10   0  544.95   12.10
  -3 -10   0  526.65   10.50
  -3 -10   0  533.65   10.60
   3  10   0  535.95   10.90
  -3  10   0  536.45   11.70
   4 -10   0    1.30    1.00
  -4 -10   0    1.80    0.80
  -4 -10   0    3.00    0.80
  -4 -10   0    1.90    0.70
   4 -10   0    2.40    0.80
  -4  10   0    1.80    0.80
   4  10   0    3.80    1.10
  -5 -10   0  844.42   16.30
   5 -10   0  869.21   16.20
  -5 -10   0  852.81   16.50
   5 -10   0  843.62   16.30
  -5 -10   0  873.21   16.40
  -5  10   0  871.41   16.40
  -5  10   0  851.31   16.40
  -6 -10   0    7.80    1.10
  -6 -10   0    8.10    1.10
   6 -10   0    6.30    1.00
  -6 -10   0    8.50    1.20
  -6  10   0    9.30    1.40
  -6  10   0    5.90    1.10
  -6  10   0    8.70    1.40
  -7 -10   0  361.16    7.90
   7 -10   0  359.76    7.70
  -7 -10   0  346.27    8.20
  -7 -10   0  356.26    8.00
  -7  10   0  353.36    7.90
  -7  10   0  340.07    8.00
  -7  10   0  352.36    8.10
  -8 -10   0    0.90    1.10
  -8 -10   0   -0.90    1.00
  -8 -10   0    1.80    1.10
   8 -10   0    1.30    1.00
  -8  10   0    0.80    1.00
  -8  10   0   -0.30    1.20
  -8  10   0    0.10    1.20
  -9 -10   0  156.98    5.20
  -9 -10   0  155.28    4.90
  -9  10   0  162.38    5.10
  -9  10   0  157.88    5.20
 -10 -10   0    4.10    1.60
 -10 -10   0    1.20    1.40
 -10  10   0    5.50    1.80
 -10  10   0    3.40    1.70
 -11 -10   0   22.10    2.40
 -11 -10   0   18.60    2.40
 -11  10   0   24.90    2.70
 -11  10   0   21.20    2.50
 -12 -10   0    9.50    2.00
 -12 -10   0    5.50    1.80
 -12  10   0    9.90    2.50
 -12  10   0    8.50    2.30
 -13 -10   0    0.80    1.80
 -13 -10   0    2.50    1.90
 -13  10   0    3.60    2.00
 -13  10   0    0.50    2.20
   0 -11   0    0.60    0.60
   0 -11   0   -0.20    0.70
   0 -11   0    0.40    0.60
   0  11   0    0.50    0.90
  -1 -11   0   89.09    2.70
   1 -11   0   86.59    2.70
  -1 -11   0   89.89    2.70
   1 -11   0   84.29    2.60
  -1  11   0   91.69    3.50
   1  11   0   88.79    3.30
  -2 -11   0   17.60    1.30
   2 -11   0   12.90    1.20
  -2 -11   0   17.20    1.20
  -2 -11   0   14.20    1.20
  -2  11   0   15.70    1.80
   2  11   0   15.80    1.60
   3 -11   0    1.50    0.70
  -3 -11   0    1.10    0.70
  -3 -11   0    1.60    0.70
   3 -11   0    1.50    1.20
  -3 -11   0    2.10    0.70
  -4 -11   0   21.50    1.50
  -4 -11   0   17.70    1.50
  -4 -11   0   18.60    1.50
   4 -11   0   16.70    1.40
  -4  11   0   17.40    1.60
  -5 -11   0    1.50    0.80
  -5 -11   0    1.10    0.90
  -5 -11   0    0.50    0.90
   5 -11   0    2.30    0.90
   5 -11   0    2.00    0.80
  -5  11   0    1.30    1.00
  -5  11   0    2.00    1.00
  -6 -11   0    4.10    1.10
   6 -11   0    4.10    0.90
  -6 -11   0    4.70    1.10
  -6 -11   0    1.70    0.90
  -6  11   0    2.90    1.10
  -6  11   0    4.90    1.30
  -6  11   0    3.10    1.10
  -7 -11   0   19.80    1.90
  -7 -11   0   19.00    1.80
   7 -11   0   16.20    1.50
  -7 -11   0   16.50    1.60
  -7  11   0   18.90    1.80
  -7  11   0   19.70    2.00
  -7  11   0   19.40    1.90
  -8 -11   0   85.19    3.30
   8 -11   0   85.39    3.20
  -8 -11   0   79.19    3.20
  -8 -11   0   80.19    3.50
  -8  11   0   79.49    3.50
  -8  11   0   82.09    3.60
  -8  11   0   82.29    3.30
  -9 -11   0   58.29    3.10
  -9 -11   0   61.19    3.30
  -9  11   0   66.49    3.30
  -9  11   0   63.09    3.30
 -10 -11   0   87.99    4.00
 -10 -11   0   89.69    3.80
 -10  11   0   92.29    4.30
 -10  11   0   92.29    4.30
 -11 -11   0    2.40    1.60
 -11 -11   0    4.50    1.70
 -11  11   0    3.90    2.00
 -11  11   0    5.00    2.00
 -12 -11   0   15.80    2.50
 -12 -11   0   16.50    2.40
 -12  11   0   15.20    2.70
 -12  11   0   16.00    2.80
 -13 -11   0   16.50    2.80
 -13 -11   0   13.70    2.40
 -13  11   0   11.90    2.80
 -13  11   0   18.40    4.50
   0 -12   0  109.49    3.20
   0 -12   0  107.49    3.20
   0  12   0  116.39    4.10
   1 -12   0   35.30    1.80
  -1 -12   0   32.80    1.70
   1 -12   0   35.10    1.70
  -1 -12   0   34.90    1.70
   1  12   0   38.90    2.40
  -1  12   0   38.60    2.50
  -2 -12   0   20.20    1.50
  -2 -12   0   24.30    1.50
   2 -12   0   22.40    1.50
  -2 -12   0   22.10    1.50
   2  12   0   23.50    2.00
  -3 -12   0   54.79    2.30
  -3 -12   0   53.59    2.30
   3 -12   0   53.29    2.20
  -3 -12   0   54.89    2.20
  -4 -12   0    6.10    1.00
   4 -12   0    5.50    1.00
  -4 -12   0    4.00    1.10
  -4 -12   0    6.20    1.00
  -4  12   0    6.20    1.10
  -5 -12   0    1.30    0.80
  -5 -12   0    1.30    0.80
   5 -12   0    0.20    0.70
  -5 -12   0    0.00    0.80
   5 -12   0    1.00    0.90
  -5  12   0    0.40    0.90
  -5  12   0    1.30    0.90
  -6 -12   0   13.40    1.50
  -6 -12   0   14.50    1.50
  -6 -12   0   12.60    1.50
   6 -12   0   15.70    1.50
  -6  12   0   12.70    1.60
  -6  12   0   15.30    1.70
  -7 -12   0    4.30    1.20
   7 -12   0    4.50    1.10
  -7 -12   0    4.30    1.20
  -7 -12   0    4.20    1.30
  -7  12   0    4.60    1.30
  -7  12   0    7.90    1.50
  -7  12   0    3.00    1.40
  -8 -12   0   45.10    2.60
   8 -12   0   47.60    2.50
  -8 -12   0   44.70    2.90
  -8 -12   0   48.90    2.80
  -8  12   0   44.30    2.70
  -8  12   0   44.80    2.90
  -8  12   0   46.70    3.00
  -9 -12   0    5.70    1.60
  -9 -12   0    6.50    1.70
  -9  12   0    6.40    1.80
  -9  12   0    5.20    1.60
 -10 -12   0    1.50    1.50
 -10 -12   0    1.80    1.50
 -10  12   0    1.20    1.80
 -10  12   0    2.70    1.80
 -11 -12   0   14.90    2.10
 -11 -12   0   15.00    2.40
 -11  12   0   10.80    2.30
 -11  12   0   14.00    2.40
 -12 -12   0   -1.80    1.70
 -12 -12   0    1.30    1.70
 -12  12   0   -2.60    1.90
 -12  12   0    1.30    1.80
   0 -13   0   -0.10    0.60
   0 -13   0   -0.10    0.60
   0  13   0    0.00    1.30
   1 -13   0   12.20    1.20
  -1 -13   0   16.80    1.40
   1 -13   0   14.10    1.30
  -1 -13   0   14.50    1.30
   1  13   0   17.20    1.90
  -2 -13   0   10.80    1.20
  -2 -13   0   10.30    1.20
  -2 -13   0    9.60    1.30
   2 -13   0    9.40    1.10
   2  13   0   10.30    1.60
  -3 -13   0    1.70    0.90
  -3 -13   0    1.60    0.80
   3 -13   0    2.40    0.90
  -3 -13   0    0.90    0.80
   4 -13   0    7.90    1.30
  -4 -13   0    6.80    1.10
  -4 -13   0    7.50    1.30
  -4 -13   0    7.00    1.10
  -4  13   0    8.90    1.40
  -5 -13   0    6.70    1.10
  -5 -13   0    8.50    1.40
  -5 -13   0    7.40    1.20
   5 -13   0    5.90    1.20
   5 -13   0    7.10    1.30
  -5  13   0    9.80    1.50
  -5  13   0    6.20    1.40
   6 -13   0   21.30    1.90
  -6 -13   0   23.00    1.90
  -6 -13   0   20.80    1.80
  -6 -13   0   22.30    1.80
   6 -13   0   21.70    1.80
  -6  13   0   23.00    2.10
  -6  13   0   23.00    2.00
  -7 -13   0   47.80    2.80
   7 -13   0   44.00    2.50
  -7 -13   0   50.49    2.70
  -7 -13   0   49.00    2.70
  -7  13   0   54.69    2.90
  -7  13   0   46.10    2.90
  -7  13   0   50.69    3.00
  -8 -13   0    0.70    1.10
  -8 -13   0    0.10    1.10
   8 -13   0    0.30    1.10
  -8 -13   0    0.50    1.10
  -8  13   0    1.70    1.30
  -8  13   0   -0.20    1.40
  -8  13   0    0.90    1.40
  -9 -13   0   48.60    3.00
  -9 -13   0   41.60    3.10
  -9  13   0   49.40    3.30
  -9  13   0   39.50    2.90
 -10 -13   0    4.30    1.70
 -10 -13   0    1.20    1.50
 -10  13   0    1.50    1.80
 -10  13   0   -1.20    1.80
 -11 -13   0   27.30    3.10
 -11 -13   0   28.10    2.80
 -11  13   0   22.20    2.90
 -11  13   0   29.70    3.20
 -12 -13   0    4.00    1.80
 -12 -13   0    2.60    1.80
 -12  13   0    1.30    2.00
 -12  13   0    0.40    2.10
   0 -14   0 1066.09   20.00
   0 -14   0 1049.79   19.80
   1 -14   0  132.39    3.90
  -1 -14   0  131.09    3.90
   1 -14   0  135.19    3.80
  -1 -14   0  127.89    3.70
   2 -14   0  386.66    8.40
  -2 -14   0  396.96    8.40
  -2 -14   0  381.36    8.50
  -3 -14   0   14.90    1.40
  -3 -14   0   15.10    1.60
   3 -14   0   16.50    1.60
  -3 -14   0   16.20    1.60
   4 -14   0  304.87    7.20
  -4 -14   0  301.17    7.30
  -4 -14   0  305.17    7.10
  -4 -14   0  309.67    7.30
  -4  14   0  303.77    7.30
  -5 -14   0   10.20    1.50
  -5 -14   0    9.80    1.50
  -5 -14   0   11.50    1.50
   5 -14   0   10.30    1.30
   5 -14   0   12.10    1.50
  -5  14   0   14.90    1.70
  -5  14   0   11.60    1.70
   6 -14   0  192.08    5.50
  -6 -14   0  190.78    5.70
  -6 -14   0  199.98    5.60
  -6 -14   0  198.38    5.50
   6 -14   0  204.68    5.40
  -6  14   0  200.08    5.60
  -6  14   0  205.58    5.70
  -7 -14   0   17.50    1.90
   7 -14   0   19.80    1.90
  -7 -14   0   23.90    2.30
  -7 -14   0   21.00    2.10
  -7  14   0   16.80    2.10
  -7  14   0   21.10    2.30
  -7  14   0   14.80    1.90
  -8 -14   0   40.60    2.70
  -8 -14   0   43.60    2.90
   8 -14   0   42.50    2.60
  -8 -14   0   43.60    2.80
  -8  14   0   43.50    2.90
  -8  14   0   40.40    3.10
  -8  14   0   39.50    3.00
  -9 -14   0   -0.10    1.30
  -9 -14   0   -0.80    1.40
  -9  14   0   -0.60    1.60
  -9  14   0    1.40    1.70
 -10 -14   0   14.60    2.20
 -10 -14   0   14.20    2.30
 -10  14   0   15.30    2.50
 -10  14   0   14.80    2.50
 -11 -14   0   -0.40    1.70
 -11 -14   0    1.40    1.60
 -11  14   0   -2.20    1.80
 -11  14   0    0.30    1.90
 -12 -14   0    3.30    2.80
 -12 -14   0    0.10    1.80
 -12  14   0    1.40    2.20
   0 -15   0    1.80    0.80
   0 -15   0    2.40    0.90
   1 -15   0    1.90    1.00
   1 -15   0    1.20    0.90
  -1 -15   0    2.00    0.90
  -1 -15   0    1.50    1.00
   2 -15   0    9.40    1.30
  -2 -15   0    9.80    1.40
  -2 -15   0   10.00    1.30
  -3 -15   0   47.70    2.40
   3 -15   0   48.10    2.40
  -3 -15   0   45.00    2.40
  -3 -15   0   48.90    2.50
  -4 -15   0    1.70    1.20
   4 -15   0    2.20    1.00
  -4 -15   0    2.10    1.10
  -4 -15   0    3.40    1.00
  -4  15   0    2.40    1.30
  -5 -15   0  134.09    4.50
   5 -15   0  142.29    4.50
  -5 -15   0  136.29    4.40
   5 -15   0  146.99    4.40
  -5 -15   0  149.59    4.40
  -5  15   0  135.99    4.60
  -5  15   0  139.49    4.60
   6 -15   0    2.50    1.20
  -6 -15   0   -1.50    1.00
  -6 -15   0    0.40    1.00
  -6 -15   0    0.00    1.10
   6 -15   0   -0.10    1.00
  -6  15   0    2.10    1.30
  -6  15   0    3.20    1.50
  -7 -15   0   21.10    2.10
   7 -15   0   18.00    1.90
  -7 -15   0   19.80    2.20
  -7 -15   0   20.90    2.10
  -7  15   0   20.50    2.20
  -7  15   0   19.20    2.30
  -7  15   0   19.60    2.10
  -8 -15   0    4.50    1.50
  -8 -15   0    5.90    1.60
   8 -15   0    4.50    1.40
  -8 -15   0    6.60    1.70
  -8  15   0    3.10    1.60
  -8  15   0    3.90    1.70
  -8  15   0    7.70    1.90
  -9 -15   0   48.20    3.40
  -9 -15   0   50.19    3.10
  -9  15   0   48.10    3.50
  -9  15   0   50.99    3.40
 -10 -15   0    3.00    1.50
 -10 -15   0    0.40    1.70
 -10  15   0    0.30    1.90
 -10  15   0    2.70    2.00
 -11 -15   0   35.70    3.20
 -11 -15   0   33.40    3.30
 -11  15   0   29.40    3.30
 -11  15   0   32.00    3.20
   0 -16   0  124.29    3.90
   0 -16   0  128.79    4.10
  -1 -16   0   16.70    1.60
   1 -16   0   16.00    1.60
   1 -16   0   13.20    1.50
  -1 -16   0   16.80    1.70
  -2 -16   0    0.60    0.90
  -2 -16   0    1.20    1.00
   2 -16   0    0.80    1.00
   3 -16   0    7.70    1.40
  -3 -16   0    6.60    1.30
  -3 -16   0    8.80    1.40
  -4 -16   0   88.79    3.50
  -4 -16   0   97.29    3.70
   4 -16   0   87.29    3.40
  -4 -16   0   89.29    3.50
  -4  16   0   90.39    3.60
   5 -16   0    2.30    1.20
  -5 -16   0    3.20    1.20
   5 -16   0    1.10    1.20
  -5 -16   0    2.20    1.20
  -5 -16   0    2.10    1.20
  -5  16   0    2.80    1.30
  -5  16   0    1.70    1.40
  -6 -16   0   83.09    3.70
  -6 -16   0   80.69    3.60
   6 -16   0   82.69    3.50
   6 -16   0   84.79    3.50
  -6 -16   0   88.59    3.50
  -6  16   0   80.09    3.70
  -6  16   0   77.79    3.70
  -7 -16   0   27.20    2.50
  -7 -16   0   31.40    2.60
   7 -16   0   27.80    2.30
  -7 -16   0   25.70    2.30
  -7  16   0   30.60    2.80
  -7  16   0   30.90    2.70
  -7  16   0   22.80    2.40
  -8 -16   0    7.10    1.70
  -8 -16   0    8.50    1.80
   8 -16   0    5.90    1.50
  -8 -16   0    6.00    1.90
  -8  16   0    9.00    1.90
  -8  16   0    8.00    2.10
  -8  16   0    4.80    1.70
  -9 -16   0    1.50    1.50
  -9 -16   0    2.30    1.60
  -9  16   0    2.60    1.90
  -9  16   0    0.60    1.70
 -10 -16   0   12.60    2.00
 -10 -16   0   15.50    2.50
 -10  16   0   12.60    2.50
 -10  16   0   12.70    2.40
 -11 -16   0   12.60    2.80
 -11 -16   0   16.40    2.50
 -11  16   0   16.60    2.80
 -11  16   0   21.50    4.40
   0 -17   0    0.80    1.10
   0 -17   0    1.10    0.90
  -1 -17   0    0.80    1.00
   1 -17   0    1.50    1.10
   1 -17   0    1.60    1.00
  -1 -17   0    0.40    0.90
  -2 -17   0    7.50    1.40
  -2 -17   0    6.90    1.30
   2 -17   0    6.80    1.30
   3 -17   0   22.10    2.00
  -3 -17   0   21.80    2.00
  -3 -17   0   19.40    1.90
  -3  17   0   16.90    2.00
  -4 -17   0   33.90    2.30
   4 -17   0   31.10    2.40
  -4 -17   0   33.70    2.40
  -4  17   0   34.60    2.70
  -5 -17   0    1.30    1.30
   5 -17   0    3.70    1.40
   5 -17   0    1.10    1.10
  -5 -17   0    2.20    1.30
  -5 -17   0    2.70    1.20
  -5  17   0    3.00    1.30
  -5  17   0    1.00    1.40
   6 -17   0    9.60    1.70
  -6 -17   0   11.90    1.70
  -6 -17   0    8.50    1.60
  -6 -17   0    9.00    1.90
   6 -17   0   11.50    1.90
  -6  17   0   10.50    1.90
  -6  17   0   11.40    1.90
  -7 -17   0    4.70    1.80
   7 -17   0    3.80    1.50
  -7 -17   0    4.30    1.50
  -7 -17   0    2.50    1.40
  -7  17   0    5.00    1.60
  -7  17   0    3.90    1.80
  -7  17   0    3.20    1.90
   8 -17   0   35.90    2.80
  -8 -17   0   34.40    2.90
  -8 -17   0   35.40    3.00
  -8 -17   0   36.50    2.90
  -8  17   0   29.00    2.80
  -8  17   0   27.20    2.90
  -8  17   0   31.80    2.80
  -9 -17   0    8.30    2.10
  -9 -17   0    8.40    2.00
  -9  17   0    5.50    2.10
  -9  17   0    8.20    2.20
 -10 -17   0   25.00    2.70
 -10 -17   0   26.20    3.10
 -10  17   0   22.60    2.80
 -10  17   0   23.90    3.00
   0 -18   0   39.60    2.40
   0 -18   0   37.50    2.60
  -1 -18   0   46.50    2.80
  -1 -18   0   43.50    2.60
   1 -18   0   44.30    2.70
   1 -18   0   44.70    2.50
  -2 -18   0    9.80    1.60
  -2 -18   0    5.10    1.30
   2 -18   0   11.60    1.60
  -3 -18   0   38.00    2.70
  -3 -18   0   37.60    2.40
   3 -18   0   39.60    2.70
  -3  18   0   40.10    3.00
  -4 -18   0   37.70    2.50
   4 -18   0   34.00    2.50
  -4 -18   0   36.30    2.60
  -4  18   0   35.90    3.00
  -5 -18   0   30.00    2.40
   5 -18   0   34.70    2.70
   5 -18   0   32.80    2.60
  -5 -18   0   29.70    2.60
  -5  18   0   32.70    2.80
  -5  18   0   26.10    2.60
  -6 -18   0   33.50    2.60
  -6 -18   0   33.80    2.80
   6 -18   0   31.30    2.60
  -6 -18   0   29.90    2.80
   6 -18   0   32.10    2.80
  -6  18   0   24.80    2.50
  -6  18   0   34.70    2.90
  -7 -18   0   20.30    2.40
  -7 -18   0   28.00    2.60
   7 -18   0   28.20    2.60
  -7 -18   0   22.40    2.40
  -7  18   0   24.40    2.70
  -7  18   0   24.10    2.70
  -7  18   0   22.70    2.50
  -8 -18   0   29.90    2.80
  -8 -18   0   27.60    2.70
   8 -18   0   23.00    2.50
  -8 -18   0   26.30    3.00
  -8  18   0   22.40    2.70
  -8  18   0   24.90    2.80
  -8  18   0   33.80    3.20
  -9 -18   0   -1.30    1.50
  -9 -18   0   -1.30    1.50
  -9  18   0    0.00    1.70
  -9  18   0    0.50    1.80
 -10 -18   0   17.80    2.50
 -10  18   0   15.80    2.80
   0 -19   0    0.40    1.10
   0 -19   0    1.20    1.20
  -1 -19   0    0.60    1.10
   1 -19   0    3.70    1.30
  -1 -19   0    3.50    1.40
  -2 -19   0   21.20    2.20
  -2 -19   0   24.80    2.30
   2 -19   0   26.40    2.30
  -3 -19   0   13.60    1.90
  -3 -19   0   10.40    1.70
   3 -19   0    9.70    1.60
  -3  19   0    7.50    1.70
  -4 -19   0    2.30    1.50
   4 -19   0    1.40    1.20
  -4 -19   0    1.30    1.20
  -4  19   0   -1.40    1.30
  -5 -19   0    2.50    1.40
  -5 -19   0    1.00    1.40
   5 -19   0    0.90    1.30
   5 -19   0    1.50    1.50
  -5  19   0   -0.50    1.40
  -5  19   0    0.90    1.40
   6 -19   0   22.40    2.50
  -6 -19   0   23.50    2.40
   6 -19   0   20.60    2.30
  -6 -19   0   22.40    2.50
  -6  19   0   19.50    2.40
  -6  19   0   21.20    2.40
   7 -19   0    1.00    1.50
  -7 -19   0   -0.50    1.60
  -7 -19   0    1.30    1.60
  -7  19   0   -0.40    1.60
  -7  19   0   -1.20    1.50
  -7  19   0    0.80    1.70
  -8 -19   0   37.40    3.20
   8 -19   0   35.10    2.90
  -8 -19   0   41.40    3.40
  -8 -19   0   40.90    3.30
  -8  19   0   36.40    3.30
  -8  19   0   37.50    3.50
  -8  19   0   34.40    3.40
  -9 -19   0    0.40    1.80
  -9 -19   0    0.00    1.50
  -9  19   0    2.90    2.10
  -9  19   0   -3.70    1.80
   0 -20   0    8.20    1.70
   0 -20   0    8.20    1.60
  -1 -20   0  113.09    4.20
  -1 -20   0  109.99    4.40
   1 -20   0  108.59    4.40
  -2 -20   0    1.50    1.40
   2 -20   0    0.20    1.20
  -2 -20   0    0.10    1.20
  -3 -20   0  128.49    4.60
  -3 -20   0  120.79    4.60
   3 -20   0  117.79    4.60
  -3  20   0  106.19    4.60
  -4 -20   0    4.00    1.70
   4 -20   0    3.40    1.60
  -4 -20   0    5.60    1.50
  -4  20   0    8.20    2.00
  -5 -20   0   90.89    4.10
  -5 -20   0   93.29    4.20
   5 -20   0   89.69    4.10
   5 -20   0   90.09    4.00
  -5  20   0   89.79    4.30
  -5  20   0   91.19    4.20
   6 -20   0   15.80    2.30
  -6 -20   0   23.80    2.60
   6 -20   0   21.20    2.30
  -6 -20   0   16.20    2.30
  -6  20   0   22.80    2.70
  -6  20   0   23.40    2.70
   7 -20   0   77.89    4.00
  -7 -20   0   78.89    4.10
  -7 -20   0   71.99    4.30
  -7  20   0   75.39    4.20
  -7  20   0   75.39    4.40
  -7  20   0   80.79    4.40
  -8 -20   0    4.80    2.00
   8 -20   0    6.40    1.90
  -8 -20   0    6.30    2.00
  -8  20   0    7.80    2.20
  -8  20   0    6.40    2.20
   0 -21   0    0.20    1.40
   0 -21   0    0.60    1.30
  -1 -21   0   -0.30    1.20
   1 -21   0    2.00    1.50
  -1 -21   0   -1.10    1.30
  -2 -21   0   13.40    2.10
  -2 -21   0    8.80    1.80
   2 -21   0   12.80    2.10
  -3 -21   0    9.30    1.90
  -3 -21   0   11.40    2.10
   3 -21   0    9.40    1.90
  -3  21   0    5.80    1.90
  -4 -21   0    1.00    1.50
   4 -21   0   -1.50    1.40
  -4 -21   0   -0.80    1.40
  -4  21   0    0.60    1.70
   5 -21   0    2.20    1.70
  -5 -21   0    1.30    1.60
   5 -21   0    3.90    1.70
  -5 -21   0    1.10    1.50
  -5  21   0    1.90    1.80
  -5  21   0    3.30    1.70
   6 -21   0    0.20    1.50
  -6 -21   0   -1.60    1.50
   6 -21   0   -0.20    1.70
  -6 -21   0    2.80    1.60
  -6  21   0    0.40    1.80
  -6  21   0    0.90    1.80
  -7 -21   0   20.50    2.60
   7 -21   0   20.40    2.60
  -7 -21   0   21.10    2.80
  -7  21   0   20.80    2.70
  -7  21   0   25.40    3.10
  -7  21   0   21.00    2.80
   0 -22   0   11.70    2.00
   1 -22   0    1.50    1.60
  -1 -22   0    2.50    1.60
  -1 -22   0   -1.00    1.50
   2 -22   0   34.50    3.10
  -2 -22   0   30.70    2.80
  -2 -22   0   32.90    2.90
  -2  22   0   28.30    3.10
   3 -22   0    3.60    1.80
  -3 -22   0    4.20    1.60
  -3 -22   0    6.10    1.80
  -3  22   0    3.80    1.80
  -4 -22   0   12.00    2.20
   4 -22   0   11.30    2.20
  -4 -22   0   10.40    2.20
  -4  22   0   10.80    2.40
   5 -22   0   13.90    2.20
  -5 -22   0   11.30    2.20
  -5 -22   0   17.60    2.60
   5 -22   0   11.80    2.40
  -5  22   0    9.10    2.20
  -5  22   0   12.30    2.40
  -6 -22   0    0.60    1.60
  -6 -22   0    0.20    1.70
   6 -22   0   -1.90    1.70
   6 -22   0    0.30    1.70
  -6  22   0    0.70    1.80
  -6  22   0   -0.70    1.90
   0 -23   0    1.00    1.70
  -1 -23   0    0.10    1.40
   1 -23   0   -0.90    1.40
  -1 -23   0    1.30    1.70
  -2 -23   0    1.80    1.70
   2 -23   0    0.90    1.50
  -2 -23   0    2.20    1.70
  -2  23   0    3.10    2.00
   3 -23   0   10.40    2.20
  -3 -23   0   11.80    2.10
  -3 -23   0    9.60    2.10
  -3  23   0    8.30    2.30
  -4 -23   0    3.30    1.60
  -4 -23   0    4.20    1.90
   4 -23   0    3.20    1.80
   4 -23   0    4.70    1.90
  -4  23   0    3.60    2.20
   5 -23   0    0.90    1.80
  -5 -23   0    1.40    1.70
  -5 -23   0    4.00    2.70
   5 -23   0    3.10    1.90
  -5  23   0    3.30    2.30
  -5  23   0    3.20    2.00
   0 -24   0   48.00    3.80
  -1 -24   0  179.68    6.30
   1 -24   0  182.98    6.30
  -2 -24   0   25.90    2.90
  -2 -24   0   28.50    3.00
   2 -24   0   30.00    3.00
  -2  24   0   23.90    2.90
   3 -24   0  103.19    5.00
  -3 -24   0  123.49    8.00
  -3 -24   0  116.39    5.20
  -3  24   0  100.69    5.90
 -14   0   1    0.40    1.70
 -14   0   1    4.90    2.20
 -13   0   1   45.90    3.40
 -13   0   1   41.30    3.60
 -12   0   1   -0.50    1.60
 -12   0   1   -0.70    1.40
 -11   0   1  254.27    6.90
 -11   0   1  270.47    7.50
 -10   0   1    0.40    1.20
 -10   0   1    0.10    1.20
  -9   0   1   34.20    2.50
  -9   0   1   38.70    2.40
  -8   0   1   -0.10    0.80
  -8   0   1    0.80    1.00
  -7   0   1  161.18    4.30
  -7   0   1  159.18    3.80
   7   0  -1  161.98    4.70
  -7   0   1  153.98    4.40
   7   0  -1  154.98    5.60
  -7   0   1  158.18    4.10
   6   0  -1    0.70    0.80
  -6   0   1    0.40    0.50
  -6   0   1    0.10    0.80
   6   0  -1    0.50    0.90
  -6   0   1    0.00    0.90
  -6   0   1    0.60    0.70
   6   0  -1    0.30    1.00
  -6   0   1    0.50    0.80
  -6   0   1   -0.30    0.60
  -6   0   1    1.60    0.70
  -5   0   1 2347.36   41.40
   5   0  -1 2309.27   43.00
  -5   0   1 2311.87   43.00
  -5   0   1 2376.66   42.80
   5   0  -1 2375.16   42.90
  -5   0   1 2375.56   41.70
  -5   0   1 2370.96   41.60
   4   0  -1   -1.00    0.60
  -4   0   1   -0.80    0.50
  -4   0   1   -1.60    0.60
  -4   0   1   -0.20    0.70
   4   0  -1   -0.40    0.80
   4   0  -1   -1.40    0.10
  -4   0   1   -1.20    0.50
   3   0  -1  752.02   15.80
  -3   0   1  874.61   16.70
   3   0  -1  915.71   16.70
  -3   0   1  901.51   16.60
   3   0  -1  908.21   16.80
  -3   0   1  913.61   15.90
   2   0  -1   -1.80    0.30
  -2   0   1   -2.20    0.30
   2   0  -1   -1.00    0.50
   2   0  -1   -1.50    0.50
  -1   0   1 2513.15   47.10
   1   0  -1 2550.34   46.80
  -1   0   1 2523.35   46.70
   1   0  -1 2663.13   46.70
   0   0   1   -4.30    0.20
   0   0   1   -3.80    0.20
   0   0  -1   -2.60    0.20
   0   0  -1   -3.30    0.30
   0   0   1   -2.80    0.30
   0   0  -1   -2.50    0.20
   1   0   1 2324.07   40.10
   1   0   1 2113.79   38.70
  -1   0  -1 2243.08   40.20
  -1   0  -1 2178.48   40.40
  -1   0  -1 2245.88   39.20
  -1   0  -1 2097.59   38.80
   1   0   1 2151.18   40.10
   1   0   1 2097.89   39.90
   2   0   1    0.70    0.40
   2   0   1    0.40    0.20
  -2   0  -1    1.40    0.50
  -2   0  -1    0.10    0.40
  -2   0  -1    0.10    0.40
   2   0   1    0.50    0.40
   2   0   1    0.50    0.40
  -2   0  -1    0.50    0.30
  -3   0  -1  643.04   12.30
   3   0   1  641.54   12.40
   3   0   1  624.54   11.30
  -3   0  -1  630.74   11.30
  -3   0  -1  624.84   12.40
   3   0   1  622.24   12.00
   3   0   1  620.84   12.20
  -3   0  -1  636.84   12.00
  -4   0  -1    0.60    0.60
   4   0   1    0.40    0.60
  -4   0  -1   -0.50    0.40
   4   0   1    0.80    0.60
  -4   0  -1    0.10    0.30
  -4   0  -1    0.00    0.50
   4   0   1   -0.70    0.60
  -4   0  -1   -0.80    0.50
  -5   0  -1   64.49    3.00
  -5   0  -1   61.19    2.80
   5   0   1   65.89    2.50
  -5   0  -1   65.39    1.90
   5   0   1   63.39    2.90
   5   0   1   61.29    2.80
  -5   0  -1   66.29    1.90
  -5   0  -1   63.89    2.10
   6   0   1    1.00    1.00
  -6   0  -1   -0.80    0.70
   6   0   1    0.60    0.80
  -6   0  -1    0.40    0.50
  -6   0  -1    0.30    0.90
  -6   0  -1    0.50    0.80
  -6   0  -1    0.10    0.60
  -6   0  -1   -0.60    0.80
   6   0   1    1.20    1.00
  -6   0  -1    0.10    0.40
  -7   0  -1  117.49    3.20
  -7   0  -1  119.09    3.50
  -7   0  -1  119.29    3.60
   7   0   1  117.09    4.20
  -8   0  -1    0.70    0.70
   8   0   1   -0.10    1.00
  -8   0  -1   -1.10    0.80
  -8   0  -1   -1.00    0.90
  -9   0  -1  175.98    5.00
  -9   0  -1  178.48    4.70
  -9   0  -1  192.58    5.30
 -10   0  -1   -0.50    1.10
 -10   0  -1    0.00    1.10
 -11   0  -1   11.60    1.80
 -11   0  -1    8.10    1.80
 -12   0  -1   -0.70    1.60
 -12   0  -1    0.20    1.40
 -13   0  -1    3.60    1.80
 -13   0  -1    2.70    1.80
 -14   0  -1   -1.20    1.70
 -14   0  -1    2.40    1.90
 -14  -1   1    6.30    2.30
 -14  -1   1    4.00    2.00
 -14   1   1    1.90    2.00
 -14   1   1    6.80    2.30
 -13  -1   1    9.80    2.30
 -13  -1   1    8.50    2.10
 -13   1   1   12.50    2.50
 -13   1   1    9.60    2.10
 -12  -1   1    0.70    1.70
 -12  -1   1    3.50    1.70
 -12   1   1    0.10    1.70
 -12   1   1    6.00    1.70
 -11  -1   1    4.80    1.60
 -11  -1   1    6.10    1.80
 -11   1   1    6.50    1.70
 -11   1   1    5.00    1.60
 -10  -1   1    1.60    1.20
 -10  -1   1    0.70    1.40
 -10   1   1    2.20    1.40
 -10   1   1    0.60    1.30
  -9  -1   1   21.40    2.00
  -9  -1   1   22.20    2.00
  -9   1   1   18.60    1.90
  -9   1   1   21.10    1.90
  -8  -1   1   26.10    1.80
  -8  -1   1   30.70    2.20
  -8   1   1   27.70    2.00
  -8   1   1   25.60    2.10
  -7  -1   1   19.50    1.20
   7  -1  -1   19.00    1.80
  -7  -1   1   15.60    1.50
  -7  -1   1   16.50    1.60
  -7   1   1   18.20    1.60
  -7   1   1   18.10    1.30
  -7   1   1   12.90    1.30
   7   1  -1   20.40    1.80
  -6  -1   1   96.69    4.00
  -6  -1   1   97.69    4.00
   6  -1  -1   97.19    2.60
  -6  -1   1   97.69    2.80
  -6  -1   1  104.89    3.10
  -6  -1   1   94.79    2.90
  -6  -1   1   96.79    2.50
   6  -1  -1   93.29    4.00
   6  -1  -1   98.19    3.90
   6  -1  -1  103.79    3.30
  -6   1   1  100.89    2.90
  -6   1   1   95.29    3.10
  -6   1   1  102.19    2.60
  -6   1   1   98.69    4.10
   6   1  -1  106.69    3.30
   6   1  -1   98.39    4.10
   5  -1  -1  122.59    4.10
  -5  -1   1  117.09    3.20
  -5  -1   1  120.69    3.30
   5  -1  -1  120.69    4.20
  -5  -1   1  118.79    4.00
  -5  -1   1  123.59    3.10
   5   1  -1  121.59    4.20
  -5   1   1  124.59    4.20
  -5   1   1  119.29    3.10
  -5   1   1  122.79    3.30
  -5   1   1  120.69    3.30
  -5   1   1  117.99    4.00
  -5   1   1  124.49    3.20
  -4  -1   1  142.89    4.10
  -4  -1   1  139.89    3.50
   4  -1  -1  147.99    4.20
  -4  -1   1  141.09    3.40
   4  -1  -1  147.29    4.30
  -4   1   1  139.19    4.10
  -4   1   1  141.09    3.50
  -4   1   1  147.79    3.40
  -4   1   1  138.29    4.00
   4   1  -1  146.99    4.30
  -4   1   1  144.89    3.50
  -3  -1   1   62.89    1.70
   3  -1  -1   62.39    2.30
  -3  -1   1   59.89    2.20
   3  -1  -1   60.39    2.10
   3   1  -1   58.29    2.20
  -3   1   1   61.09    1.90
  -3   1   1   60.39    2.10
  -3   1   1   60.59    2.20
  -3   1   1   62.79    1.80
  -2  -1   1 1113.39   19.50
  -2  -1   1 1117.69   19.90
   2  -1  -1 1096.39   19.80
   2  -1  -1 1130.79   19.80
  -2  -1   1 1119.39   19.30
   2  -1  -1 1129.49   19.60
   2   1  -1  921.61   19.70
  -2   1   1 1125.49   19.80
   2   1  -1 1093.69   19.30
  -2   1   1 1122.19   19.70
  -2   1   1 1057.49   19.50
   2   1  -1 1123.29   20.00
  -1  -1   1  288.37    5.70
   1  -1  -1  296.07    5.30
   1  -1  -1  299.37    5.50
  -1  -1   1  288.07    5.60
   1  -1  -1  288.57    5.50
  -1   1   1  291.57    5.30
  -1   1   1  286.37    5.50
   1   1  -1  292.47    5.60
  -1   1   1  296.77    5.50
   1   1  -1  299.47    5.80
   0  -1   1 2271.87   40.90
   0  -1   1 2259.87   41.20
   0  -1   1 2365.06   41.80
   0   1  -1 1983.30   41.40
   0   1   1 2195.18   40.80
   0   1  -1 2259.77   41.30
   0   1  -1 2449.25   41.60
   0   1  -1 2436.96   40.90
   1  -1   1   94.09    2.10
   1  -1   1   92.49    2.00
   1  -1   1   95.19    2.20
  -1  -1  -1   92.69    2.00
  -1  -1  -1   92.89    2.10
  -1   1  -1   87.79    2.00
  -1   1  -1   86.99    2.10
  -1   1  -1   91.89    2.20
   1   1   1   90.69    2.00
   1   1   1   93.99    2.10
   1   1   1   91.89    2.10
   2  -1   1 1401.46   25.40
  -2  -1  -1 1397.66   25.30
  -2  -1  -1 1440.46   25.40
   2  -1   1 1431.46   25.20
  -2  -1  -1 1424.76   25.20
  -2  -1  -1 1412.46   25.00
   2  -1   1 1435.96   24.90
   2   1   1 1383.56   25.20
  -2   1  -1 1424.56   25.20
   2   1   1 1446.06   25.40
  -2   1  -1 1438.26   25.50
  -2   1  -1 1372.26   25.30
   2   1   1 1448.36   25.20
   3  -1   1  330.27    6.80
  -3  -1  -1  336.87    7.20
  -3  -1  -1  335.87    6.00
  -3  -1  -1  328.97    6.80
   3  -1   1  326.97    6.30
   3  -1   1  312.57    7.10
  -3  -1  -1  336.47    7.00
  -3   1  -1  331.07    7.20
   3   1   1  327.17    6.90
   3   1   1  334.47    6.80
  -3   1  -1  339.77    7.10
   3   1   1  326.87    7.10
  -3   1  -1  338.47    6.80
  -3   1  -1  286.07    6.30
  -4  -1  -1 3546.95   62.09
   4  -1   1 3452.05   61.39
   4  -1   1 3554.64   62.09
  -4  -1  -1 3663.53   60.79
   4  -1   1 3368.96   62.59
  -4  -1  -1 3556.34   62.09
  -4  -1  -1 3431.76   62.69
  -4  -1  -1 3545.25   61.39
  -4   1  -1 3433.76   61.79
   4   1   1 3626.74   61.79
  -4   1  -1 3465.05   61.39
   4   1   1 3588.64   61.49
  -4   1  -1 3457.85   62.69
   4   1   1 3511.85   63.09
  -4   1  -1 3620.74   60.79
  -4   1  -1 3124.89   61.89
   5  -1   1  225.78    5.60
  -5  -1  -1  222.48    6.00
  -5  -1  -1  221.48    4.90
   5  -1   1  221.08    6.20
  -5  -1  -1  219.18    4.60
   5  -1   1  228.08    6.00
  -5  -1  -1  227.48    6.20
  -5   1  -1  216.08    4.90
  -5   1  -1  230.08    4.80
   5   1   1  222.18    6.10
  -5   1  -1  223.68    4.90
   5   1   1  225.98    5.60
  -5   1  -1  230.28    5.00
  -5   1  -1  221.88    6.00
   5   1   1  214.68    5.90
   6  -1   1  424.36    9.50
  -6  -1  -1  430.96   10.20
  -6  -1  -1  428.06    8.20
  -6  -1  -1  431.96    8.30
  -6  -1  -1  430.96    8.80
  -6  -1  -1  437.16    8.50
   6  -1   1  429.66   10.40
  -6  -1  -1  435.36    8.80
  -6  -1  -1  408.16   10.30
   6  -1   1  433.66   10.20
  -6   1  -1  432.36    8.70
  -6   1  -1  425.96    8.50
  -6   1  -1  429.06    8.80
   6   1   1  427.96    9.50
  -6   1  -1  435.56   10.20
  -6   1  -1  428.96    8.80
  -7  -1  -1  152.88    4.20
  -7  -1  -1  149.19    4.20
  -7  -1  -1  154.78    3.90
   7  -1   1  156.08    4.90
  -7   1  -1  144.89    4.10
   7   1   1  152.98    4.90
  -7   1  -1  153.88    3.90
  -7   1  -1  150.58    4.20
   8  -1   1   35.40    2.60
  -8  -1  -1   33.30    2.20
  -8  -1  -1   32.40    1.80
  -8  -1  -1   37.60    2.10
  -8   1  -1   33.70    2.20
  -8   1  -1   35.10    2.10
   8   1   1   32.70    2.50
  -9  -1  -1    4.20    1.40
  -9  -1  -1    3.10    1.30
  -9  -1  -1    4.90    1.10
  -9   1  -1    5.00    1.30
  -9   1  -1    5.70    1.10
  -9   1  -1    3.80    1.30
 -10  -1  -1  157.38    5.00
 -10  -1  -1  160.88    5.00
 -10   1  -1  153.18    4.90
 -10   1  -1  159.58    4.90
 -11  -1  -1    4.50    1.60
 -11  -1  -1    2.00    1.30
 -11   1  -1    7.60    1.70
 -11   1  -1    3.60    1.50
 -12  -1  -1   42.80    3.20
 -12  -1  -1   43.70    3.30
 -12   1  -1   42.70    3.30
 -12   1  -1   45.00    3.30
 -13  -1  -1    0.00    1.70
 -13  -1  -1    1.40    1.80
 -13   1  -1    7.00    2.00
 -13   1  -1    2.50    1.60
 -14  -1  -1   51.09    3.90
 -14  -1  -1   52.39    4.00
 -14   1  -1   54.89    4.00
 -14   1  -1   53.89    3.90
 -14  -2   1    4.70    2.10
 -14  -2   1    1.00    1.60
 -14   2   1   -0.10    1.80
 -14   2   1    1.30    1.80
 -13  -2   1    1.10    1.70
 -13  -2   1    1.70    1.50
 -13   2   1    1.20    1.70
 -13   2   1   -0.10    1.90
 -12  -2   1   12.30    2.00
 -12  -2   1   13.60    2.30
 -12   2   1   12.80    2.30
 -12   2   1   11.10    1.90
 -11  -2   1   35.30    2.50
 -11  -2   1   30.30    2.80
 -11   2   1   35.10    2.80
 -11   2   1   33.10    2.90
 -10  -2   1   88.19    3.80
 -10  -2   1   87.39    3.40
 -10   2   1   83.19    3.40
 -10   2   1   86.89    3.90
  -9  -2   1    5.90    1.30
  -9  -2   1    7.20    1.50
  -9   2   1    4.90    1.20
  -9   2   1    3.20    1.40
  -8  -2   1  119.29    4.00
  -8  -2   1  128.39    3.80
  -8   2   1  120.19    3.70
  -8   2   1  126.59    4.10
  -7  -2   1    4.00    1.20
   7  -2  -1    4.70    1.40
   7  -2  -1    3.90    1.10
  -7  -2   1    4.60    1.00
   7  -2  -1    3.90    0.80
  -7  -2   1    3.90    0.70
  -7   2   1    5.50    0.80
  -7   2   1    3.90    1.10
  -7   2   1    3.30    1.00
   7   2  -1    5.10    1.20
  -7   2   1    4.90    1.00
   6  -2  -1   16.10    1.90
   6  -2  -1   15.90    1.50
   6  -2  -1   17.20    2.00
  -6  -2   1   17.70    1.50
   6  -2  -1   17.60    1.10
  -6  -2   1   15.40    1.80
  -6  -2   1   17.00    1.00
  -6  -2   1   15.70    1.40
  -6  -2   1   15.00    1.90
  -6  -2   1   14.30    1.20
  -6  -2   1   16.10    1.20
   6   2  -1   16.50    1.60
   6   2  -1   15.50    1.90
  -6   2   1   17.60    1.50
  -6   2   1   15.70    1.10
   6   2  -1   14.20    1.90
  -6   2   1   16.90    1.40
  -6   2   1   19.50    1.50
  -5  -2   1  330.87    8.30
  -5  -2   1  328.37    7.10
  -5  -2   1  330.97    6.80
  -5  -2   1  341.37    7.00
   5  -2  -1  320.57    7.90
   5  -2  -1  337.87    8.20
   5  -2  -1  327.47    7.20
  -5  -2   1  337.77    8.10
  -5  -2   1  335.07    7.00
   5   2  -1  341.97    8.30
   5   2  -1  342.17    8.10
  -5   2   1  335.07    6.90
  -5   2   1  324.57    7.20
  -5   2   1  341.27    6.80
  -5   2   1  338.87    8.20
   5   2  -1  333.57    7.20
  -5   2   1  340.17    7.20
  -5   2   1  342.27    8.00
  -4  -2   1   37.30    1.50
  -4  -2   1   36.70    1.50
   4  -2  -1   36.20    2.00
  -4  -2   1   35.80    2.10
  -4  -2   1   35.70    2.00
   4  -2  -1   36.20    1.90
  -4  -2   1   34.40    1.50
   4   2  -1   28.30    1.40
  -4   2   1   37.10    1.60
  -4   2   1   42.30    2.10
   4   2  -1   35.00    2.00
  -4   2   1   40.00    1.50
  -4   2   1   39.20    1.40
  -4   2   1   35.20    1.50
   4   2  -1   34.90    2.00
  -4   2   1   36.90    1.90
  -3  -2   1  477.25    9.20
  -3  -2   1  493.25   10.10
  -3  -2   1  478.45    9.20
   3  -2  -1  502.15    9.80
   3  -2  -1  483.15    9.80
  -3  -2   1  479.15    9.90
  -3   2   1  491.45    9.20
  -3   2   1  477.55    9.70
   3   2  -1  479.85   10.00
   3   2  -1  474.95    9.90
  -3   2   1  495.35    9.70
  -3   2   1  490.45    9.40
  -2  -2   1 3469.05   64.29
   2  -2  -1 3498.05   65.49
  -2  -2   1 3828.42   63.99
  -2  -2   1 3796.22   64.09
   2  -2  -1 3543.35   64.09
   2   2  -1 3116.79   65.59
   2   2  -1 3707.13   64.19
  -2   2   1 3401.26   63.49
   2   2  -1 3496.65   66.49
  -2   2   1 3595.74   65.59
  -2   2   1 3565.04   65.79
  -2   2   1 3669.33   63.49
   1  -2  -1  239.58    4.80
  -1  -2   1  245.68    5.00
  -1  -2   1  240.48    4.80
  -1  -2   1  242.68    5.00
   1  -2  -1  251.97    4.70
   1  -2  -1  245.48    4.60
   1   2  -1  253.47    5.10
  -1   2   1  245.88    4.60
   1   2  -1  242.08    4.80
   1   2  -1  222.38    4.90
  -1   2   1  252.37    4.70
  -1   2   1  250.07    4.80
   0  -2   1    0.20    0.40
   0  -2   1   -0.50    0.40
   0  -2   1    0.30    0.40
   0  -2  -1    0.30    0.30
   0   2  -1   -1.10    0.30
   0   2  -1   -1.00    0.40
   0   2   1    0.30    0.30
   0   2  -1   -0.10    0.40
   1  -2   1  406.76    7.70
  -1  -2  -1  401.86    7.80
  -1  -2  -1  418.06    7.30
   1  -2   1  418.16    7.90
  -1  -2  -1  429.96    7.60
   1  -2   1  414.06    7.90
  -1  -2  -1  431.26    7.70
   1  -2   1  396.56    7.90
   1   2   1  421.16    7.60
   1   2   1  412.66    7.80
   1   2   1  415.16    7.30
  -1   2  -1  407.26    7.80
  -1   2  -1  416.46    7.80
   1   2   1  429.06    7.60
   2  -2   1 3331.57   61.39
  -2  -2  -1 3479.55   59.19
   2  -2   1 3281.27   59.29
  -2  -2  -1 3245.48   61.59
  -2  -2  -1 3323.27   60.59
   2  -2   1 3522.85   59.09
   2  -2   1 3236.28   60.79
  -2   2  -1 3372.26   59.49
   2   2   1 3190.68   59.79
  -2   2  -1 3239.58   60.59
   2   2   1 3161.28   59.59
  -2   2  -1 3153.78   59.69
   2   2   1 3212.28   60.39
   3  -2   1  252.57    5.80
  -3  -2  -1  255.47    5.70
   3  -2   1  256.97    5.30
  -3  -2  -1  255.27    4.50
   3  -2   1  258.37    5.60
  -3  -2  -1  249.58    4.60
  -3  -2  -1  251.47    5.50
  -3  -2  -1  250.87    5.90
   3  -2   1  247.28    5.90
  -3   2  -1  256.17    5.80
  -3   2  -1  252.77    5.30
   3   2   1  255.77    5.70
   3   2   1  259.87    5.90
   3   2   1  256.97    5.60
  -4  -2  -1  413.26    7.70
  -4  -2  -1  438.46    9.40
  -4  -2  -1  422.26    8.20
   4  -2   1  436.06    8.40
  -4  -2  -1  426.36    8.80
   4  -2   1  416.16    9.30
   4  -2   1  430.06    8.90
  -4  -2  -1  427.16    7.60
  -4  -2  -1  426.26    9.20
   4  -2   1  395.86    9.10
  -4   2  -1  430.26    9.20
  -4   2  -1  373.26    9.10
   4   2   1  419.16    8.80
  -4   2  -1  427.36    8.20
  -4   2  -1  434.96    8.80
   4   2   1  421.46    9.00
   4   2   1  436.16    9.30
  -5  -2  -1    0.40    0.40
  -5  -2  -1    1.20    0.80
  -5  -2  -1    1.00    0.80
  -5  -2  -1    0.30    0.50
   5  -2   1    0.60    0.50
   5  -2   1    0.60    0.50
   5  -2   1    0.80    0.80
  -5  -2  -1    0.30    0.60
  -5  -2  -1    0.50    0.30
  -5  -2  -1    0.60    0.50
   5  -2   1    0.90    0.80
  -5   2  -1    0.10    0.70
   5   2   1    0.10    0.70
   5   2   1   -0.40    0.70
  -5   2  -1    0.50    0.60
  -5   2  -1    0.30    0.20
  -5   2  -1    0.20    0.50
  -5   2  -1    0.00    0.60
  -5   2  -1    1.20    0.60
   5   2   1    0.90    0.80
  -6  -2  -1    9.80    1.10
   6  -2   1   12.00    1.40
  -6  -2  -1    8.20    1.00
  -6  -2  -1    7.60    1.40
  -6  -2  -1    8.30    0.90
  -6  -2  -1    9.00    0.80
  -6  -2  -1    9.20    1.50
   6  -2   1    9.10    1.50
  -6   2  -1   10.60    1.20
   6   2   1   10.10    1.40
  -6   2  -1    9.30    1.10
  -6   2  -1   10.00    1.60
  -6   2  -1   10.30    1.00
  -6   2  -1    7.30    1.30
  -6   2  -1   12.30    1.20
  -7  -2  -1   68.49    2.40
  -7  -2  -1   70.49    2.60
  -7  -2  -1   68.69    2.70
  -7  -2  -1   69.89    3.70
   7  -2   1   72.39    3.30
  -7  -2  -1   74.89    2.20
  -7   2  -1   65.09    2.70
  -7   2  -1   72.89    2.40
  -7   2  -1   71.29    2.80
  -7   2  -1   71.69    2.80
   7   2   1   69.09    3.20
  -8  -2  -1  319.87    7.00
  -8  -2  -1  313.87    7.30
  -8  -2  -1  311.97    7.40
   8  -2   1  330.47    9.30
  -8   2  -1  311.07    7.30
   8   2   1  344.07    9.40
  -8   2  -1  326.57    7.50
  -8   2  -1  323.07    7.00
  -9  -2  -1   11.10    1.40
  -9  -2  -1   12.00    1.70
  -9  -2  -1   10.10    1.40
  -9   2  -1    9.70    1.60
  -9   2  -1   11.30    1.30
  -9   2  -1    9.60    1.50
 -10  -2  -1    7.40    1.50
 -10  -2  -1    7.50    1.60
 -10   2  -1    5.90    1.50
 -10   2  -1    5.20    1.60
 -11  -2  -1    2.30    1.40
 -11  -2  -1    4.10    1.60
 -11   2  -1    3.90    1.50
 -11   2  -1    4.20    1.60
 -12  -2  -1   64.29    3.70
 -12  -2  -1   74.79    4.00
 -12   2  -1   66.69    3.60
 -12   2  -1   70.79    4.00
 -13  -2  -1    8.30    2.00
 -13  -2  -1   11.60    2.20
 -13   2  -1   10.30    2.20
 -13   2  -1   10.70    2.10
 -14  -2  -1   30.30    3.10
 -14  -2  -1   26.90    3.00
 -14   2  -1   28.80    3.20
 -14   2  -1   24.30    2.90
 -14  -3   1   48.00    4.00
 -14  -3   1   53.49    3.80
 -14   3   1   50.19    3.60
 -14   3   1   49.40    4.10
 -13  -3   1   36.90    3.40
 -13  -3   1   36.90    3.00
 -13   3   1   37.30    3.50
 -13   3   1   32.20    3.00
 -12  -3   1   20.10    2.60
 -12  -3   1   21.90    2.40
 -12   3   1   20.20    2.50
 -12   3   1   24.80    2.90
 -11  -3   1   44.30    2.80
 -11  -3   1   49.99    3.10
 -11   3   1   47.80    3.10
 -11   3   1   51.19    3.50
 -10  -3   1   35.30    2.80
 -10  -3   1   31.60    2.40
 -10   3   1   36.70    2.90
 -10   3   1   31.40    2.60
  -9  -3   1    3.90    1.20
  -9  -3   1    4.90    1.50
  -9   3   1    2.00    1.30
  -9   3   1    2.50    1.20
  -8  -3   1   39.10    2.20
  -8  -3   1   41.30    2.30
  -8   3   1   41.90    2.30
  -8   3   1   44.10    2.40
  -7  -3   1   -1.20    0.60
   7  -3  -1    0.60    0.90
   7  -3  -1   -0.80    1.00
  -7  -3   1    0.40    0.60
  -7  -3   1   -0.90    0.80
   7  -3  -1   -0.10    0.70
  -7   3   1   -0.70    0.80
  -7   3   1    0.30    0.80
  -7   3   1    0.60    0.60
  -7   3   1    0.40    0.90
   7   3  -1   -0.30    0.80
  -6  -3   1   49.40    2.20
   6  -3  -1   47.30    2.30
  -6  -3   1   51.19    2.10
  -6  -3   1   49.90    2.90
  -6  -3   1   50.79    1.70
  -6  -3   1   48.90    1.90
   6  -3  -1   49.99    2.90
  -6  -3   1   51.59    3.10
   6  -3  -1   47.80    2.90
   6   3  -1   49.99    2.30
  -6   3   1   46.90    2.00
  -6   3   1   52.19    1.80
  -6   3   1   50.39    2.20
  -6   3   1   48.90    2.30
   6   3  -1   58.69    4.50
  -5  -3   1    2.70    0.70
  -5  -3   1    1.20    0.60
   5  -3  -1   -0.10    0.60
   5  -3  -1    1.00    0.70
   5  -3  -1    1.00    0.80
  -5  -3   1    0.20    0.50
  -5  -3   1    0.80    0.80
  -5  -3   1    0.40    0.60
  -5  -3   1    0.40    0.80
  -5   3   1    2.20    0.80
  -5   3   1    0.00    0.60
  -5   3   1    0.90    0.60
   5   3  -1    0.60    0.70
  -5   3   1    3.10    0.80
  -5   3   1    1.30    0.70
  -5   3   1    1.50    0.70
   5   3  -1    1.10    0.90
   5   3  -1    0.60    0.60
  -4  -3   1  149.69    3.40
  -4  -3   1  151.58    4.60
  -4  -3   1  147.69    3.60
   4  -3  -1  145.89    4.30
  -4  -3   1  152.58    3.70
  -4  -3   1  156.08    3.80
   4  -3  -1  149.19    3.80
   4  -3  -1  157.08    4.30
  -4  -3   1  149.49    4.40
  -4   3   1  153.48    4.30
  -4   3   1  145.49    4.20
  -4   3   1  156.08    3.50
   4   3  -1  147.09    4.40
   4   3  -1  146.29    3.80
  -4   3   1  148.19    3.80
  -4   3   1  153.98    3.90
   4   3  -1  141.09    4.50
  -4   3   1  150.08    3.40
   3  -3  -1  589.94   11.80
   3  -3  -1  600.34   12.00
  -3  -3   1  618.54   12.30
   3  -3  -1  611.14   11.70
  -3  -3   1  607.54   11.40
   3  -3  -1  609.24   11.50
  -3  -3   1  615.74   12.20
  -3   3   1  616.74   11.50
   3   3  -1  603.64   12.10
   3   3  -1  602.64   11.50
   3   3  -1  604.74   11.30
   3   3  -1  602.24   12.20
  -3   3   1  601.84   11.80
  -3   3   1  606.84   11.90
  -3   3   1  610.24   11.70
  -2  -3   1  128.89    3.00
  -2  -3   1  133.69    3.50
   2  -3  -1  136.59    3.10
   2  -3  -1  135.49    3.20
   2  -3  -1  133.99    3.30
   2  -3  -1  133.89    3.20
  -2  -3   1  135.99    3.60
  -2   3   1  131.79    3.10
   2   3  -1  133.89    3.10
   2   3  -1  134.09    3.50
   2   3  -1  133.69    3.50
  -2   3   1  132.19    3.20
   2   3  -1  135.49    3.10
  -2   3   1  134.89    3.20
  -2   3   1  131.99    3.20
  -1  -3   1  314.87    6.60
   1  -3  -1  329.97    6.30
   1  -3  -1  324.57    6.10
  -1  -3   1  314.07    6.30
   1  -3  -1  318.67    6.30
   1  -3  -1  323.87    6.10
  -1  -3   1  323.67    6.50
  -1   3   1  332.27    6.00
   1   3  -1  315.47    6.30
  -1   3   1  319.77    6.00
  -1   3   1  320.77    6.30
  -1   3   1  327.47    6.30
   1   3  -1  327.37    6.50
   1   3  -1  314.47    6.50
   0  -3  -1 3288.97   58.29
   0  -3  -1 3358.66   57.59
   0  -3  -1 3080.09   57.59
   0  -3   1 3269.97   60.39
   0  -3   1 3206.48   59.09
   0  -3   1 3097.99   59.69
   0   3  -1 3306.67   60.49
   0   3   1 3350.16   58.99
   0   3  -1 3202.38   58.29
   0   3  -1 3254.87   59.49
   0   3   1 3423.26   56.69
   0   3   1 3297.67   56.59
   0   3  -1 3249.38   60.39
  -1  -3  -1  490.35    8.90
  -1  -3  -1  474.75    8.70
   1  -3   1  463.55    9.00
  -1  -3  -1  488.65    8.90
   1  -3   1  485.85    9.20
   1  -3   1  498.75    9.30
   1  -3   1  480.45    9.20
  -1   3  -1  475.45    9.10
  -1   3  -1  478.75    9.20
  -1   3  -1  480.45    9.20
   1   3   1  481.25    9.10
   1   3   1  478.75    8.70
   1   3   1  482.45    8.80
  -1   3  -1  487.35    9.20
   1   3   1  482.45    8.70
  -2  -3  -1   77.29    2.20
   2  -3   1   76.79    2.30
  -2  -3  -1   76.49    2.30
   2  -3   1   74.29    2.40
   2  -3   1   75.79    2.30
  -2  -3  -1   73.19    2.20
  -2  -3  -1   77.99    1.60
   2  -3   1   79.19    2.20
   2   3   1   77.89    2.20
  -2   3  -1   75.59    2.30
  -2   3  -1   77.89    2.30
   2   3   1   77.99    2.10
  -2   3  -1   76.79    2.20
   2   3   1   77.49    2.20
   2   3   1   74.79    1.60
  -2   3  -1   76.69    2.30
  -3  -3  -1 1996.40   35.40
   3  -3   1 2032.80   35.90
  -3  -3  -1 1977.30   35.80
  -3  -3  -1 1943.11   35.60
   3  -3   1 2008.80   35.50
   3  -3   1 2034.50   35.80
   3  -3   1 2041.40   35.20
   3   3   1 2015.80   35.70
  -3   3  -1 1915.71   35.80
   3   3   1 1965.80   35.40
  -3   3  -1 1982.90   35.20
  -3   3  -1 1970.20   35.70
  -3   3  -1 2013.70   35.50
   3   3   1 1952.70   35.50
  -4  -3  -1    4.80    0.70
  -4  -3  -1    5.50    0.70
  -4  -3  -1    4.40    1.00
  -4  -3  -1    3.90    0.40
  -4  -3  -1    3.90    0.80
   4  -3   1    4.50    0.90
   4  -3   1    4.10    0.90
   4  -3   1    5.50    0.90
  -4  -3  -1    5.80    0.70
  -4  -3  -1    5.60    1.00
  -4  -3  -1    5.20    0.30
   4  -3   1    4.20    0.70
  -4   3  -1    3.40    0.70
   4   3   1    5.00    0.90
   4   3   1    5.40    0.90
  -4   3  -1    7.00    1.10
  -4   3  -1    5.00    1.00
  -4   3  -1    5.90    0.80
  -4   3  -1    5.00    0.70
   4   3   1    4.50    0.90
  -4   3  -1    4.40    0.90
   5  -3   1  388.96    8.70
  -5  -3  -1  405.06    7.80
   5  -3   1  394.36    9.30
  -5  -3  -1  388.66    7.60
  -5  -3  -1  401.36    9.40
   5  -3   1  393.76    9.20
  -5  -3  -1  383.96    7.90
   5  -3   1  392.56    8.20
  -5  -3  -1  390.46    7.20
  -5  -3  -1  399.76    7.10
  -5  -3  -1  407.16    9.20
  -5  -3  -1  391.86    8.00
   5   3   1  391.66    9.00
  -5   3  -1  398.16    7.80
  -5   3  -1  387.46    9.10
  -5   3  -1  387.86    7.90
  -5   3  -1  398.86    8.30
   5   3   1  355.66    9.00
  -5   3  -1  404.16    7.90
  -5   3  -1  392.86    9.30
   5   3   1  388.96    8.60
  -6  -3  -1    0.40    0.60
  -6  -3  -1    0.10    0.60
   6  -3   1    1.00    1.00
  -6  -3  -1    0.30    0.50
  -6  -3  -1    0.00    0.80
  -6  -3  -1    0.80    0.90
   6  -3   1    0.00    0.80
   6  -3   1    0.60    0.90
   6   3   1    1.90    1.00
  -6   3  -1    0.80    0.70
  -6   3  -1    3.70    1.00
  -6   3  -1    1.00    0.60
  -6   3  -1    0.50    0.90
  -6   3  -1    2.40    0.90
  -7  -3  -1   21.50    1.70
  -7  -3  -1   19.40    1.30
  -7  -3  -1   21.70    2.50
   7  -3   1   19.70    2.10
  -7  -3  -1   20.80    1.40
  -7  -3  -1   19.60    1.50
  -7   3  -1   21.00    1.70
  -7   3  -1   19.80    1.50
   7   3   1   20.40    2.10
  -7   3  -1   19.00    1.60
  -8  -3  -1   54.49    2.60
  -8  -3  -1   62.59    2.40
  -8  -3  -1   54.79    2.50
  -8   3  -1   51.59    2.60
  -8   3  -1   61.59    2.40
  -8   3  -1   58.99    2.70
  -9  -3  -1  126.69    4.20
  -9  -3  -1  125.19    4.00
  -9  -3  -1  123.49    3.70
  -9   3  -1  119.79    4.10
  -9   3  -1  120.29    3.70
  -9   3  -1  121.69    4.20
 -10  -3  -1    2.00    1.20
 -10  -3  -1    0.20    1.20
 -10   3  -1    0.70    1.40
 -10   3  -1    0.30    1.30
 -11  -3  -1   23.30    2.30
 -11  -3  -1   27.20    2.60
 -11   3  -1   24.10    2.40
 -11   3  -1   34.80    2.80
 -12  -3  -1    2.60    1.70
 -12  -3  -1   -0.80    1.50
 -12   3  -1    1.60    1.50
 -12   3  -1    3.00    1.60
 -13  -3  -1    2.70    1.80
 -13  -3  -1    0.80    1.70
 -13   3  -1    3.70    1.90
 -13   3  -1    2.80    1.90
 -14  -3  -1    2.10    1.90
 -14  -3  -1    1.00    1.80
 -14   3  -1    3.30    1.90
 -14  -4   1    2.20    2.00
 -14  -4   1    2.80    1.80
 -14   4   1    4.60    2.00
 -14   4   1    5.00    2.30
 -13  -4   1   12.80    2.10
 -13  -4   1   13.70    2.30
 -13   4   1   10.90    2.40
 -13   4   1   12.00    2.30
 -12  -4   1   98.49    4.40
 -12  -4   1   90.69    4.00
 -12   4   1   89.69    4.60
 -12   4   1  100.89    4.40
 -11  -4   1   79.39    3.60
 -11  -4   1   80.99    4.00
 -11   4   1   80.19    3.70
 -11   4   1   77.69    3.90
 -10  -4   1  144.89    5.00
 -10  -4   1  142.19    4.50
 -10   4   1  153.88    4.90
 -10   4   1  147.89    5.10
  -9  -4   1    4.00    1.10
  -9  -4   1    4.20    1.30
  -9   4   1    5.10    1.40
  -9   4   1    3.10    1.30
  -8  -4   1   57.29    2.80
  -8  -4   1   56.89    2.50
   8  -4  -1   58.29    2.70
  -8   4   1   58.99    2.80
  -8   4   1   59.49    2.60
  -8   4   1   57.99    2.90
   7  -4  -1    1.70    1.00
  -7  -4   1    1.70    1.10
  -7  -4   1    3.10    0.90
   7  -4  -1    1.60    1.10
  -7  -4   1    1.70    0.70
  -7   4   1    2.00    1.00
  -7   4   1    1.80    1.00
  -7   4   1    1.30    0.90
   7   4  -1    2.70    1.00
  -7   4   1    1.00    0.80
  -6  -4   1  526.75   10.40
   6  -4  -1  516.45   11.10
  -6  -4   1  536.35   10.10
  -6  -4   1  540.15   12.60
  -6  -4   1  528.45   10.70
  -6  -4   1  525.55   12.20
   6  -4  -1  534.05   12.30
  -6   4   1  538.85   10.20
  -6   4   1  528.45   11.20
  -6   4   1  528.65   10.60
  -6   4   1  526.15   10.40
   6   4  -1  525.55   11.10
  -5  -4   1   26.80    1.50
   5  -4  -1   29.40    1.70
  -5  -4   1   28.60    1.20
  -5  -4   1   28.40    1.40
  -5  -4   1   27.80    1.60
   5  -4  -1   27.20    1.20
  -5  -4   1   27.90    2.10
  -5  -4   1   28.80    2.20
   5  -4  -1   30.10    2.10
   5  -4  -1   26.40    2.00
  -5   4   1   31.10    1.50
  -5   4   1   29.30    1.30
  -5   4   1   28.40    1.70
  -5   4   1   27.70    1.70
   5   4  -1   27.00    2.10
  -5   4   1   30.40    2.30
   5   4  -1   29.90    2.10
   5   4  -1   29.70    1.70
  -5   4   1   28.70    1.40
  -4  -4   1 1316.37   23.60
  -4  -4   1 1329.67   23.40
   4  -4  -1 1335.17   24.60
   4  -4  -1 1283.27   24.00
  -4  -4   1 1299.77   24.80
   4  -4  -1 1334.17   23.30
  -4  -4   1 1298.37   23.60
   4  -4  -1 1288.27   24.60
  -4  -4   1 1340.67   25.10
   4   4  -1 1282.77   24.70
  -4   4   1 1356.56   23.60
   4   4  -1 1285.87   24.90
  -4   4   1 1321.27   24.00
  -4   4   1 1312.87   24.20
  -4   4   1 1314.87   24.40
  -4   4   1 1327.07   23.40
   4   4  -1 1306.67   23.90
  -4   4   1 1288.27   24.50
   3  -4  -1   38.10    1.70
   3  -4  -1   36.10    1.70
  -3  -4   1   39.50    2.10
   3  -4  -1   40.40    1.70
   3  -4  -1   37.00    1.80
  -3  -4   1   36.80    1.50
  -3  -4   1   36.30    1.90
  -3   4   1   38.10    1.70
  -3   4   1   38.60    1.60
  -3   4   1   35.20    1.60
   3   4  -1   35.30    1.50
   3   4  -1   37.70    1.90
   3   4  -1   37.40    1.60
  -3   4   1   40.20    1.70
   3   4  -1   35.50    1.90
   2  -4  -1 1081.99   19.40
  -2  -4   1 1070.79   19.90
   2  -4  -1 1094.79   19.50
   2  -4  -1 1054.79   19.40
  -2  -4   1  997.70   19.10
  -2  -4   1 1041.70   19.80
   2  -4  -1 1051.99   19.40
  -2   4   1 1069.79   19.50
  -2   4   1 1079.89   19.30
   2   4  -1 1063.19   19.80
   2   4  -1 1089.49   19.80
  -2   4   1 1073.89   19.40
   2   4  -1 1088.09   19.20
  -2   4   1 1078.89   19.30
   1  -4  -1  132.19    2.90
   1  -4  -1  127.39    2.90
   1  -4  -1  126.89    3.10
  -1  -4   1  130.99    3.40
  -1  -4   1  131.49    3.30
  -1  -4   1  125.49    3.00
  -1   4   1  127.29    3.20
   1   4  -1  132.29    3.30
   1   4  -1  131.49    3.10
  -1   4   1  131.89    2.80
  -1   4   1  128.99    2.80
   1   4  -1  130.89    3.30
  -1   4   1  129.89    3.20
   0  -4   1 1229.48   22.30
   0  -4  -1 1176.28   22.20
   0  -4   1 1238.68   22.30
   0  -4  -1 1227.48   22.00
   0  -4   1 1237.18   22.10
   0  -4   1 1290.27   22.40
   0  -4  -1 1305.57   22.00
   0   4   1 1238.98   22.00
   0   4   1 1242.18   22.10
   0   4  -1 1244.18   22.30
   0   4   1 1216.18   22.20
   0   4  -1 1226.28   22.20
   0   4  -1 1243.08   22.30
   0   4  -1 1219.48   22.10
   1  -4   1  296.67    6.10
   1  -4   1  290.87    6.20
  -1  -4  -1  286.37    5.70
  -1  -4  -1  301.07    5.90
  -1  -4  -1  300.67    5.90
   1  -4   1  292.47    6.20
   1  -4   1  300.87    6.20
  -1   4  -1  296.67    6.20
   1   4   1  291.87    5.70
  -1   4  -1  295.77    6.20
   1   4   1  298.87    5.70
  -1   4  -1  300.67    6.10
   1   4   1  298.47    5.70
  -1   4  -1  296.77    6.20
   2  -4   1  677.53   13.30
  -2  -4  -1  682.13   12.30
   2  -4   1  726.53   13.40
   2  -4   1  690.63   13.20
  -2  -4  -1  690.33   13.00
  -2  -4  -1  681.33   13.10
   2   4   1  685.83   12.30
   2   4   1  685.63   13.00
   2   4   1  693.53   13.10
  -2   4  -1  698.73   13.10
   2   4   1  697.03   12.90
  -2   4  -1  697.33   13.20
  -2   4  -1  705.23   13.30
  -2   4  -1  695.93   13.30
   3  -4   1  438.16    8.80
  -3  -4  -1  442.76    9.00
  -3  -4  -1  436.86    7.80
   3  -4   1  432.06    9.30
   3  -4   1  435.06    9.10
   3  -4   1  431.96    9.20
  -3  -4  -1  442.36    9.10
  -3  -4  -1  443.16    9.30
   3   4   1  438.86    9.10
  -3   4  -1  446.26    9.30
   3   4   1  428.86    9.00
  -3   4  -1  441.76    9.20
  -3   4  -1  441.06    8.90
   3   4   1  444.06    9.00
   3   4   1  444.96    7.90
  -3   4  -1  434.86    9.00
   4  -4   1  202.08    5.40
   4  -4   1  206.78    5.60
   4  -4   1  201.18    5.20
  -4  -4  -1  198.28    3.70
  -4  -4  -1  202.38    4.40
  -4  -4  -1  197.68    5.50
  -4  -4  -1  206.38    4.50
  -4  -4  -1  205.58    5.40
  -4  -4  -1  199.98    4.40
   4  -4   1  201.08    4.90
  -4  -4  -1  210.48    4.40
  -4   4  -1  207.48    4.40
  -4   4  -1  205.38    4.40
   4   4   1  198.68    5.20
  -4   4  -1  205.98    5.40
  -4   4  -1  200.18    4.90
   4   4   1  201.58    5.40
   4   4   1  206.88    5.10
  -4   4  -1  202.88    4.50
  -4   4  -1  205.58    5.50
  -5  -4  -1   77.19    1.60
   5  -4   1   77.59    3.30
  -5  -4  -1   74.89    2.20
   5  -4   1   76.39    3.00
  -5  -4  -1   74.79    2.30
  -5  -4  -1   74.99    3.20
   5  -4   1   74.19    3.30
   5  -4   1   76.49    2.10
  -5  -4  -1   77.59    3.40
  -5  -4  -1   74.69    2.40
  -5   4  -1   77.59    2.30
  -5   4  -1   80.69    2.40
  -5   4  -1   75.19    2.40
  -5   4  -1   80.59    3.30
   5   4   1   74.79    2.90
  -5   4  -1   75.99    2.70
  -5   4  -1   77.79    3.20
   6  -4   1    9.70    1.60
   6  -4   1   11.00    1.60
   6  -4   1    9.10    1.60
  -6  -4  -1   13.00    1.10
  -6  -4  -1   11.70    1.10
  -6  -4  -1    9.80    1.20
  -6  -4  -1    8.60    1.60
  -6  -4  -1    9.60    1.10
  -6   4  -1    9.80    1.20
  -6   4  -1    8.30    1.10
  -6   4  -1   11.60    1.40
  -6   4  -1   15.80    1.30
   6   4   1   13.30    1.60
  -7  -4  -1  165.78    4.50
  -7  -4  -1  167.38    4.40
  -7  -4  -1  160.88    4.00
   7  -4   1  170.18    5.40
  -7  -4  -1  175.08    6.00
  -7  -4  -1  159.38    4.10
   7   4   1  171.58    5.30
  -7   4  -1  156.08    4.40
  -7   4  -1  164.78    4.40
  -7   4  -1  168.08    4.90
  -7   4  -1  161.68    4.20
  -8  -4  -1   82.39    3.10
  -8  -4  -1   77.49    3.00
  -8  -4  -1   79.99    2.80
  -8   4  -1   78.59    3.10
  -8   4  -1   83.69    3.20
  -8   4  -1   82.79    2.90
  -9  -4  -1    2.80    1.10
  -9  -4  -1    0.50    1.00
  -9  -4  -1    0.60    0.80
  -9   4  -1    0.70    1.30
  -9   4  -1    0.70    1.20
  -9   4  -1    0.30    0.90
 -10  -4  -1   10.10    1.60
 -10  -4  -1   10.30    1.60
 -10   4  -1   13.00    1.80
 -10   4  -1   13.30    2.00
 -11  -4  -1   -0.40    1.30
 -11  -4  -1    0.10    1.30
 -11   4  -1    1.50    1.60
 -11   4  -1   -0.60    1.30
 -12  -4  -1   16.90    2.30
 -12  -4  -1   14.70    2.10
 -12   4  -1   15.40    2.40
 -12   4  -1   15.70    2.20
 -13  -4  -1    3.10    1.80
 -13  -4  -1    2.70    1.80
 -13   4  -1    1.30    1.90
 -13   4  -1    1.20    1.80
 -14  -4  -1   20.50    2.70
 -14  -4  -1   16.40    2.60
 -14   4  -1   19.00    2.80
 -14  -5   1    9.80    2.40
 -14  -5   1    7.60    2.10
 -14   5   1    6.50    2.40
 -14   5   1   12.00    2.40
 -13  -5   1   17.00    2.40
 -13  -5   1   15.90    2.60
 -13   5   1   15.00    2.70
 -13   5   1   11.50    2.20
 -12  -5   1    1.50    1.50
 -12  -5   1   -1.40    1.40
 -12   5   1    0.30    1.60
 -12   5   1    1.60    1.90
 -11  -5   1    4.20    1.60
 -11  -5   1    3.10    1.40
 -11   5   1    3.80    1.60
 -11   5   1    3.90    1.80
 -10  -5   1    0.00    1.30
 -10  -5   1    0.40    1.20
 -10   5   1    1.40    1.50
 -10   5   1    0.80    1.20
  -9  -5   1   -1.10    1.00
  -9  -5   1    0.90    1.00
  -9   5   1    1.10    1.30
  -9   5   1   -0.20    1.10
  -8  -5   1   47.80    2.50
  -8  -5   1   49.80    2.30
  -8   5   1   53.29    2.70
  -8   5   1   46.80    2.50
  -7  -5   1  275.17    6.30
  -7  -5   1  283.77    6.10
   7  -5  -1  268.37    8.20
  -7  -5   1  276.87    6.60
   7  -5  -1  280.27    7.20
  -7   5   1  281.27    6.10
  -7   5   1  271.87    6.50
   7   5  -1  299.27    7.20
  -7   5   1  273.57    6.40
  -7   5   1  282.07    7.20
  -6  -5   1    7.60    0.90
   6  -5  -1    3.10    1.20
  -6  -5   1    2.70    0.80
  -6  -5   1    3.90    1.30
   6  -5  -1    2.50    1.00
  -6  -5   1    2.60    1.00
   6  -5  -1    3.70    0.70
  -6   5   1    5.30    0.90
  -6   5   1    3.40    1.00
   6   5  -1    3.80    1.00
  -6   5   1    5.30    1.00
  -6   5   1    6.10    1.20
   5  -5  -1   50.79    2.70
  -5  -5   1   47.10    2.00
  -5  -5   1   48.60    1.90
  -5  -5   1   50.59    2.80
   5  -5  -1   47.00    2.30
   5  -5  -1   50.89    2.70
  -5  -5   1   48.30    2.90
   5  -5  -1   50.59    1.70
  -5  -5   1   48.50    1.70
  -5  -5   1   51.09    1.90
  -5   5   1   48.00    2.40
   5   5  -1   48.90    2.20
  -5   5   1   54.19    1.80
  -5   5   1   48.70    1.90
   4  -5  -1   66.19    2.70
  -4  -5   1   71.19    3.10
  -4  -5   1   66.29    2.00
   4  -5  -1   65.69    2.70
   4  -5  -1   65.99    2.50
  -4  -5   1   70.29    1.90
  -4  -5   1   67.99    2.90
  -4  -5   1   65.79    2.10
  -4   5   1   70.49    2.50
  -4   5   1   66.99    2.60
  -4   5   1   66.49    2.50
  -4   5   1   69.39    2.10
   4   5  -1   67.99    2.90
   4   5  -1   69.39    2.90
   4   5  -1   68.79    2.20
  -4   5   1   72.99    2.30
   4   5  -1   67.59    2.40
  -4   5   1   68.79    2.60
   3  -5  -1   42.30    1.90
   3  -5  -1   41.80    1.90
  -3  -5   1   37.00    1.50
   3  -5  -1   39.50    1.80
   3  -5  -1   47.30    1.40
   3  -5  -1   39.00    1.40
  -3  -5   1   38.70    1.50
  -3  -5   1   45.50    2.30
   3  -5  -1   40.20    1.90
  -3  -5   1   37.90    2.10
   3   5  -1   39.10    1.60
  -3   5   1   39.50    1.80
   3   5  -1   37.70    2.00
   3   5  -1   39.10    2.00
   3   5  -1   36.80    1.70
  -3   5   1   38.90    1.80
  -3   5   1   41.30    1.80
  -3   5   1   39.20    1.70
  -2  -5   1   67.69    2.10
  -2  -5   1   70.49    2.60
   2  -5  -1   71.39    2.20
   2  -5  -1   70.49    2.20
   2  -5  -1   72.99    2.40
   2  -5  -1   71.69    2.30
  -2  -5   1   71.39    2.50
  -2   5   1   70.59    2.10
  -2   5   1   71.19    2.30
  -2   5   1   73.19    2.10
   2   5  -1   66.19    2.40
  -2   5   1   72.19    2.30
   2   5  -1   71.39    2.20
   2   5  -1   73.79    2.50
   1  -5  -1 1250.77   22.10
   1  -5  -1 1243.38   22.40
  -1  -5   1 1215.78   22.20
  -1  -5   1 1296.47   22.70
   1  -5  -1 1232.88   22.10
  -1  -5   1 1192.88   22.60
  -1   5   1 1248.58   22.40
   1   5  -1 1254.07   22.30
  -1   5   1 1192.58   21.90
  -1   5   1 1247.18   21.90
  -1   5   1 1259.17   22.50
   1   5  -1 1235.88   22.60
   1   5  -1 1228.38   22.60
   0  -5   1   31.00    1.40
   0  -5   1   32.10    1.40
   0  -5  -1   30.00    1.20
   0  -5   1   31.40    1.40
   0  -5  -1   31.30    1.10
   0  -5  -1   29.20    1.10
   0   5  -1   29.60    1.30
   0   5  -1   30.40    1.40
   0   5  -1   30.20    1.40
   0   5   1   31.60    1.00
   0   5   1   28.90    1.20
   0   5  -1   30.90    1.40
   0   5   1   30.80    1.00
   1  -5   1   28.00    1.40
  -1  -5  -1   27.50    1.20
  -1  -5  -1   26.60    1.20
  -1  -5  -1   26.20    1.10
   1  -5   1   27.10    1.40
   1  -5   1   27.60    1.30
   1   5   1   30.50    1.10
   1   5   1   26.60    1.10
  -1   5  -1   28.30    1.40
   1   5   1   27.20    1.10
  -1   5  -1   30.00    1.40
  -1   5  -1   34.60    1.50
  -1   5  -1   26.50    1.50
   2  -5   1  307.07    6.50
  -2  -5  -1  314.27    6.60
   2  -5   1  295.77    6.70
   2  -5   1  304.57    6.70
   2  -5   1  305.67    6.80
  -2  -5  -1  298.17    5.80
  -2  -5  -1  305.07    6.50
   2   5   1  306.17    6.60
  -2   5  -1  303.77    6.50
   2   5   1  301.97    6.30
  -2   5  -1  302.07    6.60
  -2   5  -1  297.37    6.60
   2   5   1  304.57    5.90
  -2   5  -1  301.57    6.60
   2   5   1  308.17    6.30
  -3  -5  -1 2099.39   38.10
   3  -5   1 2176.28   38.60
  -3  -5  -1 2250.67   37.90
  -3  -5  -1 2206.18   39.00
   3  -5   1 2171.38   39.00
   3  -5   1 2157.98   38.80
  -3  -5  -1 2150.28   38.80
   3  -5   1 2076.89   39.00
  -3  -5  -1 2203.88   37.90
  -3  -5  -1 2177.78   37.90
  -3  -5  -1 2160.58   37.80
  -3   5  -1 2204.78   37.90
  -3   5  -1 2147.89   38.60
   3   5   1 2065.99   38.80
  -3   5  -1 2173.08   38.90
   3   5   1 2145.89   38.50
  -3   5  -1 2173.28   37.90
  -3   5  -1 2180.58   38.90
   3   5   1 2114.99   38.70
   3   5   1 2180.78   38.70
  -3   5  -1 2152.28   38.70
   4  -5   1  649.54   13.20
  -4  -5  -1  656.83   12.30
  -4  -5  -1  638.54   13.30
   4  -5   1  650.93   13.50
  -4  -5  -1  658.43   13.60
   4  -5   1  646.14   13.60
   4  -5   1  659.13   12.00
  -4  -5  -1  654.53   12.20
  -4  -5  -1  632.84   12.20
  -4  -5  -1  634.64   11.50
  -4  -5  -1  638.54   12.10
  -4   5  -1  657.03   13.40
   4   5   1  690.73   13.80
  -4   5  -1  670.13   12.20
  -4   5  -1  648.44   12.90
   4   5   1  645.44   13.30
   4   5   1  642.44   13.10
  -4   5  -1  659.13   13.50
  -4   5  -1  659.73   12.20
  -4   5  -1  649.93   12.20
  -5  -5  -1 2137.89   38.30
   5  -5   1 2194.28   39.90
   5  -5   1 2148.69   40.00
  -5  -5  -1 2132.99   38.10
  -5  -5  -1 2126.49   40.00
  -5  -5  -1 2164.98   38.00
  -5  -5  -1 2164.58   38.20
   5  -5   1 2240.58   37.80
  -5  -5  -1 2161.68   39.80
   5  -5   1 2124.19   39.30
  -5   5  -1 2173.78   38.10
   5   5   1 2136.09   39.20
  -5   5  -1 2132.79   39.00
  -5   5  -1 2125.99   38.20
  -5   5  -1 2185.08   38.10
   6  -5   1  154.28    4.90
  -6  -5  -1  155.98    5.30
  -6  -5  -1  158.48    4.00
   6  -5   1  158.28    3.70
   6  -5   1  157.78    5.50
  -6  -5  -1  151.48    4.10
  -6  -5  -1  161.98    4.20
  -6  -5  -1  162.78    3.90
  -6   5  -1  154.78    4.10
   6   5   1  154.78    4.90
  -6   5  -1  162.38    4.70
  -6   5  -1  159.78    4.10
  -7  -5  -1  684.83   13.60
   7  -5   1  688.33   14.90
  -7  -5  -1  687.53   13.70
  -7  -5  -1  693.33   13.20
  -7  -5  -1  694.83   13.40
  -7   5  -1  670.13   13.60
  -7   5  -1  686.83   13.60
   7   5   1  708.13   14.80
  -7   5  -1  699.43   13.40
  -7   5  -1  711.53   14.40
  -8  -5  -1   37.30    2.30
  -8  -5  -1   41.70    2.10
  -8  -5  -1   41.40    2.00
  -8  -5  -1   42.80    2.30
  -8   5  -1   38.60    2.40
  -8   5  -1   40.60    2.30
  -8   5  -1   43.50    2.20
  -9  -5  -1  415.66    9.00
  -9  -5  -1  405.16    9.20
  -9  -5  -1  413.86    9.40
  -9   5  -1  417.76    9.00
  -9   5  -1  410.16    9.40
  -9   5  -1  419.76    9.40
 -10  -5  -1   68.09    3.20
 -10  -5  -1   72.59    3.30
 -10   5  -1   73.79    3.60
 -10   5  -1   71.99    3.50
 -11  -5  -1  180.68    5.60
 -11  -5  -1  196.48    6.00
 -11   5  -1  189.68    6.00
 -11   5  -1  174.28    5.70
 -12  -5  -1   11.00    2.00
 -12  -5  -1   14.70    2.10
 -12   5  -1    9.10    2.20
 -12   5  -1   14.50    2.40
 -13  -5  -1  134.79    5.50
 -13  -5  -1  137.89    5.20
 -13   5  -1  130.79    5.50
 -13   5  -1  127.79    5.60
 -14  -5  -1    2.60    1.90
 -14  -5  -1    3.40    2.00
 -14   5  -1    3.90    2.10
 -14  -6   1    8.40    2.30
 -14  -6   1    8.70    2.00
 -14   6   1    8.80    2.40
 -14   6   1    6.60    2.50
 -13  -6   1    0.00    1.60
 -13  -6   1    2.10    1.80
 -13   6   1    0.30    2.10
 -13   6   1   -0.30    1.60
 -12  -6   1  121.19    5.00
 -12  -6   1  119.49    4.60
 -12   6   1  118.69    5.30
 -12   6   1  122.59    4.90
 -11  -6   1   23.30    2.30
 -11  -6   1   23.10    2.60
 -11   6   1   18.50    2.20
 -11   6   1   25.80    2.70
 -10  -6   1   44.50    2.60
 -10  -6   1   41.40    3.00
 -10   6   1   49.30    3.20
 -10   6   1   46.80    3.00
  -9  -6   1    5.50    1.30
  -9  -6   1    5.90    1.40
  -9   6   1    6.60    1.40
  -9   6   1    7.60    1.50
  -8  -6   1  240.08    6.20
  -8  -6   1  244.38    5.90
  -8   6   1  240.58    6.20
  -8   6   1  241.68    6.00
  -7  -6   1   87.69    2.90
   7  -6  -1   86.99    3.60
  -7  -6   1   89.59    2.70
  -7  -6   1   87.19    3.10
  -7   6   1   86.39    3.60
  -7   6   1   83.79    2.70
   7   6  -1   90.89    3.60
  -7   6   1   88.49    3.10
  -7   6   1   80.99    3.10
  -6  -6   1  314.87    7.10
  -6  -6   1  319.27    6.70
  -6  -6   1  322.37    8.70
   6  -6  -1  320.67    8.60
  -6  -6   1  320.97    6.90
   6  -6  -1  316.97    6.70
   6  -6  -1  315.07    7.80
  -6   6   1  330.47    6.70
  -6   6   1  314.87    7.80
  -6   6   1  314.17    7.00
  -6   6   1  319.07    6.90
   6   6  -1  321.97    7.70
  -5  -6   1  562.24   11.10
  -5  -6   1  539.35   10.90
  -5  -6   1  558.84   12.80
   5  -6  -1  552.74   11.80
  -5  -6   1  566.44   10.80
   5  -6  -1  576.94   12.50
  -5  -6   1  560.54   12.60
  -5  -6   1  565.44   10.70
   5  -6  -1  551.24   10.70
  -5   6   1  567.44   11.90
  -5   6   1  567.44   10.90
  -5   6   1  560.14   11.00
   5   6  -1  560.54   11.60
  -5   6   1  574.64   10.70
   4  -6  -1  300.37    7.10
  -4  -6   1  297.47    6.50
   4  -6  -1  307.97    6.40
  -4  -6   1  322.87    6.30
   4  -6  -1  308.37    7.50
   4  -6  -1  318.67    6.30
  -4  -6   1  306.97    6.60
  -4  -6   1  317.57    7.90
  -4  -6   1  310.47    7.70
  -4  -6   1  307.07    6.30
   4  -6  -1  324.67    7.50
   4   6  -1  313.77    6.60
   4   6  -1  312.07    7.10
  -4   6   1  309.37    7.20
  -4   6   1  330.07    6.50
   4   6  -1  300.27    7.60
  -4   6   1  308.17    7.20
  -4   6   1  318.37    6.30
   4   6  -1  304.27    8.00
  -3  -6   1  615.84   11.50
   3  -6  -1  621.74   12.40
  -3  -6   1  615.94   11.50
   3  -6  -1  618.94   12.40
  -3  -6   1  605.74   11.80
  -3  -6   1  605.34   12.80
  -3  -6   1  629.44   11.70
  -3  -6   1  640.64   13.00
   3  -6  -1  618.84   11.50
   3  -6  -1  622.44   12.50
   3  -6  -1  622.84   11.60
  -3   6   1  614.44   12.40
   3   6  -1  609.24   12.20
   3   6  -1  589.34   12.70
  -3   6   1  627.54   12.30
   3   6  -1  633.94   12.00
  -3   6   1  627.74   12.20
  -3   6   1  644.44   11.60
   3   6  -1  619.84   12.70
  -3   6   1  619.04   12.20
  -2  -6   1  569.74   11.50
   2  -6  -1  556.74   11.00
   2  -6  -1  567.94   11.20
  -2  -6   1  574.94   10.50
  -2  -6   1  592.74   11.60
  -2  -6   1  553.04   10.80
   2  -6  -1  559.24   10.40
   2  -6  -1  554.04   11.20
   2  -6  -1  537.45   11.00
  -2   6   1  570.64   10.80
   2   6  -1  547.15   10.90
  -2   6   1  554.14   11.20
  -2   6   1  554.84   10.70
   2   6  -1  565.64   11.40
   2   6  -1  560.84   11.40
  -2   6   1  574.94   11.20
   1  -6  -1   40.90    1.70
  -1  -6   1   41.90    1.90
   1  -6  -1   40.60    1.60
  -1  -6   1   40.00    1.60
   1  -6  -1   40.40    1.60
  -1  -6   1   39.70    1.80
   1   6  -1   39.70    1.70
   1   6  -1   44.80    1.80
  -1   6   1   40.30    1.40
   1   6  -1   39.80    1.80
  -1   6   1   40.10    1.40
  -1   6   1   45.50    1.90
  -1   6   1   41.80    1.70
   1   6  -1   41.60    1.90
   0  -6  -1  790.52   14.80
   0  -6   1  781.12   15.20
   0  -6  -1  818.82   14.80
   0  -6   1  786.32   15.10
   0  -6   1  810.82   15.30
   0  -6  -1  814.42   15.00
   0   6  -1  801.42   15.30
   0   6   1  806.52   14.50
   0   6  -1  794.22   15.10
   0   6  -1  811.42   15.20
   0   6   1  808.92   14.40
   0   6   1  797.52   14.90
   0   6  -1  818.02   15.20
  -1  -6  -1  138.29    3.40
   1  -6   1  139.99    3.70
  -1  -6  -1  133.09    3.40
  -1  -6  -1  137.79    3.30
   1  -6   1  144.89    3.80
   1  -6   1  139.69    3.80
   1  -6   1  142.29    3.80
  -1   6  -1  141.99    3.80
  -1   6  -1  139.29    3.70
   1   6   1  137.59    3.30
  -1   6  -1  128.89    3.60
  -1   6  -1  139.79    3.70
   1   6   1  138.19    3.20
   1   6   1  142.49    3.20
  -2  -6  -1 1788.12   32.00
  -2  -6  -1 1805.42   31.30
   2  -6   1 1801.72   32.30
  -2  -6  -1 1830.62   31.30
   2  -6   1 1772.32   32.20
  -2  -6  -1 1719.13   31.30
  -2  -6  -1 1738.93   31.90
  -2  -6  -1 1797.02   31.30
   2  -6   1 1782.12   32.10
  -2   6  -1 1738.23   32.20
   2   6   1 1787.92   32.10
   2   6   1 1798.42   31.70
   2   6   1 1757.52   31.30
   2   6   1 1750.22   31.60
  -2   6  -1 1792.82   32.10
  -2   6  -1 1795.12   31.40
  -2   6  -1 1776.42   32.20
  -2   6  -1 1754.72   32.10
  -3  -6  -1   61.49    1.90
  -3  -6  -1   61.29    1.90
  -3  -6  -1   62.09    1.90
   3  -6   1   59.09    1.80
   3  -6   1   60.89    2.60
  -3  -6  -1   60.79    1.90
   3  -6   1   60.89    2.50
   3  -6   1   61.49    2.60
  -3  -6  -1   60.99    2.60
  -3  -6  -1   60.79    1.70
  -3  -6  -1   64.29    2.50
  -3   6  -1   63.69    2.00
   3   6   1   61.49    2.30
  -3   6  -1   66.29    2.60
  -3   6  -1   61.29    2.50
   3   6   1   62.89    2.50
   3   6   1   65.39    2.40
   3   6   1   61.39    1.80
  -3   6  -1   63.59    2.50
  -3   6  -1   67.29    2.00
  -4  -6  -1    3.00    0.90
  -4  -6  -1    3.40    0.60
  -4  -6  -1    3.30    0.40
  -4  -6  -1    2.80    0.70
   4  -6   1    2.90    0.60
   4  -6   1    2.70    0.90
   4  -6   1    3.30    0.90
   4  -6   1    2.90    0.90
   4  -6   1    4.10    0.60
  -4  -6  -1    3.10    0.60
  -4  -6  -1    3.00    0.60
  -4  -6  -1    2.80    0.90
  -4   6  -1    3.50    0.80
   4   6   1    3.00    0.90
  -4   6  -1    4.40    0.90
  -4   6  -1    2.70    0.70
  -4   6  -1    3.40    1.00
  -4   6  -1    3.10    0.90
   4   6   1    3.30    0.50
   4   6   1    3.90    0.90
   5  -6   1   18.60    1.10
  -5  -6  -1   15.70    1.10
  -5  -6  -1   13.80    1.10
  -5  -6  -1   15.60    1.80
  -5  -6  -1   13.90    1.20
   5  -6   1   16.10    1.90
   5  -6   1   13.90    1.80
  -5  -6  -1   14.90    1.20
   5  -6   1   18.40    1.90
  -5   6  -1   15.30    1.30
  -5   6  -1   14.90    1.20
   5   6   1   13.80    1.50
  -5   6  -1   14.60    1.60
  -5   6  -1   16.20    1.30
  -6  -6  -1  252.27    7.20
   6  -6   1  255.57    7.50
   6  -6   1  250.77    6.90
  -6  -6  -1  246.98    5.60
   6  -6   1  249.08    5.40
  -6  -6  -1  246.28    5.80
  -6  -6  -1  247.18    5.80
  -6  -6  -1  248.58    5.60
  -6   6  -1  258.07    6.60
  -6   6  -1  257.97    5.80
  -6   6  -1  256.17    5.70
  -6   6  -1  245.48    5.80
   6   6   1  251.27    6.70
  -7  -6  -1   57.59    2.20
  -7  -6  -1   56.69    2.40
  -7  -6  -1   53.29    2.40
  -7  -6  -1   55.89    2.20
  -7   6  -1   59.39    2.90
  -7   6  -1   56.99    2.40
  -7   6  -1   57.99    2.50
  -7   6  -1   56.39    2.60
  -8  -6  -1   19.90    1.90
  -8  -6  -1   17.60    1.50
  -8  -6  -1   12.80    1.50
  -8   6  -1   14.60    1.70
  -8   6  -1   16.20    1.60
  -8   6  -1   14.80    1.70
  -9  -6  -1   64.79    2.70
  -9  -6  -1   57.79    2.90
  -9  -6  -1   56.59    2.80
  -9   6  -1   63.59    3.00
  -9   6  -1   61.89    2.70
  -9   6  -1   57.79    3.00
 -10  -6  -1   14.30    1.90
 -10  -6  -1   11.40    1.60
 -10   6  -1   12.20    1.90
 -10   6  -1   10.50    1.90
 -11  -6  -1    0.60    1.40
 -11  -6  -1    2.00    1.40
 -11   6  -1   -0.20    1.60
 -11   6  -1    0.60    1.60
 -12  -6  -1   19.40    2.30
 -12  -6  -1   19.00    2.40
 -12   6  -1   23.50    2.60
 -12   6  -1   21.70    2.70
 -13  -6  -1   46.00    3.60
 -13  -6  -1   38.70    3.30
 -13   6  -1   43.30    3.60
 -13   6  -1   41.50    3.50
 -14  -6  -1    6.50    2.20
 -14  -6  -1    5.50    1.90
 -14   6  -1   11.10    2.80
 -14  -7   1   99.49    5.70
 -14  -7   1   81.99    4.40
 -14   7   1   76.99    7.00
 -14   7   1   97.09    5.30
 -13  -7   1   17.50    2.40
 -13  -7   1    9.90    2.40
 -13   7   1   13.90    2.40
 -13   7   1   13.30    2.80
 -12  -7   1   47.50    3.40
 -12  -7   1   44.60    3.20
 -12   7   1   49.80    3.40
 -12   7   1   40.30    3.40
 -11  -7   1    2.40    1.40
 -11  -7   1   -1.20    1.40
 -11   7   1    0.40    1.60
 -11   7   1   -1.10    1.70
 -10  -7   1  136.49    4.90
 -10  -7   1  143.29    4.60
 -10   7   1  142.99    4.80
 -10   7   1  140.79    5.00
  -9  -7   1    0.70    1.10
  -9  -7   1   -0.10    1.20
  -9   7   1    1.90    1.30
  -9   7   1    0.40    1.30
  -8  -7   1  239.78    6.00
  -8  -7   1  237.38    6.20
  -8   7   1  239.38    6.10
  -8   7   1  247.68    6.30
  -7  -7   1   12.40    1.30
   7  -7  -1   13.10    1.20
   7  -7  -1   10.40    1.60
  -7  -7   1   11.30    1.50
  -7  -7   1    9.90    1.10
  -7   7   1   13.80    1.50
  -7   7   1   11.70    1.40
   7   7  -1   13.30    1.70
  -7   7   1   12.20    1.20
   6  -7  -1   13.40    1.60
   6  -7  -1   14.80    1.30
  -6  -7   1   14.60    2.10
  -6  -7   1   15.10    1.20
  -6  -7   1   11.80    1.30
  -6  -7   1   13.60    1.30
  -6   7   1   17.00    1.50
  -6   7   1   17.40    1.90
  -6   7   1   15.50    1.30
  -6   7   1   15.70    1.50
   6   7  -1   16.50    1.80
   5  -7  -1   13.60    1.80
   5  -7  -1   12.50    1.50
  -5  -7   1   10.00    1.10
  -5  -7   1   12.10    1.10
   5  -7  -1   11.40    1.00
  -5  -7   1   16.10    2.00
  -5  -7   1   12.10    1.10
   5   7  -1   14.50    1.50
  -5   7   1   10.60    1.10
  -5   7   1   13.30    1.30
  -5   7   1   12.30    1.50
  -5   7   1   12.70    1.20
   4  -7  -1   11.60    1.50
  -4  -7   1   11.90    1.60
  -4  -7   1   14.00    1.80
   4  -7  -1   10.70    1.00
   4  -7  -1   10.10    0.90
  -4  -7   1   11.50    1.00
  -4  -7   1   10.20    1.00
   4  -7  -1   12.20    1.50
  -4  -7   1   15.10    1.10
  -4  -7   1   11.10    1.10
   4   7  -1   11.30    1.20
  -4   7   1   18.50    1.20
   4   7  -1   10.90    1.20
  -4   7   1   11.10    1.00
  -4   7   1   10.30    1.40
  -3  -7   1   28.60    1.50
   3  -7  -1   27.10    1.70
  -3  -7   1   32.50    2.10
   3  -7  -1   29.60    1.30
  -3  -7   1   26.10    1.30
   3  -7  -1   31.70    1.80
  -3  -7   1   28.40    1.90
   3  -7  -1   31.00    1.80
  -3  -7   1   28.80    1.20
  -3  -7   1   28.80    1.30
   3   7  -1   29.90    1.90
  -3   7   1   28.10    1.70
  -3   7   1   30.30    1.60
   3   7  -1   35.20    1.70
   3   7  -1   25.40    1.80
   2  -7  -1  550.54   10.30
  -2  -7   1  540.15   10.20
  -2  -7   1  549.85   10.30
   2  -7  -1  547.35   11.30
  -2  -7   1  534.55   10.70
  -2  -7   1  549.74   10.30
  -2  -7   1  558.04   11.50
  -2  -7   1  552.64   11.40
   2  -7  -1  546.75   10.90
  -2   7   1  542.05   10.60
   2   7  -1  541.35   10.80
  -2   7   1  565.14   11.30
  -2   7   1  529.55   10.60
   2   7  -1  534.65   11.20
  -2   7   1  537.75   11.10
   2   7  -1  551.94   11.30
   1  -7  -1  227.88    4.70
  -1  -7   1  230.68    4.70
  -1  -7   1  229.18    4.70
  -1  -7   1  233.38    5.60
  -1  -7   1  223.48    5.30
   1  -7  -1  221.48    5.10
  -1  -7   1  221.68    5.50
   1  -7  -1  236.88    4.70
   1  -7  -1  229.08    5.10
   1  -7  -1  227.18    5.40
  -1  -7   1  219.78    4.70
  -1   7   1  225.78    4.80
   1   7  -1  218.48    5.50
  -1   7   1  225.48    4.80
  -1   7   1  230.48    5.40
   1   7  -1  223.08    5.30
  -1   7   1  228.68    5.50
   1   7  -1  219.28    5.40
   1   7  -1  223.58    5.40
   0  -7   1   81.89    2.80
   0  -7  -1   82.29    2.20
   0  -7  -1   82.49    2.60
   0  -7   1   81.19    2.80
   0  -7   1   80.09    2.70
   0  -7  -1   81.69    2.10
   0  -7  -1   79.99    2.50
   0  -7  -1   85.49    2.50
   0  -7   1   83.49    2.40
   0  -7  -1   82.29    2.20
   0   7   1   83.09    2.60
   0   7  -1   82.49    2.70
   0   7   1   80.59    2.10
   0   7   1   83.89    2.20
   0   7  -1   82.19    2.70
   0   7  -1   81.29    2.70
   0   7  -1   84.89    2.90
   0   7   1   78.99    2.80
  -1  -7  -1  107.39    3.00
  -1  -7  -1  109.69    3.10
  -1  -7  -1  103.19    3.00
   1  -7   1  107.29    2.60
  -1  -7  -1  105.69    2.60
   1  -7   1  107.39    3.50
   1  -7   1  107.29    2.60
   1  -7   1  117.19    3.90
  -1  -7  -1  107.49    2.70
   1  -7   1  101.59    3.30
  -1  -7  -1  107.69    2.60
   1  -7   1  104.69    3.30
   1   7   1  102.59    2.90
  -1   7  -1  105.59    3.20
  -1   7  -1  110.79    3.30
   1   7   1  107.29    2.80
   1   7   1  106.99    2.70
  -1   7  -1  109.09    3.40
   2  -7   1  373.06    8.30
  -2  -7  -1  362.26    7.40
   2  -7   1  364.66    8.30
  -2  -7  -1  378.76    7.40
  -2  -7  -1  363.06    7.50
   2  -7   1  369.66    7.20
  -2  -7  -1  380.36    7.30
   2  -7   1  389.06    8.40
  -2  -7  -1  388.16    8.10
  -2  -7  -1  380.26    8.10
  -2   7  -1  367.76    8.10
   2   7   1  379.16    7.70
  -2   7  -1  376.96    8.20
   2   7   1  365.56    7.50
   2   7   1  363.76    7.60
  -2   7  -1  377.36    8.20
  -3  -7  -1   45.00    1.60
  -3  -7  -1   44.80    1.60
   3  -7   1   43.90    2.30
  -3  -7  -1   45.80    1.70
   3  -7   1   45.20    2.30
   3  -7   1   44.70    1.50
  -3  -7  -1   45.70    2.20
   3  -7   1   44.10    2.30
  -3  -7  -1   45.00    1.50
  -3  -7  -1   44.50    2.20
   3   7   1   42.90    2.00
  -3   7  -1   47.30    1.70
  -3   7  -1   45.20    2.30
  -3   7  -1   47.40    2.20
  -3   7  -1   46.30    2.20
   3   7   1   45.00    1.60
   3   7   1   47.80    2.20
  -4  -7  -1  708.23   13.00
   4  -7   1  710.53   14.70
  -4  -7  -1  737.03   15.10
  -4  -7  -1  715.83   14.80
   4  -7   1  717.33   13.40
   4  -7   1  698.93   14.90
   4  -7   1  720.33   15.00
  -4  -7  -1  701.73   13.50
  -4  -7  -1  718.53   13.50
  -4  -7  -1  712.13   13.50
  -4   7  -1  728.53   13.50
   4   7   1  726.23   14.60
  -4   7  -1  703.23   13.50
  -4   7  -1  722.43   14.50
   5  -7   1  264.67    5.50
  -5  -7  -1  265.07    5.80
   5  -7   1  261.17    6.90
  -5  -7  -1  258.37    5.70
   5  -7   1  259.07    7.30
  -5  -7  -1  273.57    7.20
  -5  -7  -1  249.78    5.80
  -5  -7  -1  254.97    5.80
   5   7   1  259.97    6.80
  -5   7  -1  262.47    5.80
  -5   7  -1  251.67    5.80
  -5   7  -1  257.07    5.80
  -5   7  -1  263.97    6.70
   6  -7   1   42.80    3.00
  -6  -7  -1   42.70    1.90
   6  -7   1   41.10    1.70
   6  -7   1   42.10    2.70
  -6  -7  -1   41.40    1.90
  -6  -7  -1   43.40    2.00
  -6   7  -1   45.10    2.00
   6   7   1   41.30    2.50
  -6   7  -1   43.80    2.60
  -6   7  -1   42.90    2.10
  -6   7  -1   42.40    2.00
  -7  -7  -1   36.80    1.80
   7  -7   1   33.90    1.70
  -7  -7  -1   29.80    1.80
  -7  -7  -1   36.50    2.10
  -7   7  -1   34.70    2.20
  -7   7  -1   32.80    1.90
  -7   7  -1   32.70    2.10
  -8  -7  -1   41.50    2.30
  -8  -7  -1   44.80    2.30
  -8  -7  -1   41.00    2.20
  -8   7  -1   41.80    2.20
  -8   7  -1   40.40    2.50
  -8   7  -1   45.10    2.50
  -9  -7  -1   66.99    3.00
  -9  -7  -1   62.29    2.80
  -9  -7  -1   63.59    3.10
  -9   7  -1   67.69    2.90
  -9   7  -1   64.59    3.10
  -9   7  -1   62.49    3.10
 -10  -7  -1   33.70    2.60
 -10  -7  -1   28.70    2.40
 -10   7  -1   32.50    2.80
 -10   7  -1   29.80    2.60
 -11  -7  -1   38.90    2.90
 -11  -7  -1   36.80    2.90
 -11   7  -1   38.70    3.10
 -11   7  -1   37.80    3.00
 -12  -7  -1    5.10    1.90
 -12  -7  -1    5.30    1.60
 -12   7  -1    2.20    1.70
 -12   7  -1    3.10    2.00
 -13  -7  -1   17.50    2.50
 -13  -7  -1   16.50    2.60
 -13   7  -1   21.80    2.90
 -14  -7  -1    3.60    2.00
 -14   8   1    4.00    3.90
 -13  -8   1    1.90    1.60
 -13  -8   1   -2.60    1.70
 -13   8   1    1.60    2.00
 -13   8   1   -2.70    2.00
 -12  -8   1   20.30    2.70
 -12  -8   1   19.30    2.30
 -12   8   1   19.80    2.70
 -12   8   1   17.00    2.40
 -11  -8   1   25.50    2.60
 -11  -8   1   28.70    2.60
 -11   8   1   27.10    2.70
 -11   8   1   30.10    2.90
 -10  -8   1    2.70    1.20
 -10  -8   1    1.40    1.30
 -10   8   1    0.80    1.50
 -10   8   1    2.20    1.60
  -9  -8   1  148.29    4.90
  -9  -8   1  154.48    4.70
  -9   8   1  144.39    4.90
  -9   8   1  153.98    4.80
  -8  -8   1    1.50    0.90
  -8  -8   1    0.70    1.10
  -8   8   1    2.00    1.20
  -8   8   1    2.50    1.20
  -7  -8   1   49.10    2.40
   7  -8  -1   50.69    2.20
  -7  -8   1   46.00    2.20
  -7  -8   1   50.79    2.20
  -7   8   1   52.39    2.50
  -7   8   1   52.29    2.20
  -7   8   1   47.60    2.50
  -6  -8   1   85.69    3.10
  -6  -8   1   83.09    2.80
   6  -8  -1   88.59    2.80
   6  -8  -1   82.99    3.70
  -6  -8   1   90.69    2.80
  -6   8   1   81.69    2.90
   6   8  -1   94.09    3.60
  -6   8   1   91.29    3.10
  -6   8   1   85.29    2.80
  -5  -8   1  698.13   15.20
   5  -8  -1  692.13   14.50
  -5  -8   1  683.83   13.20
   5  -8  -1  738.93   18.40
   5  -8  -1  691.73   13.10
  -5  -8   1  689.13   13.10
  -5  -8   1  667.93   13.40
  -5   8   1  663.43   13.20
  -5   8   1  686.73   13.10
   5   8  -1  695.63   14.30
  -5   8   1  669.43   13.30
  -5   8   1  693.53   14.50
  -4  -8   1  181.28    4.50
  -4  -8   1  182.28    4.30
  -4  -8   1  181.78    4.50
  -4  -8   1  177.38    4.20
   4  -8  -1  181.98    4.20
   4  -8  -1  180.98    5.20
  -4  -8   1  182.78    5.60
   4  -8  -1  186.28    4.40
   4  -8  -1  181.48    5.40
   4   8  -1  188.18    5.10
   4   8  -1  184.88    4.70
  -4   8   1  185.38    5.30
  -4   8   1  187.98    4.40
  -3  -8   1  678.23   12.70
  -3  -8   1  675.23   14.30
  -3  -8   1  677.23   12.90
   3  -8  -1  674.93   13.90
   3  -8  -1  667.73   12.80
   3  -8  -1  678.33   13.70
   3  -8  -1  686.43   13.80
  -3  -8   1  666.33   12.70
  -3  -8   1  678.93   13.20
  -3  -8   1  692.33   14.40
  -3   8   1  687.23   13.80
  -3   8   1  701.43   14.90
   3   8  -1  668.13   13.20
  -2  -8   1   84.29    2.80
  -2  -8   1   89.19    2.50
   2  -8  -1   86.89    2.90
  -2  -8   1   89.09    3.30
  -2  -8   1   92.29    3.40
   2  -8  -1   87.59    3.00
   2  -8  -1   90.39    2.40
  -2  -8   1   89.39    2.40
  -2  -8   1   88.19    2.40
   2   8  -1   90.69    3.20
  -2   8   1   85.59    2.60
  -2   8   1   89.29    3.10
   2   8  -1   88.79    2.90
   1  -8  -1  159.88    4.10
   1  -8  -1  160.78    4.10
  -1  -8   1  157.58    3.60
  -1  -8   1  164.98    4.60
  -1  -8   1  159.18    3.60
  -1  -8   1  152.68    4.50
   1  -8  -1  154.88    3.60
  -1  -8   1  159.38    4.20
   1  -8  -1  155.28    3.60
  -1   8   1  159.18    3.80
   1   8  -1  166.28    4.40
   1   8  -1  157.58    4.20
   1   8  -1  163.78    4.40
  -1   8   1  160.58    3.70
  -1   8   1  155.38    4.30
   0  -8  -1    1.10    0.50
   0  -8  -1    1.10    0.50
   0  -8   1    0.90    0.60
   0  -8  -1    0.80    0.50
   0  -8   1    0.80    0.40
   0  -8   1    0.50    0.40
   0  -8  -1    0.50    0.50
   0  -8  -1    1.20    0.50
   0  -8   1    1.20    0.60
   0  -8  -1    0.70    0.60
   0   8   1    0.30    0.60
   0   8  -1    1.00    0.70
   0   8  -1    0.70    0.50
   0   8   1    0.80    0.40
   0   8   1    1.00    0.40
   1  -8   1   40.60    2.20
   1  -8   1   43.30    2.10
   1  -8   1   40.70    1.50
   1  -8   1   41.50    2.10
  -1  -8  -1   40.00    1.50
  -1  -8  -1   40.80    1.80
   1  -8   1   40.60    1.40
  -1  -8  -1   41.80    1.90
  -1  -8  -1   41.20    1.50
  -1  -8  -1   41.20    1.80
  -1  -8  -1   39.30    1.50
   1   8   1   42.70    1.80
  -1   8  -1   41.50    2.00
   1   8   1   40.20    1.60
  -1   8  -1   40.50    2.00
  -1   8  -1   41.40    1.90
   1   8   1   45.00    1.60
   2  -8   1   67.59    2.80
   2  -8   1   71.99    2.90
  -2  -8  -1   71.59    2.10
   2  -8   1   68.99    2.80
   2  -8   1   70.69    2.10
  -2  -8  -1   70.09    2.70
  -2  -8  -1   70.59    2.10
  -2  -8  -1   68.09    2.60
  -2  -8  -1   72.79    2.30
  -2   8  -1   67.29    2.70
  -2   8  -1   69.09    2.70
   2   8   1   70.49    2.30
   2   8   1   73.09    2.30
   3  -8   1    4.50    1.00
   3  -8   1    5.70    1.20
  -3  -8  -1    5.40    0.70
   3  -8   1    5.90    1.20
  -3  -8  -1    3.40    0.60
  -3  -8  -1    4.60    0.70
  -3  -8  -1    4.10    0.70
   3  -8   1    5.30    0.70
  -3  -8  -1    5.50    1.00
  -3  -8  -1    3.30    0.90
  -3   8  -1    5.80    0.70
   3   8   1    4.80    1.00
  -3   8  -1    6.10    1.10
   3   8   1    5.30    0.80
  -3   8  -1    5.40    0.90
  -4  -8  -1   12.30    1.60
   4  -8   1    8.10    0.90
  -4  -8  -1   11.80    1.10
  -4  -8  -1    9.50    1.00
   4  -8   1    7.40    1.30
   4  -8   1    8.60    1.40
  -4  -8  -1    8.80    1.00
  -4   8  -1    8.90    1.40
  -4   8  -1   10.50    0.90
  -4   8  -1    8.20    1.10
   4   8   1    7.70    1.20
  -4   8  -1    7.30    1.00
   5  -8   1   19.20    2.00
  -5  -8  -1   20.30    1.40
   5  -8   1   19.30    2.10
  -5  -8  -1   20.60    1.40
  -5  -8  -1   21.10    1.40
   5  -8   1   21.10    1.30
  -5   8  -1   21.60    1.90
  -5   8  -1   20.30    1.60
  -5   8  -1   20.60    1.60
  -5   8  -1   20.50    1.50
   5   8   1   21.70    1.90
  -6  -8  -1   66.89    2.50
  -6  -8  -1   64.19    2.50
  -6  -8  -1   65.89    2.60
   6  -8   1   73.29    2.30
  -6   8  -1   62.09    2.50
  -6   8  -1   66.99    2.70
  -6   8  -1   69.09    2.60
   7  -8   1  149.69    3.90
  -7  -8  -1  150.38    4.30
  -7  -8  -1  158.88    4.50
  -7  -8  -1  155.08    4.30
  -7   8  -1  151.98    4.40
  -7   8  -1  160.98    4.40
  -7   8  -1  159.28    4.40
  -8  -8  -1   -0.50    0.90
  -8  -8  -1    0.30    0.90
  -8  -8  -1    0.60    1.00
  -8   8  -1   -0.60    0.90
  -8   8  -1    0.10    1.20
  -8   8  -1    1.60    1.20
  -9  -8  -1    3.20    1.20
  -9  -8  -1    3.20    1.30
  -9  -8  -1    1.90    1.30
  -9   8  -1    4.10    1.30
  -9   8  -1    4.10    1.50
  -9   8  -1    4.30    1.50
 -10  -8  -1    0.50    1.30
 -10  -8  -1    2.40    1.40
 -10   8  -1    1.10    1.50
 -10   8  -1    0.30    1.50
 -11  -8  -1    0.40    1.30
 -11  -8  -1    0.90    1.30
 -11   8  -1    2.00    1.80
 -11   8  -1    1.50    1.60
 -12  -8  -1    6.60    1.90
 -12  -8  -1    5.60    1.90
 -12   8  -1    3.90    1.80
 -12   8  -1    1.20    1.90
 -13  -8  -1   65.89    4.10
 -13  -8  -1   62.99    3.90
 -13   8  -1   72.09    4.20
 -13  -9   1    1.70    1.50
 -13  -9   1    0.90    1.80
 -13   9   1    3.10    2.30
 -13   9   1   -0.10    1.80
 -12  -9   1   30.80    3.10
 -12  -9   1   25.80    2.60
 -12   9   1   27.80    3.20
 -12   9   1   24.50    2.90
 -11  -9   1    5.10    1.60
 -11  -9   1    2.80    1.70
 -11   9   1    6.20    1.90
 -11   9   1    2.70    1.70
 -10  -9   1   39.20    3.00
 -10  -9   1   36.90    2.50
 -10   9   1   38.90    3.10
 -10   9   1   38.70    3.10
  -9  -9   1    2.80    1.10
  -9  -9   1    1.80    1.20
  -9   9   1    0.50    1.30
  -9   9   1    0.70    1.50
  -8  -9   1   63.69    3.00
   8  -9  -1   59.89    2.60
  -8  -9   1   58.79    2.60
  -8   9   1   57.69    3.00
  -8   9   1   67.59    3.10
  -7  -9   1   86.39    3.40
   7  -9  -1   91.19    3.00
  -7  -9   1   93.19    3.00
  -7  -9   1   92.29    3.20
  -7   9   1   95.49    3.40
  -7   9   1   93.89    3.10
  -7   9   1   90.79    3.30
  -6  -9   1   37.80    2.10
  -6  -9   1   40.10    1.80
   6  -9  -1   39.80    1.90
   6  -9  -1   38.00    2.60
  -6  -9   1   40.30    1.90
  -6   9   1   41.40    2.00
  -6   9   1   40.00    2.20
  -6   9   1   40.20    2.20
   6   9  -1   44.40    2.60
   5  -9  -1   67.69    2.40
   5  -9  -1   66.99    2.50
   5  -9  -1   72.09    3.30
  -5  -9   1   69.39    2.40
  -5  -9   1   71.19    2.50
  -5   9   1   66.59    2.50
  -5   9   1   66.19    2.60
   5   9  -1   73.49    3.20
   4  -9  -1   83.19    2.50
  -4  -9   1   84.19    2.70
   4  -9  -1   88.19    3.60
  -4  -9   1   86.99    2.70
  -4  -9   1   82.09    2.60
  -4  -9   1   87.59    3.80
  -4  -9   1   89.69    3.30
   4  -9  -1   87.89    2.70
   4  -9  -1   87.19    4.20
  -4   9   1   82.89    2.70
  -4   9   1   88.29    3.50
   4   9  -1   84.89    3.30
   4   9  -1   88.99    4.50
   3  -9  -1   92.39    3.40
  -3  -9   1   87.69    3.50
  -3  -9   1   90.49    3.70
  -3  -9   1   91.29    2.60
   3  -9  -1   90.89    3.50
   3  -9  -1   89.89    2.60
  -3  -9   1   87.29    2.60
  -3  -9   1   84.49    2.70
  -3   9   1   91.69    3.40
   3   9  -1   90.49    3.10
  -2  -9   1  260.07    6.80
  -2  -9   1  258.07    5.50
   2  -9  -1  258.37    6.20
  -2  -9   1  253.07    5.40
  -2  -9   1  249.88    5.50
   2  -9  -1  257.97    6.20
   2  -9  -1  254.97    5.50
  -2  -9   1  251.17    6.60
   2   9  -1  255.77    6.10
  -2   9   1  259.17    5.70
  -2   9   1  254.67    6.40
   1  -9  -1 1055.49   19.60
  -1  -9   1 1088.79   19.60
  -1  -9   1 1060.19   19.50
   1  -9  -1 1079.99   20.30
   1  -9  -1 1067.39   19.60
  -1  -9   1 1066.59   20.80
   1  -9  -1 1113.49   20.40
  -1  -9   1 1125.09   21.00
  -1   9   1 1082.49   19.70
  -1   9   1 1073.29   20.60
   1   9  -1 1068.29   20.70
   1   9  -1 1096.69   20.50
   0  -9  -1  123.79    3.20
   0  -9   1  128.69    4.00
   0  -9  -1  121.19    3.20
   0  -9  -1  125.79    3.60
   0  -9   1  125.29    4.00
   0  -9   1  131.09    3.10
   0  -9   1  128.79    3.10
   0  -9  -1  127.09    3.10
   0  -9  -1  129.39    3.70
   0   9   1  126.69    3.20
   0   9  -1  128.89    3.90
   0   9  -1  131.39    3.80
   0   9   1  125.19    3.70
   1  -9   1   37.30    2.20
   1  -9   1   38.70    2.10
  -1  -9  -1   36.30    1.60
  -1  -9  -1   38.70    1.90
   1  -9   1   37.10    1.50
   1  -9   1   37.10    1.40
  -1  -9  -1   40.70    1.60
  -1  -9  -1   38.50    2.00
  -1   9  -1   34.10    2.00
  -1   9  -1   39.10    2.30
   1   9   1   37.30    1.80
   1   9   1   36.40    1.50
   2  -9   1  314.97    7.50
  -2  -9  -1  294.97    6.30
  -2  -9  -1  300.77    6.30
   2  -9   1  308.57    7.60
  -2  -9  -1  298.57    6.60
  -2  -9  -1  297.47    6.40
   2  -9   1  304.27    6.30
  -2  -9  -1  300.67    7.20
   2  -9   1  305.47    7.50
  -2  -9  -1  311.17    7.30
   2   9   1  294.17    6.60
  -2   9  -1  301.07    7.30
   2   9   1  302.77    6.60
  -3  -9  -1  957.30   18.00
   3  -9   1  988.10   19.50
  -3  -9  -1  988.20   19.20
  -3  -9  -1  978.90   18.10
   3  -9   1  990.80   19.50
   3  -9   1  969.30   17.90
  -3  -9  -1  977.50   18.00
  -3  -9  -1  958.30   17.90
  -3   9  -1  954.00   18.10
  -3   9  -1  978.80   17.80
   3   9   1  963.00   19.10
  -3   9  -1  988.70   19.20
   3   9   1  966.30   18.10
   4  -9   1 1042.50   20.90
  -4  -9  -1 1005.50   19.10
  -4  -9  -1 1022.60   19.10
  -4  -9  -1 1006.90   19.00
   4  -9   1 1031.80   19.00
   4  -9   1 1037.90   20.70
   4   9   1 1056.39   20.40
  -4   9  -1 1018.80   19.10
  -4   9  -1 1063.69   18.70
  -4   9  -1  998.00   19.00
  -4   9  -1 1044.70   20.40
   5  -9   1  715.63   13.30
  -5  -9  -1  710.23   13.60
   5  -9   1  705.83   15.10
  -5  -9  -1  687.73   13.50
   5  -9   1  700.63   13.50
  -5  -9  -1  682.23   13.60
  -5   9  -1  690.43   13.60
   5   9   1  704.23   15.10
  -5   9  -1  693.63   13.60
  -6  -9  -1  225.98    5.50
  -6  -9  -1  230.98    5.70
  -6  -9  -1  232.58    5.60
   6  -9   1  238.38    5.30
  -6   9  -1  229.88    5.60
  -6   9  -1  219.28    5.60
  -6   9  -1  221.38    5.60
  -7  -9  -1  132.49    4.00
  -7  -9  -1  136.09    4.20
  -7  -9  -1  142.19    4.10
   7  -9   1  134.39    3.70
  -7   9  -1  137.19    4.10
  -7   9  -1  133.09    4.00
  -7   9  -1  140.39    4.30
  -8  -9  -1  154.78    4.50
  -8  -9  -1  164.98    4.80
  -8  -9  -1  151.58    4.80
  -8   9  -1  160.08    4.90
  -8   9  -1  153.88    4.60
  -8   9  -1  161.98    4.80
  -9  -9  -1  248.28    6.90
  -9  -9  -1  248.38    6.60
  -9  -9  -1  259.67    6.50
  -9   9  -1  256.97    6.80
  -9   9  -1  261.47    6.60
  -9   9  -1  262.67    6.90
 -10  -9  -1  131.19    4.50
 -10  -9  -1  130.79    4.80
 -10   9  -1  123.19    4.90
 -10   9  -1  130.39    4.80
 -11  -9  -1  129.99    4.90
 -11  -9  -1  131.59    5.10
 -11   9  -1  122.59    4.90
 -11   9  -1  126.69    5.10
 -12  -9  -1   42.60    3.40
 -12  -9  -1   43.30    3.50
 -12   9  -1   44.10    3.60
 -12   9  -1   44.70    3.70
 -13  -9  -1   53.79    3.80
 -13  -9  -1   50.09    3.90
 -13   9  -1   52.69    4.10
 -13 -10   1   12.10    2.20
 -13 -10   1   15.80    2.70
 -13  10   1   16.40    2.70
 -13  10   1   12.50    2.70
 -12 -10   1  144.89    5.30
 -12 -10   1  137.29    5.70
 -12  10   1  136.09    5.80
 -12  10   1  149.79    5.80
 -11 -10   1   44.50    3.50
 -11 -10   1   34.30    2.70
 -11  10   1   36.50    3.30
 -11  10   1   39.10    3.20
 -10 -10   1  136.29    4.70
 -10 -10   1  127.69    4.90
 -10  10   1  135.39    5.10
 -10  10   1  134.29    4.80
  -9 -10   1   45.80    3.00
  -9 -10   1   42.00    2.60
  -9  10   1   37.60    2.90
  -9  10   1   44.80    2.80
   8 -10  -1  311.57    7.10
  -8 -10   1  302.97    7.20
  -8 -10   1  302.57    7.60
  -8  10   1  293.57    7.40
  -8  10   1  290.97    7.40
  -7 -10   1  122.69    4.10
   7 -10  -1  127.59    3.80
  -7 -10   1  136.99    3.90
  -7 -10   1  126.79    3.90
  -7  10   1  125.69    4.00
  -7  10   1  127.89    3.90
  -7  10   1  124.59    4.10
   6 -10  -1  624.64   12.40
  -6 -10   1  627.04   12.80
  -6 -10   1  629.44   12.50
  -6 -10   1  635.74   12.50
  -6  10   1  638.04   12.50
  -6  10   1  619.14   12.60
  -6  10   1  630.44   12.80
  -5 -10   1  194.18    5.00
   5 -10  -1  196.08    4.70
   5 -10  -1  198.38    6.10
  -5 -10   1  195.68    4.80
  -5 -10   1  187.98    4.70
   5 -10  -1  194.18    4.90
   5  10  -1  201.08    6.00
  -5  10   1  191.28    4.80
  -5  10   1  187.78    4.90
  -4 -10   1 1016.30   18.60
  -4 -10   1 1008.30   18.80
  -4 -10   1  980.40   18.50
   4 -10  -1  975.80   18.50
   4 -10  -1  995.20   18.60
   4 -10  -1  994.70   20.20
  -4  10   1 1000.20   18.60
   4  10  -1 1010.60   19.90
  -3 -10   1  199.78    4.80
   3 -10  -1  200.48    4.80
  -3 -10   1  202.28    4.80
  -3 -10   1  202.98    4.70
  -3 -10   1  204.08    6.10
   3  10  -1  206.78    5.40
  -3  10   1  206.58    5.80
   2 -10  -1  675.73   13.90
  -2 -10   1  677.03   13.00
  -2 -10   1  679.83   12.80
   2 -10  -1  673.83   12.90
   2 -10  -1  663.03   12.90
  -2 -10   1  678.73   14.40
  -2 -10   1  685.23   13.00
   2  10  -1  703.53   13.80
  -2  10   1  689.33   14.10
  -1 -10   1 1517.15   27.20
   1 -10  -1 1501.45   28.10
   1 -10  -1 1512.15   27.20
  -1 -10   1 1503.25   28.70
  -1 -10   1 1494.55   27.10
   1 -10  -1 1526.15   27.30
   1  10  -1 1541.45   28.20
  -1  10   1 1551.94   28.40
   0 -10  -1  372.36    8.30
   0 -10  -1  370.26    7.50
   0 -10  -1  372.96    7.60
   0 -10   1  377.26    8.80
   0 -10  -1  372.06    8.50
   0 -10   1  360.46    7.50
   0 -10   1  381.16    7.50
   0  10   1  375.66    7.60
   0  10  -1  382.36    8.60
   0  10   1  373.56    8.40
  -1 -10  -1 1105.19   20.10
  -1 -10  -1 1086.29   20.20
  -1 -10  -1 1101.29   21.10
  -1 -10  -1 1089.99   20.20
   1 -10   1 1116.49   20.10
   1 -10   1 1125.89   21.60
   1 -10   1 1077.49   20.10
  -1  10  -1 1134.69   21.40
   1  10   1 1106.59   20.80
   2 -10   1 1299.07   24.80
   2 -10   1 1298.37   25.00
  -2 -10  -1 1270.37   23.40
  -2 -10  -1 1262.97   23.30
  -2 -10  -1 1257.17   23.20
  -2 -10  -1 1294.67   24.50
   2 -10   1 1285.77   23.20
   2  10   1 1295.57   23.80
  -2  10  -1 1299.07   24.60
  -3 -10  -1  510.05   10.20
   3 -10   1  523.55   11.80
   3 -10   1  514.65   11.70
  -3 -10  -1  517.35   10.30
   3 -10   1  510.15   10.10
  -3 -10  -1  505.55   10.30
   3  10   1  537.55   11.60
  -3  10  -1  522.55   11.50
  -3  10  -1  523.85   10.10
  -3  10  -1  508.65   10.40
  -4 -10  -1  229.38    5.50
  -4 -10  -1  229.38    5.50
  -4 -10  -1  235.88    5.50
   4 -10   1  241.98    6.90
   4 -10   1  235.58    5.40
  -4  10  -1  232.28    5.50
  -4  10  -1  232.38    5.60
  -4  10  -1  243.78    5.20
   4  10   1  243.48    6.80
   5 -10   1   50.59    2.00
  -5 -10  -1   50.29    2.20
   5 -10   1   49.20    2.10
  -5 -10  -1   49.30    2.30
  -5 -10  -1   46.30    2.10
  -5  10  -1   54.49    2.30
  -5  10  -1   46.60    2.30
  -6 -10  -1  217.98    5.60
  -6 -10  -1  215.68    5.50
  -6 -10  -1  220.48    5.50
   6 -10   1  223.08    5.20
  -6  10  -1  214.88    5.50
  -6  10  -1  222.38    5.60
  -6  10  -1  225.48    5.60
  -7 -10  -1    4.70    1.10
  -7 -10  -1    5.20    1.10
   7 -10   1    4.40    1.00
  -7 -10  -1    4.70    1.10
  -7  10  -1    3.40    1.20
  -7  10  -1    5.10    1.30
  -7  10  -1    4.40    1.10
  -8 -10  -1   21.90    1.90
  -8 -10  -1   22.10    1.90
  -8 -10  -1   19.50    1.90
  -8  10  -1   21.50    2.20
  -8  10  -1   21.70    2.00
  -8  10  -1   20.80    2.00
  -9 -10  -1   28.80    2.30
  -9 -10  -1   25.90    2.20
  -9 -10  -1   24.00    2.20
  -9  10  -1   24.50    2.10
  -9  10  -1   27.10    2.50
  -9  10  -1   23.10    2.40
 -10 -10  -1    1.90    1.30
 -10 -10  -1    2.00    1.40
 -10  10  -1    2.70    1.70
 -10  10  -1    1.60    1.50
 -11 -10  -1    2.80    1.60
 -11 -10  -1    0.50    1.30
 -11  10  -1   -0.10    1.50
 -11  10  -1    0.80    1.80
 -12 -10  -1   10.10    2.20
 -12 -10  -1    8.40    2.10
 -12  10  -1    7.30    2.30
 -12  10  -1    9.90    2.40
 -13 -10  -1    1.50    1.80
 -13 -10  -1    3.50    1.90
 -13  10  -1    5.40    2.40
 -13 -11   1   50.49    4.10
 -13 -11   1   42.60    3.50
 -13  11   1   35.90    3.80
 -13  11   1   37.10    3.70
 -12 -11   1    3.00    1.90
 -12 -11   1    6.00    1.80
 -12  11   1    4.90    2.20
 -12  11   1    2.50    2.10
 -11 -11   1  102.59    4.40
 -11 -11   1  102.69    4.70
 -11  11   1  103.09    4.80
 -11  11   1  103.79    4.90
 -10 -11   1    4.00    1.30
 -10 -11   1    7.30    1.90
 -10  11   1    7.30    2.00
 -10  11   1    6.10    1.90
  -9 -11   1  129.79    4.40
  -9 -11   1  121.99    4.50
  -9  11   1  127.29    4.60
  -9  11   1  119.59    4.60
   8 -11  -1    4.20    1.20
  -8 -11   1    2.50    1.20
  -8 -11   1    3.80    1.30
  -8  11   1    2.50    1.50
  -8  11   1    4.50    1.30
  -7 -11   1   61.29    2.70
  -7 -11   1   58.59    2.80
   7 -11  -1   65.09    2.70
  -7 -11   1   65.29    2.70
  -7  11   1   60.69    2.80
  -7  11   1   59.59    2.70
  -7  11   1   56.39    2.90
   6 -11  -1    2.50    0.90
  -6 -11   1    4.50    1.10
  -6 -11   1    2.90    0.90
  -6 -11   1    3.70    1.00
  -6  11   1    2.60    1.10
  -6  11   1    5.50    1.20
  -6  11   1    5.50    1.30
   5 -11  -1   19.20    1.50
  -5 -11   1   15.80    1.40
  -5 -11   1   15.30    1.50
   5 -11  -1   16.60    1.50
  -5 -11   1   18.40    1.50
  -5  11   1   15.70    1.50
  -5  11   1   16.20    1.60
  -4 -11   1    2.50    0.90
  -4 -11   1    2.60    0.80
   4 -11  -1    4.30    1.00
  -4 -11   1    1.10    0.70
  -4  11   1    2.80    1.00
  -3 -11   1   91.69    2.90
   3 -11  -1   97.79    3.00
  -3 -11   1   91.89    2.80
  -3 -11   1   94.99    3.00
   3  11  -1   94.39    3.50
   2 -11  -1   28.60    1.50
  -2 -11   1   28.80    1.50
  -2 -11   1   27.50    1.50
  -2 -11   1   27.00    1.60
   2 -11  -1   30.00    1.60
   2  11  -1   29.10    2.10
  -2  11   1   29.20    2.20
  -1 -11   1  548.75   12.30
  -1 -11   1  560.34   10.80
  -1 -11   1  548.75   10.90
   1 -11  -1  554.84   10.90
   1 -11  -1  556.44   10.90
   1  11  -1  566.84   11.90
  -1  11   1  573.14   12.10
   0 -11  -1  718.33   13.70
   0 -11   1  704.03   13.50
   0 -11  -1  708.43   13.60
   0 -11   1  710.43   13.60
   0 -11   1  702.33   15.00
   0  11   1  737.63   14.60
   0  11  -1  741.63   14.80
  -1 -11  -1  331.27    7.20
   1 -11   1  340.87    8.40
   1 -11   1  334.87    7.00
  -1 -11  -1  328.37    7.00
   1 -11   1  340.77    7.10
  -1 -11  -1  334.37    7.10
  -1  11  -1  346.07    8.30
   1  11   1  338.67    7.80
   2 -11   1  181.78    4.40
  -2 -11  -1  179.98    4.50
  -2 -11  -1  190.48    4.60
  -2 -11  -1  179.28    4.40
   2  11   1  188.78    5.00
  -2  11  -1  180.98    5.50
   3 -11   1  601.04   11.70
  -3 -11  -1  596.54   11.90
  -3 -11  -1  605.84   11.90
  -3 -11  -1  590.74   11.80
  -3  11  -1  610.54   12.00
  -3  11  -1  608.04   11.70
   4 -11   1  110.19    3.30
  -4 -11  -1  112.69    3.40
  -4 -11  -1  107.79    3.30
  -4 -11  -1  111.19    3.30
  -4  11  -1  111.39    3.50
   5 -11   1  913.31   17.30
  -5 -11  -1  905.61   17.40
  -5 -11  -1  908.11   17.40
  -5 -11  -1  909.21   17.50
  -5  11  -1  891.91   17.40
  -5  11  -1  923.11   17.50
   6 -11   1  192.88    4.80
  -6 -11  -1  190.58    5.10
  -6 -11  -1  188.18    5.20
  -6 -11  -1  197.08    5.10
  -6  11  -1  192.38    5.10
  -6  11  -1  180.78    5.10
  -6  11  -1  193.78    5.10
  -7 -11  -1  296.97    7.20
  -7 -11  -1  295.37    7.40
   7 -11   1  311.77    7.00
  -7 -11  -1  303.97    7.30
  -7  11  -1  312.27    7.40
  -7  11  -1  304.17    7.40
  -7  11  -1  313.87    7.40
  -8 -11  -1   11.20    1.70
  -8 -11  -1   14.60    1.70
  -8 -11  -1   15.50    1.80
  -8  11  -1   10.00    1.70
  -8  11  -1   13.20    1.80
  -8  11  -1    9.50    1.60
  -9 -11  -1  280.97    7.30
  -9 -11  -1  297.57    7.30
  -9 -11  -1  269.77    7.50
  -9  11  -1  272.07    7.20
  -9  11  -1  285.17    7.50
  -9  11  -1  277.67    7.50
 -10 -11  -1   -0.70    1.30
 -10 -11  -1   -0.20    1.40
 -10  11  -1    0.70    1.60
 -10  11  -1    0.00    1.60
 -11 -11  -1  135.49    5.10
 -11 -11  -1  135.19    5.20
 -11  11  -1  129.89    5.20
 -11  11  -1  131.19    5.20
 -12 -11  -1    7.50    2.00
 -12 -11  -1    7.30    2.10
 -12  11  -1    9.90    2.40
 -13 -11  -1   34.20    3.50
 -13 -11  -1   37.00    3.60
 -12 -12   1    6.30    1.90
 -12 -12   1    5.00    1.90
 -12  12   1    5.60    2.20
 -12  12   1    7.80    2.30
 -11 -12   1    2.70    1.90
 -11 -12   1    2.70    1.60
 -11  12   1    7.70    2.30
 -11  12   1    6.70    2.20
 -10 -12   1   50.09    3.10
 -10 -12   1   46.50    3.40
 -10  12   1   43.00    3.20
 -10  12   1   45.50    3.60
  -9 -12   1   24.70    2.50
   9 -12  -1   22.50    2.10
  -9 -12   1   25.10    2.30
  -9  12   1   25.20    2.40
  -9  12   1   22.80    2.50
  -8 -12   1   90.89    3.90
  -8 -12   1   95.19    3.60
   8 -12  -1   93.59    3.50
  -8  12   1   86.49    3.90
  -8  12   1   90.89    3.90
  -7 -12   1   10.00    1.40
   7 -12  -1   10.80    1.40
  -7 -12   1   11.70    1.60
  -7 -12   1   14.10    1.60
  -7  12   1   13.10    1.70
  -7  12   1   14.70    1.70
  -7  12   1   11.20    1.80
  -6 -12   1  233.88    5.90
  -6 -12   1  228.08    6.10
  -6 -12   1  235.88    5.90
   6 -12  -1  246.18    5.90
  -6  12   1  245.78    6.00
  -6  12   1  231.08    6.00
  -5 -12   1   22.60    1.80
   5 -12  -1   23.40    1.70
  -5 -12   1   23.70    1.70
   5 -12  -1   20.40    1.60
  -5 -12   1   21.00    1.70
  -5  12   1   23.40    1.90
  -5  12   1   21.70    1.80
  -4 -12   1  134.29    3.80
  -4 -12   1  125.89    3.80
   4 -12  -1  132.19    3.90
  -4 -12   1  136.69    3.70
  -4  12   1  132.49    3.90
  -3 -12   1   69.09    2.50
   3 -12  -1   75.09    2.60
  -3 -12   1   67.39    2.50
  -3 -12   1   70.29    2.60
   2 -12  -1  199.38    4.90
  -2 -12   1  196.38    4.90
   2 -12  -1  204.18    5.00
  -2 -12   1  200.58    4.80
   2  12  -1  208.78    5.80
  -1 -12   1   64.99    2.30
   1 -12  -1   66.89    2.40
   1 -12  -1   70.19    2.50
  -1 -12   1   65.99    2.40
  -1  12   1   71.99    3.20
   1  12  -1   72.89    3.20
   0 -12   1  348.07    7.30
   0 -12   1  333.57    7.20
   0 -12  -1  331.87    7.20
   0 -12  -1  331.37    7.30
   0  12   1  348.37    8.30
   0  12  -1  347.47    8.40
   1 -12   1    7.00    0.90
   1 -12   1    8.00    1.00
  -1 -12  -1    8.30    1.00
  -1 -12  -1    6.90    0.90
  -1 -12  -1    7.70    1.00
   1  12   1    9.10    1.40
  -2 -12  -1  121.19    3.60
  -2 -12  -1  119.49    3.50
  -2 -12  -1  120.19    3.40
   2 -12   1  118.59    3.40
   2  12   1  122.29    4.00
   3 -12   1  208.68    5.10
  -3 -12  -1  211.78    5.20
  -3 -12  -1  204.78    5.10
  -3 -12  -1  207.08    5.20
  -3  12  -1  214.08    5.40
  -3  12  -1  213.38    5.10
   4 -12   1  346.47    7.50
  -4 -12  -1  333.87    7.60
  -4 -12  -1  346.27    7.70
  -4 -12  -1  331.37    7.50
  -4  12  -1  344.97    7.70
  -5 -12  -1  177.28    4.80
  -5 -12  -1  168.58    4.80
  -5 -12  -1  189.58    4.90
   5 -12   1  174.18    4.70
  -5  12  -1  180.98    4.90
  -5  12  -1  177.98    4.90
  -6 -12  -1   28.50    2.00
   6 -12   1   27.50    1.80
  -6 -12  -1   24.50    2.00
  -6 -12  -1   25.10    1.80
  -6  12  -1   20.60    1.90
  -6  12  -1   24.90    2.10
  -6  12  -1   26.40    1.90
   7 -12   1    1.50    1.00
  -7 -12  -1    0.00    1.10
  -7 -12  -1    0.50    0.90
  -7 -12  -1   -0.40    1.00
  -7  12  -1    1.50    1.20
  -7  12  -1    0.40    1.30
  -7  12  -1    4.90    1.40
  -8 -12  -1    2.40    1.20
  -8 -12  -1    0.90    1.20
  -8 -12  -1    0.40    0.90
  -8  12  -1    0.50    1.40
  -8  12  -1    2.00    1.20
  -8  12  -1    1.40    1.30
  -9 -12  -1    2.10    1.30
  -9 -12  -1    1.40    1.40
  -9 -12  -1    1.20    1.20
  -9  12  -1   -0.20    1.20
  -9  12  -1    0.90    1.50
  -9  12  -1    0.40    1.50
 -10 -12  -1    0.20    1.40
 -10 -12  -1   -0.60    1.40
 -10  12  -1    0.10    1.50
 -10  12  -1    1.00    1.70
 -11 -12  -1   20.60    2.50
 -11 -12  -1   19.10    2.50
 -11  12  -1   19.60    2.60
 -11  12  -1   20.40    2.70
 -12 -12  -1   39.90    3.50
 -12 -12  -1   30.10    3.00
 -12  12  -1   36.20    3.30
 -12 -13   1   16.50    2.40
 -12 -13   1   14.90    2.70
 -12  13   1   19.20    2.80
 -12  13   1   20.60    3.10
 -11 -13   1   25.50    2.80
 -11 -13   1   25.40    2.70
 -11  13   1   23.30    2.80
 -11  13   1   23.50    3.00
 -10 -13   1   68.29    3.60
 -10 -13   1   68.19    3.90
 -10  13   1   62.89    3.90
 -10  13   1   64.39    4.00
  -9 -13   1   24.30    2.50
  -9 -13   1   31.40    2.60
   9 -13  -1   26.00    2.20
  -9  13   1   29.40    2.70
  -9  13   1   23.90    2.50
  -8 -13   1   71.99    3.30
   8 -13  -1   70.19    3.10
  -8 -13   1   68.29    3.40
  -8  13   1   61.99    3.30
  -8  13   1   67.89    3.40
  -7 -13   1   83.29    3.30
  -7 -13   1   87.89    3.40
  -7 -13   1   80.49    3.60
   7 -13  -1   87.89    3.30
  -7  13   1   80.89    3.50
  -7  13   1   82.29    3.50
  -7  13   1   83.49    3.40
  -6 -13   1   25.60    1.90
   6 -13  -1   21.30    1.80
  -6 -13   1   23.20    2.10
  -6 -13   1   22.90    1.80
   6 -13  -1   21.80    1.90
  -6  13   1   23.30    2.00
  -6  13   1   26.00    2.10
  -5 -13   1   29.90    2.00
   5 -13  -1   30.00    1.90
  -5 -13   1   24.70    2.00
   5 -13  -1   27.00    1.90
  -5 -13   1   29.00    1.90
  -5  13   1   28.40    2.20
  -5  13   1   26.90    1.90
   4 -13  -1    1.60    0.90
  -4 -13   1    0.40    0.90
  -4 -13   1    0.90    0.90
  -4 -13   1    1.00    0.80
  -4  13   1    2.10    1.00
  -3 -13   1   10.50    1.20
  -3 -13   1    9.50    1.30
   3 -13  -1    7.20    1.10
  -3 -13   1    9.30    1.20
   2 -13  -1  198.88    5.00
  -2 -13   1  190.48    4.80
  -2 -13   1  199.38    5.00
   2  13  -1  199.08    5.80
   1 -13  -1   47.70    2.10
   1 -13  -1   48.20    2.10
  -1 -13   1   48.10    2.10
  -1 -13   1   47.80    2.20
   1  13  -1   49.60    2.90
   0 -13  -1  333.07    7.40
   0 -13  -1  343.37    7.50
   0 -13   1  337.57    7.40
   0 -13   1  342.87    7.40
   0  13   1  353.76    8.60
   1 -13   1    6.10    1.00
   1 -13   1    5.10    0.90
  -1 -13  -1    5.70    1.00
  -1 -13  -1    4.10    0.90
   1  13   1    7.20    1.40
  -2 -13  -1  592.84   11.90
  -2 -13  -1  605.54   12.00
   2 -13   1  579.64   11.70
  -2 -13  -1  590.84   11.80
  -3 -13  -1   22.00    1.70
  -3 -13  -1   23.20    1.80
  -3 -13  -1   25.00    1.60
   3 -13   1   24.80    1.70
  -3  13  -1   22.30    1.80
  -3  13  -1   20.70    1.60
  -4 -13  -1  548.05   11.30
   4 -13   1  547.35   11.10
  -4 -13  -1  537.45   11.10
  -4 -13  -1  541.15   11.30
  -4  13  -1  539.15   11.40
  -5 -13  -1   20.20    1.90
   5 -13   1   20.70    1.70
  -5 -13  -1   24.00    1.90
  -5 -13  -1   22.10    1.80
  -5  13  -1   20.80    2.00
  -5  13  -1   20.00    1.80
  -6 -13  -1  295.07    7.10
  -6 -13  -1  276.97    7.10
   6 -13   1  288.47    6.70
   6 -13   1  284.77    6.90
  -6 -13  -1  289.97    7.00
  -6  13  -1  277.27    7.00
  -6  13  -1  290.77    7.20
  -7 -13  -1    9.70    1.50
  -7 -13  -1   10.00    1.60
  -7 -13  -1    9.50    1.50
   7 -13   1    6.80    1.30
  -7  13  -1    9.40    1.60
  -7  13  -1    7.40    1.50
  -7  13  -1    9.30    1.70
  -8 -13  -1  235.48    6.40
  -8 -13  -1  228.38    6.40
  -8 -13  -1  230.28    6.50
  -8  13  -1  232.88    6.40
  -8  13  -1  221.48    6.40
  -8  13  -1  234.88    6.40
  -9 -13  -1   19.30    2.20
  -9 -13  -1   21.50    2.20
  -9 -13  -1   18.10    2.30
  -9  13  -1   18.80    2.30
  -9  13  -1   19.00    2.20
  -9  13  -1   17.30    2.20
 -10 -13  -1  132.39    5.00
 -10 -13  -1  128.79    5.00
 -10  13  -1  134.59    5.20
 -10  13  -1  123.59    5.20
 -11 -13  -1    5.70    2.00
 -11 -13  -1    3.20    1.70
 -11  13  -1    4.50    2.00
 -11  13  -1    5.50    2.20
 -12 -13  -1   84.99    4.70
 -12 -13  -1   93.89    4.60
 -12  13  -1   92.19    5.00
 -12 -14   1   15.50    2.40
 -12 -14   1    7.80    3.30
 -12  14   1   12.60    2.80
 -11 -14   1  120.49    4.90
 -11 -14   1  110.19    5.20
 -11  14   1  118.09    5.10
 -11  14   1  102.89    5.20
 -10 -14   1   13.90    2.40
 -10 -14   1   15.70    2.00
 -10  14   1   17.30    2.50
 -10  14   1   15.90    2.50
  -9 -14   1  168.08    5.80
   9 -14  -1  176.98    5.40
  -9 -14   1  189.58    5.70
  -9  14   1  184.08    6.10
  -9  14   1  174.38    5.90
   8 -14  -1   25.20    2.20
  -8 -14   1   21.60    2.40
  -8 -14   1   23.60    2.20
  -8  14   1   22.70    2.50
  -8  14   1   23.20    2.40
  -7 -14   1  493.05   10.60
  -7 -14   1  476.15   11.00
  -7 -14   1  494.55   10.60
   7 -14  -1  477.35   10.50
  -7  14   1  478.25   10.60
  -7  14   1  479.75   10.90
  -7  14   1  470.75   10.80
   6 -14  -1   30.80    2.40
  -6 -14   1   31.60    2.40
   6 -14  -1   30.80    2.00
  -6 -14   1   33.00    2.20
  -6 -14   1   34.20    2.30
  -6  14   1   29.50    2.30
  -6  14   1   30.30    2.50
  -5 -14   1 1147.99   21.60
  -5 -14   1 1128.39   21.80
  -5 -14   1 1137.59   21.50
   5 -14  -1 1150.58   21.70
   5 -14  -1 1097.49   21.40
  -5  14   1 1130.99   21.60
  -4 -14   1   12.90    1.50
  -4 -14   1   10.30    1.50
  -4 -14   1   11.40    1.40
   4 -14  -1   10.20    1.40
  -4  14   1    9.70    1.40
  -3 -14   1  960.40   18.30
   3 -14  -1  934.11   18.20
  -3 -14   1  945.01   18.00
  -2 -14   1  257.57    6.30
  -2 -14   1  261.77    6.20
   2 -14  -1  265.97    6.30
  -1 -14   1 1267.67   23.30
   1 -14  -1 1249.77   23.30
  -1 -14   1 1262.17   23.40
   1 -14  -1 1252.97   23.40
   0 -14   1    3.20    0.90
   0 -14  -1    4.70    1.00
   0 -14   1    4.00    1.00
   0 -14  -1    4.30    1.10
  -1 -14  -1  679.93   13.60
   1 -14   1  706.03   13.60
   1 -14   1  691.23   13.60
  -1 -14  -1  695.83   13.80
  -2 -14  -1   43.50    2.10
   2 -14   1   39.90    2.00
  -2 -14  -1   40.30    2.20
  -3 -14  -1  427.96    9.20
   3 -14   1  417.36    9.00
  -3 -14  -1  419.76    9.20
  -3 -14  -1  422.96    9.10
  -3  14  -1  422.26    9.00
  -3  14  -1  423.46    9.30
  -4 -14  -1    2.30    1.00
   4 -14   1    3.80    1.10
  -4 -14  -1    3.50    1.10
  -4 -14  -1    2.60    1.00
  -4  14  -1    1.60    1.10
  -5 -14  -1  188.58    5.30
  -5 -14  -1  182.78    5.10
  -5 -14  -1  166.58    5.10
   5 -14   1  195.38    5.20
  -5  14  -1  186.68    5.30
  -5  14  -1  182.58    5.30
  -6 -14  -1    2.10    1.20
   6 -14   1    2.40    1.10
   6 -14   1    2.30    1.10
  -6 -14  -1    2.60    1.10
  -6 -14  -1    2.20    1.20
  -6  14  -1    3.60    1.30
  -6  14  -1    2.90    1.20
   7 -14   1   27.00    2.10
  -7 -14  -1   28.10    2.40
  -7 -14  -1   28.80    2.40
  -7 -14  -1   21.90    2.10
  -7  14  -1   25.60    2.30
  -7  14  -1   23.40    2.30
  -7  14  -1   29.80    2.50
  -8 -14  -1    1.40    1.30
  -8 -14  -1    1.30    1.20
  -8 -14  -1    1.50    1.30
  -8  14  -1   -1.30    1.30
  -8  14  -1   -0.30    1.40
  -8  14  -1    1.10    1.50
  -9 -14  -1   22.60    2.30
  -9 -14  -1   24.20    2.60
  -9 -14  -1   20.90    2.30
  -9  14  -1   22.20    2.50
  -9  14  -1   18.90    2.40
  -9  14  -1   24.20    2.50
 -10 -14  -1    6.00    1.70
 -10 -14  -1    8.90    2.10
 -10  14  -1    3.30    2.00
 -10  14  -1    6.10    2.10
 -11 -14  -1    2.30    1.70
 -11 -14  -1    1.00    1.60
 -11  14  -1   -0.10    1.90
 -12 -14  -1    1.50    2.60
 -11 -15   1   43.10    3.20
 -11 -15   1   45.60    3.80
 -11  15   1   39.40    3.50
 -11  15   1   46.30    4.00
 -10 -15   1    8.80    1.90
 -10 -15   1    5.40    2.00
 -10  15   1    9.80    2.20
 -10  15   1    8.40    2.30
  -9 -15   1   32.30    3.00
  -9 -15   1   25.70    2.50
   9 -15  -1   25.00    2.40
  -9  15   1   28.00    2.90
  -9  15   1   27.60    2.70
  -8 -15   1    4.30    1.40
   8 -15  -1    6.00    1.60
  -8 -15   1    6.10    1.80
  -8  15   1    8.10    2.00
  -8  15   1    5.90    1.70
  -7 -15   1   46.30    2.90
  -7 -15   1   47.20    2.80
  -7 -15   1   46.70    2.80
   7 -15  -1   49.30    2.80
  -7  15   1   49.50    3.00
  -7  15   1   49.40    3.30
  -7  15   1   47.60    3.00
  -6 -15   1    1.60    1.20
   6 -15  -1    0.70    1.10
  -6 -15   1    2.70    1.20
   6 -15  -1    1.10    1.00
  -6 -15   1   -0.10    1.00
  -6  15   1    1.80    1.40
  -6  15   1    1.90    1.30
   5 -15  -1   16.10    1.90
  -5 -15   1   16.20    1.80
  -5 -15   1   16.70    1.70
   5 -15  -1   14.20    1.70
  -5 -15   1   16.10    1.80
  -5  15   1   18.50    2.00
  -4 -15   1   24.00    2.00
  -4 -15   1   24.10    1.90
  -4 -15   1   21.90    1.90
   4 -15  -1   30.00    2.00
  -4  15   1   21.10    1.90
   3 -15  -1    4.80    1.10
  -3 -15   1    5.60    1.20
  -3 -15   1    5.00    1.00
  -2 -15   1  330.07    7.70
   2 -15  -1  334.67    7.70
  -2 -15   1  337.57    7.50
  -1 -15   1    8.80    1.20
  -1 -15   1   16.40    1.60
   1 -15  -1   11.80    1.40
   1 -15  -1   13.90    1.50
   0 -15   1  577.44   11.70
   0 -15  -1  569.84   11.60
   0 -15   1  558.24   11.50
   0 -15  -1  563.94   11.70
  -1 -15  -1   42.20    2.20
   1 -15   1   47.20    2.30
  -1 -15  -1   42.30    2.10
   1 -15   1   44.90    2.30
   2 -15   1  200.88    5.20
  -2 -15  -1  202.58    5.40
  -2 -15  -1  202.68    5.30
  -3 -15  -1    2.70    1.00
  -3 -15  -1    4.60    1.10
   3 -15   1    3.10    1.00
  -3 -15  -1    4.30    1.10
  -3  15  -1    6.20    1.40
  -3  15  -1    3.80    1.10
  -4 -15  -1  728.53   14.80
  -4 -15  -1  737.03   15.00
   4 -15   1  740.53   14.80
  -4 -15  -1  746.03   15.10
  -4  15  -1  749.82   15.10
  -5 -15  -1   25.70    2.10
  -5 -15  -1   24.20    2.20
   5 -15   1   23.70    2.10
  -5 -15  -1   21.40    1.90
  -5  15  -1   25.50    2.30
  -5  15  -1   23.40    2.20
  -6 -15  -1  407.26    9.40
  -6 -15  -1  399.06    9.30
   6 -15   1  403.36    9.00
   6 -15   1  415.76    9.30
  -6 -15  -1  398.46    9.50
  -6  15  -1  394.66    9.40
  -6  15  -1  392.66    9.40
  -7 -15  -1    0.20    1.30
  -7 -15  -1    1.90    1.30
   7 -15   1    2.10    1.20
  -7 -15  -1    1.20    1.30
  -7  15  -1    0.70    1.30
  -7  15  -1    1.40    1.40
  -7  15  -1    4.60    1.50
  -8 -15  -1  198.88    6.00
  -8 -15  -1  201.88    6.10
  -8 -15  -1  204.88    6.40
  -8  15  -1  214.78    6.30
  -8  15  -1  213.58    6.40
  -8  15  -1  201.98    6.40
  -9 -15  -1   11.70    2.00
  -9 -15  -1    7.80    1.70
  -9 -15  -1    6.40    1.70
  -9  15  -1    7.30    1.90
  -9  15  -1   11.80    2.20
  -9  15  -1   10.60    2.00
 -10 -15  -1  210.48    7.00
 -10 -15  -1  220.48    6.80
 -10  15  -1  218.28    7.00
 -10  15  -1  225.28    7.20
 -11 -15  -1   24.00    2.70
 -11 -15  -1   24.70    3.00
 -11  15  -1   25.30    3.00
 -11 -16   1   15.10    2.30
 -11 -16   1   11.60    2.60
 -11  16   1   13.50    2.70
 -11  16   1   16.80    3.10
 -10 -16   1   30.30    3.10
 -10 -16   1   30.40    2.90
 -10  16   1   32.50    3.40
 -10  16   1   28.80    3.10
   9 -16  -1   37.10    2.90
  -9 -16   1   38.10    3.00
  -9 -16   1   34.20    3.20
  -9  16   1   32.70    3.20
  -9  16   1   32.90    3.10
  -8 -16   1   27.40    2.60
  -8 -16   1   28.60    2.50
   8 -16  -1   24.00    2.30
  -8  16   1   32.80    2.90
  -8  16   1   26.30    2.80
   7 -16  -1   73.69    3.40
  -7 -16   1   82.19    3.60
  -7 -16   1   68.69    3.50
  -7 -16   1   74.69    3.50
  -7  16   1   74.39    3.60
  -7  16   1   69.49    3.60
  -7  16   1   73.79    3.90
   6 -16  -1   83.09    3.60
  -6 -16   1   84.09    3.50
   6 -16  -1   80.29    3.40
  -6 -16   1   82.59    3.50
  -6 -16   1   83.29    3.80
  -6  16   1   79.19    3.60
  -6  16   1   72.89    3.50
  -5 -16   1  221.58    6.30
   5 -16  -1  219.88    6.00
  -5 -16   1  212.68    5.90
   5 -16  -1  224.58    6.10
  -5 -16   1  234.38    6.20
  -5  16   1  223.98    6.30
  -4 -16   1  235.68    6.10
  -4 -16   1  234.48    6.40
   4 -16  -1  242.58    6.30
  -4  16   1  241.98    6.50
  -3 -16   1   96.39    3.50
  -3 -16   1   98.99    3.60
   3 -16  -1  103.09    3.70
  -2 -16   1  117.29    4.00
  -2 -16   1  114.39    3.80
   2 -16  -1  123.19    3.90
   1 -16  -1   30.50    2.10
  -1 -16   1   30.70    2.10
   1 -16  -1   25.30    2.00
  -1 -16   1   26.50    1.90
   0 -16   1   84.19    3.10
   0 -16  -1   81.99    3.10
   0 -16  -1   76.99    3.10
   0 -16   1   76.79    3.00
  -1 -16  -1  155.28    4.60
  -1 -16  -1  150.88    4.40
   1 -16   1  154.88    4.50
   1 -16   1  159.78    4.60
  -2 -16  -1   41.40    2.30
  -2 -16  -1   44.70    2.30
   2 -16   1   41.20    2.40
  -3 -16  -1   24.10    2.00
   3 -16   1   26.10    2.00
  -3 -16  -1   24.70    2.00
  -3 -16  -1   21.40    1.90
  -3  16  -1   22.50    2.10
  -4 -16  -1   83.49    3.50
   4 -16   1   87.59    3.30
  -4 -16  -1   83.89    3.40
  -4 -16  -1   83.89    3.50
  -4  16  -1   84.49    3.60
  -5 -16  -1   15.50    1.80
   5 -16   1   18.10    1.80
  -5 -16  -1   15.70    2.00
  -5 -16  -1   24.30    2.20
  -5  16  -1   18.30    2.00
  -5  16  -1   17.60    2.00
  -6 -16  -1    4.50    1.40
  -6 -16  -1    5.40    1.50
  -6 -16  -1    4.90    1.40
   6 -16   1    3.40    1.50
   6 -16   1    4.70    1.40
  -6  16  -1    3.00    1.50
  -6  16  -1    3.80    1.40
  -7 -16  -1   55.79    3.20
   7 -16   1   54.49    2.90
  -7 -16  -1   48.40    3.00
  -7 -16  -1   55.69    3.20
  -7  16  -1   50.09    3.10
  -7  16  -1   49.60    3.10
  -7  16  -1   51.29    3.30
  -8 -16  -1    1.80    1.60
  -8 -16  -1    1.90    1.50
  -8 -16  -1    0.80    1.30
  -8  16  -1    1.40    1.60
  -8  16  -1    0.70    1.60
  -8  16  -1    3.90    1.70
  -9 -16  -1    0.10    1.40
  -9 -16  -1    1.50    1.60
  -9 -16  -1    2.10    1.70
  -9  16  -1    3.00    1.70
  -9  16  -1   -0.30    1.60
  -9  16  -1    0.60    1.70
 -10 -16  -1   -1.70    1.40
 -10 -16  -1    0.00    1.40
 -10  16  -1    0.80    2.10
 -10  16  -1    2.30    2.00
 -11 -16  -1    1.50    2.50
 -11 -16  -1    2.00    2.00
 -10 -17   1    2.10    1.70
 -10 -17   1    1.10    2.00
 -10  17   1    3.00    2.10
 -10  17   1    3.40    2.20
  -9 -17   1   35.40    2.80
   9 -17  -1   37.30    3.00
  -9 -17   1   32.60    3.10
  -9  17   1   34.50    3.20
  -9  17   1   30.30    3.10
   8 -17  -1   17.00    2.20
  -8 -17   1   14.30    2.20
  -8 -17   1   17.00    2.20
  -8  17   1   14.20    2.40
  -8  17   1   14.50    2.50
  -7 -17   1   60.09    3.30
   7 -17  -1   60.09    3.30
  -7 -17   1   65.49    3.40
  -7 -17   1   58.29    3.60
  -7  17   1   57.09    3.40
  -7  17   1   59.79    3.70
  -7  17   1   60.49    3.70
  -6 -17   1   10.50    1.80
   6 -17  -1   13.00    1.80
  -6 -17   1   11.90    1.80
   6 -17  -1    9.10    1.90
  -6 -17   1   10.50    1.80
  -6  17   1   12.50    2.00
  -6  17   1   11.20    2.00
  -5 -17   1   16.70    2.00
   5 -17  -1   15.10    1.90
   5 -17  -1   18.20    2.00
  -5 -17   1   16.20    2.00
  -5  17   1   18.40    2.10
  -4 -17   1    3.80    1.30
  -4 -17   1    5.20    1.40
   4 -17  -1    6.80    1.40
  -4  17   1    5.00    1.60
  -3 -17   1    2.30    1.00
  -3 -17   1    0.70    1.10
   3 -17  -1    1.20    1.20
  -2 -17   1    6.20    1.30
  -2 -17   1    7.80    1.40
   2 -17  -1    7.60    1.50
   1 -17  -1    1.40    1.00
   1 -17  -1    6.80    1.30
  -1 -17   1    1.80    0.90
  -1 -17   1    2.50    1.00
   0 -17   1    0.20    0.90
   0 -17  -1    0.50    1.00
   0 -17   1   -0.50    0.80
   0 -17  -1    2.60    1.10
   1 -17   1   26.90    2.00
  -1 -17  -1   24.40    2.00
  -1 -17  -1   21.50    1.90
   2 -17   1    1.60    1.10
  -2 -17  -1    2.90    1.10
  -2 -17  -1    3.40    1.20
  -3 -17  -1   47.70    2.70
  -3 -17  -1   49.99    2.80
   3 -17   1   55.19    2.80
  -3  17  -1   54.89    3.00
   4 -17   1   16.20    1.90
  -4 -17  -1   14.80    1.90
  -4 -17  -1   14.30    1.90
  -4 -17  -1   10.10    1.60
  -4  17  -1   10.80    1.90
   5 -17   1  145.89    4.80
  -5 -17  -1  139.49    4.70
  -5 -17  -1  140.49    4.80
  -5 -17  -1  135.29    4.80
  -5  17  -1  142.09    4.90
  -5  17  -1  131.29    4.70
   6 -17   1   -1.20    1.10
  -6 -17  -1   -1.90    1.10
   6 -17   1    1.70    1.30
  -6 -17  -1    0.70    1.20
  -6 -17  -1    0.40    1.30
  -6  17  -1    0.20    1.50
  -6  17  -1    0.20    1.50
   7 -17   1   44.80    2.80
  -7 -17  -1   45.30    3.30
  -7 -17  -1   54.79    3.30
  -7 -17  -1   52.29    3.20
  -7  17  -1   44.10    3.30
  -7  17  -1   44.50    3.10
  -7  17  -1   46.10    3.30
  -8 -17  -1   -0.30    1.40
  -8 -17  -1    2.00    1.50
  -8 -17  -1   -1.40    1.30
  -8  17  -1   -1.20    1.40
  -8  17  -1    0.60    1.60
  -8  17  -1    1.20    1.60
  -9 -17  -1   98.39    4.70
  -9 -17  -1   94.19    4.40
  -9 -17  -1  103.69    4.60
  -9  17  -1   95.79    4.60
  -9  17  -1   92.99    4.50
  -9  17  -1   87.69    4.50
 -10 -17  -1    6.20    1.90
 -10 -17  -1    4.30    2.00
 -10  17  -1    2.90    2.20
 -10 -18   1   46.20    3.50
 -10  18   1   54.39    4.30
   9 -18  -1   49.70    3.40
  -9 -18   1   50.09    3.30
  -9 -18   1   56.29    4.00
  -9  18   1   54.69    4.10
  -9  18   1   53.79    3.70
  -8 -18   1   87.79    4.60
  -8 -18   1   99.39    4.30
   8 -18  -1   96.69    4.30
  -8  18   1   91.49    4.60
  -8  18   1   92.49    4.70
   7 -18  -1   46.70    3.00
  -7 -18   1   45.70    3.10
  -7 -18   1   43.50    3.20
  -7  18   1   41.70    3.20
  -7  18   1   43.30    3.20
  -7  18   1   45.80    3.30
  -6 -18   1  251.77    7.30
   6 -18  -1  256.57    7.20
   6 -18  -1  254.07    6.90
  -6 -18   1  256.67    7.00
  -6  18   1  243.08    7.10
  -6  18   1  238.68    7.10
   5 -18  -1   99.29    4.10
  -5 -18   1  103.79    4.10
  -5 -18   1   99.49    4.10
   5 -18  -1  106.29    4.00
  -5  18   1  104.09    4.40
  -4 -18   1  333.97    8.20
  -4 -18   1  332.67    8.40
   4 -18  -1  327.87    8.30
  -4  18   1  337.27    8.50
  -3 -18   1   90.29    3.60
  -3 -18   1   91.69    3.80
   3 -18  -1   90.79    3.80
   2 -18  -1  248.38    6.60
  -2 -18   1  255.97    6.70
  -2 -18   1  249.68    6.50
   1 -18  -1  128.49    4.30
  -1 -18   1  128.29    4.30
   1 -18  -1  121.09    4.30
  -1 -18   1  126.19    4.20
   0 -18  -1  303.87    7.70
   0 -18  -1  305.47    7.60
   0 -18   1  317.97    7.70
   0 -18   1  297.37    7.40
  -1 -18  -1  136.59    4.50
   1 -18   1  133.09    4.50
  -1 -18  -1  134.69    4.60
   2 -18   1   49.99    2.70
  -2 -18  -1   53.49    2.80
  -2 -18  -1   45.60    2.60
   3 -18   1  171.78    5.20
  -3 -18  -1  174.68    5.40
  -3 -18  -1  177.08    5.20
  -3  18  -1  167.88    5.50
  -4 -18  -1   56.29    2.90
  -4 -18  -1   59.29    3.20
   4 -18   1   54.29    2.90
  -4  18  -1   53.49    3.20
  -5 -18  -1   80.39    3.70
  -5 -18  -1   74.09    3.70
  -5 -18  -1   79.49    3.50
   5 -18   1   77.59    3.50
  -5  18  -1   87.59    4.10
  -5  18  -1   75.89    3.70
   6 -18   1    7.70    1.60
   6 -18   1    5.20    1.70
  -6 -18  -1    4.60    1.50
  -6 -18  -1    7.60    1.80
  -6 -18  -1    7.30    1.80
  -6  18  -1    9.30    2.00
  -6  18  -1    9.50    2.00
  -7 -18  -1   45.20    3.50
   7 -18   1   44.20    3.00
  -7 -18  -1   42.90    3.10
  -7 -18  -1   42.70    3.00
  -7  18  -1   41.80    3.40
  -7  18  -1   45.00    3.40
  -7  18  -1   42.00    3.10
  -8 -18  -1    1.30    1.50
  -8 -18  -1    1.70    1.60
  -8 -18  -1    0.10    1.60
  -8  18  -1    1.60    1.80
  -8  18  -1    1.80    1.90
  -8  18  -1    1.90    1.80
  -9 -18  -1   29.80    2.90
  -9 -18  -1   25.30    2.60
  -9 -18  -1   21.60    2.80
  -9  18  -1   27.50    3.00
  -9  18  -1   23.50    2.90
  -9 -19   1    6.10    2.20
  -9 -19   1    6.70    1.90
   9 -19  -1    6.40    2.20
  -9  19   1    7.70    2.30
  -9  19   1    5.60    2.30
  -8 -19   1    2.90    1.70
   8 -19  -1    3.50    1.70
  -8 -19   1    3.10    1.70
  -8  19   1    1.60    2.10
  -8  19   1    2.10    1.80
   7 -19  -1    0.60    1.50
  -7 -19   1   -3.30    1.30
  -7 -19   1    0.40    1.70
  -7  19   1   -0.40    1.50
  -7  19   1    2.20    1.70
  -7  19   1    1.20    1.80
  -6 -19   1   13.10    2.10
   6 -19  -1   12.30    2.20
   6 -19  -1   11.50    2.00
  -6 -19   1   10.50    1.90
  -6  19   1   10.10    2.00
  -6  19   1   12.20    2.10
   5 -19  -1    1.20    1.50
  -5 -19   1   -0.10    1.40
  -5 -19   1    0.20    1.40
   5 -19  -1    1.50    1.40
  -5  19   1    0.70    1.60
   4 -19  -1    4.60    1.60
  -4 -19   1    6.40    1.60
  -4 -19   1    7.90    1.80
  -4  19   1    8.20    1.80
  -3 -19   1   28.80    2.40
  -3 -19   1   32.00    2.50
   3 -19  -1   30.80    2.60
   2 -19  -1    5.90    1.50
  -2 -19   1    6.20    1.40
  -2 -19   1   11.00    1.80
  -1 -19   1   96.59    4.00
   1 -19  -1   94.29    3.80
  -1 -19   1   99.19    3.90
   1 -19  -1   98.09    4.00
   0 -19   1   32.00    2.30
   0 -19  -1   34.70    2.60
   0 -19  -1   30.80    2.40
   0 -19   1   33.70    2.60
  -1 -19  -1   89.29    3.70
   1 -19   1   92.39    3.70
  -1 -19  -1   90.29    3.60
   2 -19   1   16.70    1.90
  -2 -19  -1   19.00    2.10
  -2 -19  -1   16.90    1.90
   3 -19   1  173.98    5.40
  -3 -19  -1  176.98    5.50
  -3 -19  -1  170.98    5.40
  -3  19  -1  164.68    5.70
  -4 -19  -1  116.59    4.50
  -4 -19  -1  114.29    4.30
   4 -19   1  117.69    4.40
  -4  19  -1  119.49    4.70
  -5 -19  -1   65.59    3.50
   5 -19   1   69.59    3.60
  -5 -19  -1   67.29    3.70
  -5  19  -1   71.49    3.90
  -5  19  -1   66.29    3.80
  -6 -19  -1  199.58    6.20
  -6 -19  -1  192.78    6.10
   6 -19   1  184.18    5.80
  -6 -19  -1  187.48    6.30
   6 -19   1  190.18    6.10
  -6  19  -1  188.58    6.30
  -6  19  -1  192.88    6.40
   7 -19   1  174.18    5.70
  -7 -19  -1  156.48    5.70
  -7 -19  -1  168.48    5.80
  -7 -19  -1  160.78    5.80
  -7  19  -1  161.68    5.90
  -7  19  -1  154.38    5.80
  -7  19  -1  172.68    6.00
  -8 -19  -1  150.98    5.90
  -8 -19  -1  148.59    5.60
  -8 -19  -1  150.48    5.60
  -8  19  -1  132.49    5.70
  -8  19  -1  145.99    5.80
  -8  19  -1  137.89    5.60
  -9 -19  -1   56.19    3.70
  -9 -19  -1   53.89    3.90
  -9 -19  -1   60.49    4.20
  -9  19  -1   52.29    4.30
   8 -20  -1    1.60    1.70
  -8 -20   1    4.60    1.80
  -8 -20   1    5.20    2.00
  -8  20   1    4.80    2.20
  -8  20   1    2.10    1.80
  -7 -20   1  165.88    5.80
   7 -20  -1  178.18    6.00
  -7 -20   1  163.78    6.20
  -7  20   1  168.68    6.10
  -7  20   1  169.78    6.10
  -7  20   1  169.28    6.20
  -6 -20   1   19.60    2.50
   6 -20  -1   18.80    2.40
   6 -20  -1   19.50    2.50
  -6 -20   1   20.00    2.40
  -6  20   1   19.20    2.60
  -6  20   1   17.00    2.40
  -5 -20   1  155.68    5.70
   5 -20  -1  148.59    5.50
  -5 -20   1  158.68    5.40
   5 -20  -1  149.19    5.30
  -5  20   1  153.48    5.60
  -5  20   1  154.18    5.60
  -4 -20   1   11.10    1.90
  -4 -20   1   10.70    2.10
   4 -20  -1   10.60    1.90
  -4  20   1   14.20    2.30
  -3 -20   1  242.58    7.00
  -3 -20   1  237.88    6.70
   3 -20  -1  237.88    6.90
  -3  20   1  233.58    7.00
  -2 -20   1    0.70    1.20
   2 -20  -1    1.40    1.30
  -2 -20   1    1.00    1.50
  -1 -20   1  227.58    6.40
   1 -20  -1  215.48    6.40
  -1 -20   1  220.48    6.50
   0 -20   1   12.10    1.80
   0 -20  -1    7.60    1.60
   0 -20   1    8.80    1.80
   0 -20  -1   10.40    1.90
  -1 -20  -1  159.48    5.40
   1 -20   1  153.18    5.20
  -1 -20  -1  156.98    5.10
  -2 -20  -1   45.80    3.00
   2 -20   1   43.10    3.00
  -2 -20  -1   42.60    2.90
  -2  20  -1   39.50    3.30
   3 -20   1  117.99    4.50
  -3 -20  -1  105.39    4.50
  -3 -20  -1  112.59    4.40
  -3  20  -1  108.69    4.80
  -4 -20  -1   10.40    1.80
   4 -20   1   11.30    1.90
  -4 -20  -1    8.10    1.90
  -4  20  -1    6.10    2.00
  -5 -20  -1   35.10    3.10
   5 -20   1   40.90    3.10
   5 -20   1   37.90    3.10
  -5 -20  -1   38.50    3.10
  -5  20  -1   36.30    3.10
  -5  20  -1   33.90    3.20
  -6 -20  -1   21.30    2.40
  -6 -20  -1   20.80    2.60
   6 -20   1   20.90    2.50
   6 -20   1   19.50    2.40
  -6  20  -1   17.10    2.50
  -6  20  -1   21.90    2.70
  -7 -20  -1   26.30    2.90
   7 -20   1   31.10    2.80
  -7  20  -1   28.70    3.00
  -7  20  -1   25.00    2.80
  -7  20  -1   25.60    2.90
  -8 -20  -1    5.60    2.00
  -8 -20  -1    6.50    2.20
  -8 -20  -1    6.40    2.10
  -8  20  -1    4.40    2.20
  -8  20  -1    8.40    2.30
  -8  20  -1    6.90    2.20
  -7 -21   1   16.50    2.50
  -7 -21   1   15.80    2.40
   7 -21  -1   16.70    2.40
  -7  21   1   18.70    2.80
  -7  21   1   21.80    4.20
  -7  21   1   17.00    2.60
   6 -21  -1   35.70    3.30
  -6 -21   1   40.70    3.30
  -6 -21   1   32.50    2.90
   6 -21  -1   43.70    3.30
  -6  21   1   33.90    3.20
  -6  21   1   26.30    3.00
  -5 -21   1   15.80    2.30
   5 -21  -1   17.40    2.20
   5 -21  -1   21.50    2.60
  -5 -21   1   20.20    2.60
  -5  21   1   12.70    2.30
  -5  21   1   15.60    2.40
   4 -21  -1   -0.40    1.30
  -4 -21   1    0.70    1.30
  -4 -21   1   -1.10    1.50
   4 -21  -1    0.50    1.50
  -4  21   1   -0.60    1.60
   3 -21  -1    5.60    1.60
  -3 -21   1    7.60    1.70
  -3 -21   1    5.70    1.60
  -3  21   1    8.50    1.90
  -2 -21   1    7.60    1.80
   2 -21  -1    8.10    1.80
  -2 -21   1    6.20    1.60
   1 -21  -1   27.70    2.70
  -1 -21   1   27.50    2.60
  -1 -21   1   24.20    2.40
   0 -21  -1    5.50    1.70
   0 -21  -1    3.70    1.60
   0 -21   1    5.20    1.60
  -1 -21  -1   20.10    2.30
  -1 -21  -1   17.30    2.20
   1 -21   1   22.30    2.40
  -2 -21  -1   36.40    2.90
   2 -21   1   36.50    2.90
  -2 -21  -1   32.30    2.80
  -2  21  -1   35.10    3.20
  -3 -21  -1    6.40    1.70
  -3 -21  -1    8.70    2.00
   3 -21   1    2.20    1.40
  -3  21  -1    3.90    1.80
   4 -21   1   20.40    2.40
  -4 -21  -1   15.70    2.20
  -4 -21  -1   18.80    2.30
  -4  21  -1   19.90    2.70
   5 -21   1    3.90    1.60
  -5 -21  -1    1.30    1.60
   5 -21   1    2.60    1.80
  -5 -21  -1    2.40    1.60
  -5  21  -1    7.00    2.10
  -5  21  -1    3.90    2.00
   6 -21   1   29.70    2.90
  -6 -21  -1   26.90    2.90
  -6 -21  -1   29.40    2.90
   6 -21   1   31.60    2.80
  -6  21  -1   24.00    2.80
  -6  21  -1   31.40    3.00
  -7 -21  -1    3.60    1.80
  -7 -21  -1    6.20    2.00
   7 -21   1    5.90    1.90
  -7  21  -1    6.60    2.20
  -7  21  -1    4.00    2.10
  -7  21  -1    3.80    2.10
  -6 -22   1   53.59    3.70
   6 -22  -1   48.30    3.80
   6 -22  -1   59.99    3.80
  -6 -22   1   57.59    3.70
  -6  22   1   57.49    4.10
  -6  22   1   58.29    4.00
  -5 -22   1    8.80    2.00
   5 -22  -1    7.10    1.90
   5 -22  -1    4.30    2.00
  -5 -22   1    7.30    2.00
  -5  22   1    2.80    2.00
  -5  22   1    7.30    2.00
   4 -22  -1   95.89    4.60
  -4 -22   1  101.89    4.70
  -4 -22   1   89.69    4.30
   4 -22  -1  106.49    4.60
  -4  22   1   95.89    4.80
  -3 -22   1   16.00    2.30
   3 -22  -1    9.30    1.90
  -3 -22   1    9.80    2.10
  -3  22   1   16.80    2.60
   2 -22  -1  181.98    6.20
  -2 -22   1  184.38    5.90
  -2 -22   1  184.78    6.20
  -1 -22   1    0.60    1.50
   1 -22  -1    0.40    1.60
  -1 -22   1    1.70    1.50
   0 -22   1  106.39    4.60
   0 -22  -1  107.59    4.70
   0 -22  -1  110.59    4.60
  -1 -22  -1    9.00    1.90
   1 -22   1   10.60    2.10
  -1 -22  -1   11.00    2.10
   2 -22   1   62.19    3.50
  -2 -22  -1   62.79    3.80
  -2 -22  -1   67.49    3.80
  -2  22  -1   64.19    4.10
  -3 -22  -1   -0.80    1.30
   3 -22   1    1.40    1.40
  -3 -22  -1    1.10    1.70
  -3  22  -1   -0.50    1.70
  -4 -22  -1   37.00    3.10
  -4 -22  -1   27.60    2.90
   4 -22   1   35.80    3.10
  -4  22  -1   32.20    3.20
  -5 -22  -1    2.10    1.70
   5 -22   1    0.80    1.60
  -5 -22  -1    1.60    1.80
   5 -22   1    1.00    1.70
  -5  22  -1    1.00    1.70
  -5  22  -1    0.00    1.80
   6 -22   1   -2.20    1.60
  -6 -22  -1    2.40    1.80
   6 -22   1   -0.10    1.60
  -6 -22  -1   -1.40    1.50
  -6  22  -1   -0.90    1.80
  -6  22  -1   -0.50    1.70
  -5 -23   1    0.00    2.50
   5 -23  -1   -0.20    2.20
   5 -23  -1   -2.50    1.40
  -5 -23   1   -3.00    1.50
  -5  23   1    1.70    2.00
  -5  23   1    1.90    2.80
  -4 -23   1    1.20    1.70
  -4 -23   1    1.00    1.80
   4 -23  -1    1.10    1.70
   4 -23  -1   -0.10    1.80
  -4  23   1    0.30    1.90
   3 -23  -1   17.60    2.60
  -3 -23   1   22.30    2.70
  -3 -23   1   20.40    2.50
  -3  23   1   21.20    2.90
  -2 -23   1    1.10    1.70
   2 -23  -1    1.40    1.50
  -2 -23   1    2.00    1.60
  -1 -23   1   44.90    3.50
   1 -23  -1   35.20    3.10
  -1 -23   1   40.00    3.20
   0 -23   1    0.70    1.60
   0 -23  -1    1.20    1.70
   1 -23   1   33.00    3.10
  -1 -23  -1   44.60    3.40
  -1 -23  -1   29.10    2.80
  -1  23  -1   37.30    3.40
  -2 -23  -1    3.60    1.80
   2 -23   1    1.90    1.70
  -2 -23  -1    2.30    1.70
  -2  23  -1    2.90    2.00
  -3 -23  -1  135.89    5.30
  -3 -23  -1  137.99    5.60
   3 -23   1  131.99    5.40
  -3  23  -1  127.39    5.50
   4 -23   1    0.90    1.70
  -4 -23  -1    2.40    1.80
  -4 -23  -1    1.30    1.80
  -4  23  -1    1.50    1.80
  -4  23  -1    1.20    1.70
   5 -23   1   45.10    3.70
  -5 -23  -1   50.19    4.10
   5 -23   1   56.09    3.80
  -5  23  -1   51.19    4.50
  -5  23  -1   38.30    4.00
   3 -24  -1    7.20    2.50
  -3 -24   1    7.70    2.30
  -3 -24   1    6.90    2.00
  -3  24   1    8.90    2.60
   2 -24  -1   69.69    4.20
  -2 -24   1   66.39    4.10
  -2 -24   1   67.59    4.00
  -2  24   1   69.49    4.50
  -1 -24   1    0.40    1.50
   1 -24  -1   -2.40    1.40
   0 -24   1   79.79    4.20
   0 -24  -1   80.99    4.30
  -1 -24  -1    8.10    2.20
  -1 -24  -1    4.10    1.90
   1 -24   1    6.20    2.10
  -1  24  -1    8.20    2.40
   2 -24   1   75.89    4.30
  -2 -24  -1   85.39    4.50
  -2 -24  -1   81.39    4.40
  -2  24  -1   80.29    4.80
  -3 -24  -1   11.40    2.60
   3 -24   1   13.60    2.40
 -14   0   2   70.79    4.10
 -14   0   2   67.59    4.50
 -13   0   2   -0.30    1.50
 -13   0   2    1.30    2.00
 -12   0   2   74.69    4.20
 -12   0   2   76.49    3.80
 -11   0   2   -0.60    1.30
 -11   0   2   -0.70    1.60
 -10   0   2  799.62   16.70
 -10   0   2  833.92   16.40
  -9   0   2    1.40    1.00
  -9   0   2    1.30    1.40
  -8   0   2  860.61   17.10
  -8   0   2  885.31   16.70
   7   0  -2   -0.10    0.80
  -7   0   2    0.10    1.00
  -7   0   2    0.00    0.30
  -7   0   2    0.60    0.90
   6   0  -2 2954.10   50.59
  -6   0   2 2848.11   51.09
  -6   0   2 2909.21   50.99
   6   0  -2 2888.01   52.69
   6   0  -2 2846.32   52.99
  -6   0   2 2898.01   51.29
   6   0  -2 2882.31   51.19
  -6   0   2 2905.91   50.79
   5   0  -2   -0.30    0.70
  -5   0   2    0.70    0.50
  -5   0   2    0.40    0.60
  -5   0   2    0.40    0.70
  -5   0   2   -0.20    0.50
   5   0  -2    0.20    0.50
   5   0  -2    1.20    0.80
  -5   0   2    2.40    1.00
  -4   0   2 2074.89   37.90
   4   0  -2 2098.99   37.10
  -4   0   2 2165.28   36.80
  -4   0   2 2079.19   37.70
   4   0  -2 2028.90   37.90
  -4   0   2 2015.50   36.90
   4   0  -2 2143.29   37.90
  -3   0   2    0.60    0.30
  -3   0   2   -0.10    0.40
   3   0  -2    0.10    0.50
  -3   0   2    0.20    0.50
   2   0  -2  833.62   15.60
   2   0  -2  843.22   15.70
  -2   0   2  833.62   15.20
  -2   0   2  876.41   15.60
  -2   0   2  860.01   15.70
   2   0  -2  847.52   15.10
   1   0  -2    0.50    0.30
  -1   0   2    1.10    0.40
   0   0   2 5025.00   85.69
   0   0   2 4808.72   85.99
   0   0   2 4902.61   86.09
   0   0  -2 4763.72   85.49
   0   0  -2 4884.41   86.29
   0   0  -2 4709.63   86.49
   0   0   2 4801.92   86.39
   0   0  -2 4928.51   86.29
   1   0   2    0.80    0.30
  -1   0  -2    0.20    0.30
  -1   0  -2    0.30    0.20
   1   0   2    0.00    0.20
  -1   0  -2    0.20    0.20
   1   0   2    0.00    0.20
  -1   0  -2    0.00    0.10
  -2   0  -2   60.59    1.60
   2   0   2   61.29    1.60
  -2   0  -2   61.79    2.00
   2   0   2   64.19    2.10
  -2   0  -2   63.49    2.10
  -2   0  -2   62.69    2.00
   2   0   2   62.69    2.00
   2   0   2   62.99    2.10
   3   0   2   -2.80    0.60
  -3   0  -2   -2.20    0.30
   3   0   2   -2.40    0.50
   3   0   2   -2.60    0.50
  -3   0  -2   -3.10    0.50
  -3   0  -2   -2.10    0.50
  -3   0  -2   -2.40    0.50
  -4   0  -2   78.69    2.80
  -4   0  -2   80.49    3.10
  -4   0  -2   77.99    2.30
  -4   0  -2   81.29    2.30
  -4   0  -2   75.69    2.10
   4   0   2   77.29    2.90
   4   0   2   78.29    3.10
   4   0   2   83.39    2.90
  -4   0  -2   76.39    2.90
   4   0   2   78.19    2.00
   5   0   2   -0.10    0.70
  -5   0  -2   -0.90    0.50
   5   0   2   -0.20    0.80
   5   0   2   -1.00    0.80
  -5   0  -2   -0.20    0.40
  -5   0  -2    0.10    0.80
  -5   0  -2   -1.20    0.50
  -5   0  -2   -0.60    0.80
  -5   0  -2   -0.80    0.60
  -5   0  -2   -0.80    0.40
  -5   0  -2   -1.40    0.30
  -6   0  -2  144.89    3.60
  -6   0  -2  144.19    3.50
  -6   0  -2  141.99    5.10
  -6   0  -2  137.79    3.70
  -6   0  -2  137.69    3.30
  -6   0  -2  130.79    4.70
   6   0   2  141.89    4.50
  -7   0  -2   -1.00    0.50
  -7   0  -2    8.50    1.30
  -7   0  -2   -0.70    0.90
   7   0   2   -0.40    1.10
  -7   0  -2   -0.20    0.70
  -8   0  -2  156.38    4.40
  -8   0  -2  155.28    4.20
  -8   0  -2  150.58    4.40
  -9   0  -2    0.90    1.10
  -9   0  -2   -0.20    0.90
  -9   0  -2   -1.80    1.10
 -10   0  -2   55.89    3.00
 -10   0  -2   59.49    3.10
 -10   0  -2   55.39    2.70
 -11   0  -2   -1.40    1.30
 -11   0  -2   -1.40    1.40
 -12   0  -2   63.79    3.80
 -12   0  -2   75.69    3.90
 -13   0  -2    3.60    1.80
 -13   0  -2    1.20    1.80
 -14   0  -2   62.99    3.90
 -14  -1   2   14.70    2.40
 -14  -1   2   17.50    2.80
 -14   1   2   16.40    2.60
 -14   1   2   18.70    2.90
 -13  -1   2    2.40    1.70
 -13  -1   2    2.80    2.00
 -13   1   2    4.80    1.90
 -13   1   2    3.60    2.20
 -12  -1   2  104.69    4.40
 -12  -1   2   98.19    4.70
 -12   1   2  107.39    4.40
 -12   1   2   97.39    4.70
 -11  -1   2    4.10    1.80
 -11  -1   2    5.80    1.60
 -11   1   2    5.30    1.60
 -11   1   2    6.30    1.90
 -10  -1   2   30.30    2.70
 -10  -1   2   28.20    2.30
 -10   1   2   27.50    2.50
 -10   1   2   27.00    2.20
  -9  -1   2   27.40    2.30
  -9  -1   2   27.00    2.00
  -9   1   2   31.00    2.40
  -9   1   2   30.50    2.10
  -8  -1   2  100.29    3.20
  -8  -1   2   98.29    3.60
  -8   1   2  101.29    3.30
  -8   1   2   95.49    3.50
   7  -1  -2  383.46    9.90
  -7  -1   2  361.56    8.00
   7  -1  -2  375.06    7.60
  -7  -1   2  365.36    8.10
   7  -1  -2  359.56    8.20
  -7  -1   2  355.46    7.70
   7   1  -2  353.26    8.10
  -7   1   2  369.76    8.30
  -7   1   2  363.96    7.70
  -7   1   2  362.26    8.00
   6  -1  -2  146.29    5.10
  -6  -1   2  139.79    3.90
   6  -1  -2  148.69    4.00
  -6  -1   2  142.99    3.70
  -6  -1   2  142.19    5.10
   6  -1  -2  151.38    3.60
   6  -1  -2  147.89    5.00
  -6  -1   2  142.29    3.80
   6   1  -2  151.48    5.00
   6   1  -2  144.09    3.50
  -6   1   2  139.19    4.10
   6   1  -2  142.19    3.90
  -6   1   2  142.19    3.70
  -6   1   2  144.49    3.80
   6   1  -2  145.59    5.20
  -6   1   2  144.69    4.00
  -5  -1   2  194.88    4.30
  -5  -1   2  200.48    5.80
   5  -1  -2  199.18    4.30
  -5  -1   2  190.78    5.50
   5  -1  -2  199.38    5.50
  -5  -1   2  191.58    4.60
  -5  -1   2  189.38    4.40
   5  -1  -2  198.58    5.70
   5  -1  -2  192.08    4.60
   5   1  -2  197.58    4.60
   5   1  -2  197.88    5.80
  -5   1   2  200.48    4.40
  -5   1   2  192.38    5.50
  -5   1   2  194.58    4.80
  -5   1   2  200.68    4.60
  -5   1   2  200.48    4.50
  -5   1   2  192.08    5.40
   5   1  -2  199.48    5.60
   4  -1  -2  209.18    5.60
  -4  -1   2  227.78    4.70
   4  -1  -2  211.18    4.60
  -4  -1   2  208.18    4.50
  -4  -1   2  205.98    5.50
   4  -1  -2  218.38    5.50
  -4  -1   2  215.58    5.70
  -4   1   2  221.78    4.70
  -4   1   2  213.98    5.40
  -4   1   2  215.18    4.50
  -4   1   2  207.58    5.50
   4   1  -2  213.98    5.70
   4   1  -2  211.98    5.50
   4   1  -2  209.98    4.60
  -3  -1   2  231.38    4.60
   3  -1  -2  234.98    4.60
   3  -1  -2  229.28    5.50
  -3  -1   2  231.68    5.60
  -3  -1   2  241.58    5.50
   3  -1  -2  236.78    5.40
  -3  -1   2  248.58    5.20
   3   1  -2  228.68    4.60
  -3   1   2  233.68    4.60
  -3   1   2  233.98    5.30
   3   1  -2  235.88    5.60
  -3   1   2  231.58    5.40
   3   1  -2  228.68    5.60
  -2  -1   2  505.35    9.90
   2  -1  -2  513.85    9.80
   2  -1  -2  512.25    9.10
  -2  -1   2  507.35   10.00
   2  -1  -2  505.65    9.70
  -2  -1   2  493.65    9.70
  -2   1   2  527.25    9.10
   2   1  -2  500.15   10.00
  -2   1   2  503.95    9.70
  -2   1   2  510.55    9.70
   2   1  -2  514.95   10.00
   2   1  -2  504.15    9.00
  -1  -1   2 3830.72   71.49
   1  -1  -2 3948.81   71.19
  -1  -1   2 3946.81   72.89
  -1  -1   2 3893.91   73.09
  -1  -1   2 4143.69   69.69
   1  -1  -2 3947.30   71.19
  -1   1   2 4053.19   70.89
  -1   1   2 4139.09   70.99
   1   1  -2 3890.21   72.29
   1   1  -2 3881.51   72.29
   0  -1   2  610.74   10.90
   0  -1   2  605.64   11.10
   0  -1   2  602.74   11.10
   0  -1  -2  597.74   10.90
   0  -1  -2  608.34   10.90
   0  -1  -2  612.84   11.00
   0  -1   2  598.54   11.10
   0   1  -2  609.74   10.90
   0   1   2  605.24   10.90
   0   1  -2  620.34   11.10
   0   1  -2  613.94   11.20
   1  -1   2 5161.68   87.69
  -1  -1  -2 4986.40   87.49
   1  -1   2 4867.51   89.09
  -1  -1  -2 5072.99   87.69
   1  -1   2 5295.97   88.99
  -1  -1  -2 4781.92   87.79
   1  -1   2 4782.22   88.59
  -1   1  -2 4825.32   87.89
   1   1   2 4927.21   86.99
  -1   1  -2 5022.80   89.39
  -1   1  -2 5031.70   89.49
   1   1   2 4624.34   86.79
  -1   1  -2 4781.12   88.09
   1   1   2 4710.83   87.59
   1   1   2 4871.21   88.69
  -2  -1  -2  111.19    2.90
  -2  -1  -2  110.39    2.80
   2  -1   2  109.99    2.90
   2  -1   2  106.39    3.00
  -2  -1  -2  110.29    2.20
   2  -1   2  109.79    2.50
   2  -1   2  108.49    2.90
   2   1   2  108.19    2.20
  -2   1  -2  104.49    2.90
  -2   1  -2  109.89    2.90
   2   1   2  105.39    2.80
   2   1   2  105.79    2.70
   2   1   2  107.09    2.80
  -2   1  -2  113.29    3.00
   3  -1   2 2687.73   47.20
  -3  -1  -2 2628.34   47.20
   3  -1   2 2595.14   47.50
  -3  -1  -2 2812.42   47.20
  -3  -1  -2 2651.03   47.40
  -3  -1  -2 2633.54   47.40
   3  -1   2 2705.83   47.40
   3  -1   2 2550.14   47.40
   3   1   2 2676.43   47.20
  -3   1  -2 2758.42   47.60
  -3   1  -2 2802.92   47.10
   3   1   2 2582.24   47.10
   3   1   2 2635.04   48.20
  -3   1  -2 2662.73   47.40
   3   1   2 2591.64   47.70
  -3   1  -2 2800.72   47.20
  -4  -1  -2  594.34   12.20
  -4  -1  -2  593.54   11.20
   4  -1   2  594.44   12.00
  -4  -1  -2  601.14   11.90
   4  -1   2  594.14   12.20
  -4  -1  -2  590.54   12.30
   4  -1   2  581.64   12.30
  -4  -1  -2  604.24   11.10
   4  -1   2  576.64   11.10
  -4  -1  -2  603.04   10.70
  -4   1  -2  584.54   12.30
   4   1   2  601.34   12.10
   4   1   2  595.64   11.90
  -4   1  -2  600.84   11.20
  -4   1  -2  594.04   12.20
  -4   1  -2  609.34   11.90
   4   1   2  597.64   12.30
  -4   1  -2  605.94   11.10
  -5  -1  -2 1937.41   34.80
  -5  -1  -2 1986.60   36.50
  -5  -1  -2 2001.80   35.00
  -5  -1  -2 1996.00   36.80
  -5  -1  -2 1979.80   35.20
  -5  -1  -2 1993.80   34.80
   5  -1   2 1960.70   36.50
   5  -1   2 1927.11   36.10
  -5  -1  -2 1987.10   35.10
   5  -1   2 1992.10   35.10
   5  -1   2 1995.20   36.90
   5   1   2 1978.90   36.10
  -5   1  -2 2034.40   35.10
  -5   1  -2 1953.90   35.20
   5   1   2 1956.80   36.70
  -5   1  -2 2014.00   35.10
  -5   1  -2 2014.80   35.10
   5   1   2 1975.90   36.40
  -5   1  -2 1999.70   35.10
  -5   1  -2 2005.70   36.60
  -5   1  -2 1956.30   36.80
   6  -1   2  171.08    5.10
  -6  -1  -2  177.98    3.90
  -6  -1  -2  168.58    4.10
  -6  -1  -2  171.78    4.30
  -6  -1  -2  167.38    5.40
  -6  -1  -2  181.88    5.80
  -6  -1  -2  169.18    4.30
  -6   1  -2  170.88    5.60
  -6   1  -2  176.48    3.80
  -6   1  -2  175.58    4.20
  -6   1  -2  172.98    4.30
  -6   1  -2  164.38    5.40
  -6   1  -2  172.58    4.30
   6   1   2  173.78    5.10
  -6   1  -2  175.28    4.20
  -7  -1  -2 1306.77   23.60
  -7  -1  -2 1270.07   23.80
   7  -1   2 1308.97   25.10
  -7  -1  -2 1305.77   25.90
  -7  -1  -2 1300.67   23.20
  -7  -1  -2 1262.37   23.80
  -7   1  -2 1253.07   23.50
  -7   1  -2 1294.37   23.90
  -7   1  -2 1289.67   23.80
   7   1   2 1304.67   25.10
  -8  -1  -2  120.09    3.80
  -8  -1  -2  118.09    3.70
  -8  -1  -2  125.99    3.60
  -8   1  -2  120.89    3.80
  -8   1  -2  120.69    3.80
  -8   1  -2  118.79    3.50
  -9  -1  -2  536.65   11.30
  -9  -1  -2  515.75   11.20
  -9  -1  -2  528.75   10.90
  -9   1  -2  523.75   11.20
  -9   1  -2  530.85   11.30
  -9   1  -2  519.85   10.80
 -10  -1  -2   50.79    2.90
 -10  -1  -2   53.19    2.60
 -10  -1  -2   52.29    3.00
 -10   1  -2   52.29    2.90
 -10   1  -2   52.99    2.80
 -10   1  -2   53.69    2.60
 -11  -1  -2   98.49    4.20
 -11  -1  -2  107.49    4.20
 -11   1  -2   97.69    4.10
 -11   1  -2   90.29    4.10
 -12  -1  -2    4.60    1.70
 -12  -1  -2    8.10    1.90
 -12   1  -2    6.40    1.80
 -12   1  -2    5.40    1.80
 -13  -1  -2   72.89    4.10
 -13  -1  -2   66.19    4.00
 -13   1  -2   66.29    4.10
 -14  -1  -2    4.70    2.00
 -14   1  -2    9.50    2.20
 -14  -2   2    2.80    2.10
 -14  -2   2    3.80    1.90
 -14   2   2    9.90    2.30
 -14   2   2    4.40    2.20
 -13  -2   2   56.49    3.80
 -13  -2   2   58.19    3.60
 -13   2   2   46.10    3.90
 -13   2   2   57.09    3.50
 -12  -2   2   36.80    3.20
 -12  -2   2   38.30    3.00
 -12   2   2   39.90    3.10
 -12   2   2   32.90    3.10
 -11  -2   2  143.69    4.80
 -11  -2   2  147.99    5.30
 -11   2   2  143.49    5.40
 -11   2   2  145.99    4.80
 -10  -2   2  130.39    4.80
 -10  -2   2  131.79    4.30
 -10   2   2  136.09    4.90
 -10   2   2  136.19    4.50
  -9  -2   2  556.64   12.00
  -9  -2   2  559.64   11.50
  -9   2   2  555.14   11.60
  -9   2   2  553.84   11.90
  -8  -2   2  197.98    5.40
  -8  -2   2  194.08    5.00
  -8   2   2  198.68    5.30
  -8   2   2  196.68    5.00
  -7  -2   2 1348.07   25.30
   7  -2  -2 1409.06   27.50
   7  -2  -2 1362.16   24.80
  -7  -2   2 1371.36   24.90
   7  -2  -2 1324.07   25.40
  -7   2   2 1377.76   25.70
  -7   2   2 1339.37   25.20
  -7   2   2 1360.66   24.90
   7   2  -2 1395.46   25.50
  -6  -2   2  517.05   10.40
  -6  -2   2  509.95   10.10
   6  -2  -2  536.75   10.10
  -6  -2   2  510.15   10.40
  -6  -2   2  505.35   11.80
  -6  -2   2  553.14   10.10
  -6  -2   2  524.45   12.20
   6  -2  -2  494.85   11.90
   6  -2  -2  507.45   10.50
   6  -2  -2  513.75   11.90
  -6  -2   2  525.05   10.70
  -6   2   2  517.65   10.40
   6   2  -2  529.05   10.60
  -6   2   2  517.85   10.20
   6   2  -2  484.45   11.90
  -6   2   2  516.85   10.40
  -6   2   2  509.45   10.80
  -5  -2   2  816.62   15.40
  -5  -2   2  818.52   16.90
  -5  -2   2  812.82   15.30
   5  -2  -2  815.32   16.50
   5  -2  -2  838.22   15.10
   5  -2  -2  815.52   15.40
  -5  -2   2  803.52   16.60
  -5  -2   2  835.12   15.10
  -5  -2   2  825.02   15.70
   5  -2  -2  825.12   16.70
  -5   2   2  810.12   15.10
  -5   2   2  801.02   15.30
  -5   2   2  820.82   15.80
   5   2  -2  834.02   15.40
  -5   2   2  834.42   15.30
  -5   2   2  811.02   16.50
   5   2  -2  807.82   16.90
  -5   2   2  829.32   16.40
  -4  -2   2  430.16    9.60
   4  -2  -2  422.46    8.40
  -4  -2   2  435.76    8.40
  -4  -2   2  422.46    8.30
   4  -2  -2  424.66    9.20
  -4  -2   2  421.66    8.70
  -4  -2   2  426.56    9.40
   4  -2  -2  431.36    9.40
  -4   2   2  425.66    8.80
  -4   2   2  428.76    9.10
   4   2  -2  434.36    9.60
   4   2  -2  427.56    8.30
  -4   2   2  429.06    9.20
  -4   2   2  429.86    8.30
  -4   2   2  444.56    8.40
   4   2  -2  408.16    9.30
  -3  -2   2 1030.00   19.10
  -3  -2   2  956.80   19.60
  -3  -2   2 1020.20   19.60
   3  -2  -2 1066.09   19.50
   3  -2  -2 1054.69   19.40
   3  -2  -2 1051.39   18.70
   3   2  -2 1065.09   19.70
  -3   2   2 1065.59   18.60
   3   2  -2 1054.89   18.60
   3   2  -2 1052.89   19.80
  -3   2   2 1049.79   19.30
  -3   2   2 1055.89   19.30
  -3   2   2 1055.29   19.20
   2  -2  -2  503.45    9.60
  -2  -2   2  502.15    9.70
  -2  -2   2  522.75   10.00
   2  -2  -2  502.45    9.20
   2  -2  -2  514.55    9.60
  -2  -2   2  444.26    9.90
  -2   2   2  504.75    9.20
  -2   2   2  515.25    9.50
   2   2  -2  510.65    9.70
  -2   2   2  500.75    9.50
   2   2  -2  505.25   10.00
   2   2  -2  507.95   10.10
  -1  -2   2 2588.04   47.30
  -1  -2   2 2490.15   48.70
  -1  -2   2 2449.75   47.60
   1  -2  -2 2639.54   46.60
   1  -2  -2 2593.14   46.50
   1   2  -2 2510.35   47.30
  -1   2   2 2661.53   45.70
  -1   2   2 2626.04   45.60
   1   2  -2 2685.33   46.40
   1   2  -2 2533.85   48.20
   1   2  -2 2711.03   47.80
   0  -2   2 2244.58   42.60
   0  -2   2 2429.56   42.40
   0  -2   2 2275.57   41.80
   0  -2   2 2347.17   43.70
   0   2  -2 2348.97   44.20
   0   2  -2 2206.78   42.70
   0   2  -2 2322.27   41.50
   0   2  -2 2401.86   43.50
   0   2   2 2457.35   42.20
  -1  -2  -2 1873.41   34.10
   1  -2   2 1898.41   34.40
  -1  -2  -2 1938.81   34.90
   1  -2   2 1811.12   33.40
   1  -2   2 1923.91   34.20
   1  -2   2 1840.42   33.90
  -1  -2  -2 1914.31   34.30
  -1   2  -2 1852.51   34.80
  -1   2  -2 1924.41   34.40
   1   2   2 1960.30   34.30
  -1   2  -2 1814.52   33.80
   1   2   2 1913.81   33.30
   1   2   2 1916.91   33.70
  -1   2  -2 1929.91   34.80
   2  -2   2   77.99    2.40
  -2  -2  -2   78.09    2.30
   2  -2   2   78.29    2.10
   2  -2   2   71.59    2.30
  -2  -2  -2   77.79    2.20
   2  -2   2   76.19    2.40
  -2  -2  -2   76.99    2.30
   2   2   2   75.69    1.50
  -2   2  -2   76.59    2.30
   2   2   2   79.49    2.10
  -2   2  -2   77.59    2.10
  -2   2  -2   78.49    2.40
   2   2   2   74.19    2.20
   2   2   2   76.69    2.30
  -2   2  -2   76.19    2.40
   3  -2   2 1216.38   22.90
  -3  -2  -2 1239.48   22.70
   3  -2   2 1239.48   22.00
   3  -2   2 1239.68   22.60
   3  -2   2 1265.87   22.80
  -3  -2  -2 1250.67   22.60
   3   2   2 1238.98   22.50
  -3   2  -2 1231.98   22.70
  -3   2  -2 1085.89   21.90
  -3   2  -2 1226.78   22.90
   3   2   2 1254.57   22.40
   3   2   2 1238.58   22.60
   4  -2   2    2.00    0.60
   4  -2   2    2.80    0.80
  -4  -2  -2    3.10    0.50
  -4  -2  -2    2.40    0.50
   4  -2   2    3.60    0.90
  -4  -2  -2    1.30    0.60
  -4  -2  -2    3.00    0.80
  -4  -2  -2    2.00    0.60
  -4  -2  -2    3.10    0.60
  -4  -2  -2    2.10    0.80
   4  -2   2    2.40    0.80
   4   2   2    3.00    0.80
   4   2   2    1.70    0.70
  -4   2  -2    1.40    0.70
  -4   2  -2    2.20    0.90
  -4   2  -2    2.50    0.90
  -4   2  -2    2.10    0.70
  -4   2  -2    2.20    0.60
   4   2   2    3.00    0.80
   5  -2   2  630.94   13.00
   5  -2   2  611.04   13.50
  -5  -2  -2  632.24   12.10
  -5  -2  -2  627.74   12.00
   5  -2   2  636.44   12.20
  -5  -2  -2  637.64   11.30
  -5  -2  -2  653.23   13.70
  -5  -2  -2  632.04   11.80
  -5  -2  -2  644.94   12.10
   5  -2   2  648.54   13.50
  -5  -2  -2  635.84   13.30
  -5   2  -2  628.14   13.40
   5   2   2  629.94   13.00
  -5   2  -2  649.14   13.70
  -5   2  -2  624.94   12.10
  -5   2  -2  635.94   12.20
  -5   2  -2  645.14   12.00
  -5   2  -2  628.84   12.00
   5   2   2  645.54   13.50
   6  -2   2    8.90    1.50
  -6  -2  -2    9.10    1.10
  -6  -2  -2   10.40    1.10
  -6  -2  -2    9.60    0.90
  -6  -2  -2   11.80    1.70
   6  -2   2    9.10    1.40
  -6  -2  -2   10.20    1.20
   6   2   2    9.00    1.40
  -6   2  -2    7.80    1.40
  -6   2  -2   11.20    0.80
  -6   2  -2   10.60    1.10
  -6   2  -2   10.00    1.10
  -6   2  -2   12.40    1.20
  -6   2  -2   13.30    1.30
  -6   2  -2    8.00    1.40
  -7  -2  -2    1.50    0.70
  -7  -2  -2    1.30    1.20
  -7  -2  -2    0.50    0.80
  -7  -2  -2    1.00    0.80
   7  -2   2    2.40    1.20
  -7  -2  -2    1.70    0.80
   7   2   2    2.20    1.20
  -7   2  -2    1.70    0.80
  -7   2  -2    1.10    0.90
  -7   2  -2    0.80    0.90
  -8  -2  -2   79.39    2.70
  -8  -2  -2   78.69    3.00
  -8  -2  -2   77.99    3.00
  -8   2  -2   69.99    2.90
  -8   2  -2   70.99    2.60
  -8   2  -2   74.79    3.00
  -9  -2  -2   99.99    3.70
  -9  -2  -2  103.19    3.70
  -9  -2  -2  103.09    3.50
  -9   2  -2  103.19    3.70
  -9   2  -2  104.39    3.40
  -9   2  -2  108.19    3.90
 -10  -2  -2   14.50    1.60
 -10  -2  -2   14.10    1.80
 -10  -2  -2   14.00    1.90
 -10   2  -2   16.00    1.70
 -10   2  -2   18.30    2.10
 -10   2  -2   14.20    1.80
 -11  -2  -2    0.10    1.20
 -11  -2  -2   -0.20    1.20
 -11   2  -2    3.50    1.60
 -11   2  -2    0.10    1.30
 -12  -2  -2   12.30    2.10
 -12  -2  -2   17.30    2.20
 -12   2  -2   13.90    2.10
 -12   2  -2    9.70    2.10
 -13  -2  -2   42.40    3.40
 -13  -2  -2   47.80    3.30
 -13   2  -2   46.30    3.70
 -14  -2  -2   11.40    2.30
 -14   2  -2   10.80    2.40
 -14  -3   2   35.70    3.50
 -14  -3   2   42.90    3.50
 -14   3   2   43.90    3.90
 -14   3   2   33.90    3.20
 -13  -3   2   32.20    2.80
 -13  -3   2   34.80    3.40
 -13   3   2   30.00    2.80
 -13   3   2   31.20    3.30
 -12  -3   2   85.99    4.30
 -12  -3   2   98.09    4.00
 -12   3   2   95.29    4.10
 -12   3   2   89.29    4.60
 -11  -3   2    8.50    1.90
 -11  -3   2   10.30    1.70
 -11   3   2   11.40    2.20
 -11   3   2    8.90    1.70
 -10  -3   2    2.70    1.20
 -10  -3   2    4.30    1.70
 -10   3   2    2.50    1.40
 -10   3   2    4.40    1.70
  -9  -3   2   29.40    2.00
  -9  -3   2   26.00    2.20
  -9   3   2   26.40    2.00
  -9   3   2   24.70    2.20
  -8  -3   2   27.10    1.80
   8  -3  -2   25.90    1.70
  -8  -3   2   25.20    2.10
  -8   3   2   27.00    1.80
  -8   3   2   30.50    2.30
  -8   3   2   26.30    2.00
  -7  -3   2   -0.50    0.80
  -7  -3   2   -0.90    1.00
   7  -3  -2    1.20    0.90
   7  -3  -2   -0.70    0.90
   7  -3  -2    0.60    0.70
  -7   3   2    0.30    0.90
  -7   3   2   -0.80    1.00
  -7   3   2    0.20    0.80
   7   3  -2    1.50    0.80
  -6  -3   2    2.60    0.80
  -6  -3   2    2.90    0.80
  -6  -3   2    4.40    0.70
   6  -3  -2    3.90    0.90
   6  -3  -2    3.50    0.80
  -6  -3   2    4.80    1.10
  -6  -3   2    2.00    1.00
   6  -3  -2    3.50    1.20
  -6  -3   2    4.60    1.30
  -6   3   2    4.70    1.10
   6   3  -2    3.60    0.80
  -6   3   2    4.00    0.90
   6   3  -2    3.60    1.20
  -6   3   2    3.40    0.80
  -6   3   2    3.80    0.70
  -6   3   2    5.80    1.00
   5  -3  -2    6.30    0.90
   5  -3  -2    4.80    1.10
   5  -3  -2    5.10    1.10
  -5  -3   2    6.40    1.20
  -5  -3   2    6.30    0.80
  -5  -3   2    7.00    1.00
  -5  -3   2   10.80    1.20
   5   3  -2    5.90    0.80
  -5   3   2    6.40    1.20
   5   3  -2    4.70    1.10
  -5   3   2    4.70    0.80
   5   3  -2    6.90    1.30
  -5   3   2    5.40    1.00
  -5   3   2    5.20    0.80
  -4  -3   2    3.50    1.00
   4  -3  -2    4.40    0.60
  -4  -3   2    2.30    0.80
  -4  -3   2    3.40    0.80
   4  -3  -2    3.70    0.70
  -4  -3   2    3.10    0.80
   4  -3  -2    3.40    0.80
   4  -3  -2    2.70    0.80
  -4   3   2    3.30    0.80
  -4   3   2    4.40    0.70
   4   3  -2    5.70    1.10
  -4   3   2    4.00    0.70
   4   3  -2    5.90    1.10
   4   3  -2    3.20    0.60
  -4   3   2    2.90    0.70
  -4   3   2    3.30    0.80
  -4   3   2    3.50    0.70
   3  -3  -2  105.49    2.90
   3  -3  -2   97.79    2.50
  -3  -3   2   98.09    2.80
   3  -3  -2   96.29    2.90
  -3  -3   2   92.39    3.10
  -3   3   2   98.49    2.90
   3   3  -2  100.09    3.30
   3   3  -2   97.69    2.80
  -3   3   2  101.39    2.50
  -3   3   2   97.79    2.80
  -3   3   2   97.99    2.80
   3   3  -2   98.89    2.50
  -2  -3   2  364.76    7.60
  -2  -3   2  355.76    7.20
   2  -3  -2  367.86    7.10
  -2  -3   2  318.77    7.50
   2  -3  -2  359.16    7.10
  -2   3   2  359.16    6.90
  -2   3   2  362.76    6.90
  -2   3   2  366.26    6.90
   2   3  -2  342.57    7.60
   2   3  -2  365.46    7.30
  -2   3   2  365.46    7.30
   1  -3  -2  958.80   16.40
   1  -3  -2  937.21   16.70
  -1  -3   2  942.61   17.00
  -1  -3   2  949.60   17.20
  -1  -3   2  850.11   17.20
   1   3  -2  944.41   17.00
   1   3  -2  916.21   16.70
  -1   3   2  926.21   16.90
   1   3  -2  956.00   17.30
   0  -3   2  433.36    8.10
   0  -3   2  432.96    8.40
   0  -3   2  423.46    8.20
   0  -3   2  362.56    8.30
   0   3  -2  430.16    8.30
   0   3  -2  433.66    8.40
   0   3   2  439.56    8.00
   0   3  -2  432.66    8.20
  -1  -3  -2 3580.24   63.09
   1  -3   2 3870.51   64.79
   1  -3   2 3640.94   62.89
  -1  -3  -2 3481.75   62.29
   1  -3   2 3379.16   64.49
  -1  -3  -2 3704.23   63.69
  -1   3  -2 3478.25   64.59
  -1   3  -2 3476.15   65.79
   1   3   2 3436.16   63.29
   1   3   2 3619.84   62.89
  -1   3  -2 3236.58   63.99
  -2  -3  -2 1147.79   20.60
   2  -3   2 1141.19   20.90
   2  -3   2 1124.59   20.40
  -2  -3  -2 1123.39   20.30
   2  -3   2 1113.19   20.60
  -2  -3  -2 1138.39   20.50
  -2   3  -2 1157.38   20.80
  -2   3  -2 1118.89   20.60
  -2   3  -2 1100.29   20.40
   2   3   2 1124.59   20.10
   2   3   2 1139.09   20.60
   2   3   2 1136.49   20.30
   2   3   2 1109.79   20.10
   3  -3   2  239.68    5.90
  -3  -3  -2  245.08    5.70
   3  -3   2  237.98    5.60
  -3  -3  -2  243.68    5.60
   3  -3   2  242.68    5.30
  -3  -3  -2  245.58    5.60
   3   3   2  241.98    5.40
  -3   3  -2  239.88    5.80
  -3   3  -2  233.08    5.30
   3   3   2  241.38    5.60
  -3   3  -2  239.88    5.60
   3   3   2  239.98    5.60
   4  -3   2 1737.43   32.30
  -4  -3  -2 1784.22   30.80
  -4  -3  -2 1741.83   31.90
  -4  -3  -2 1721.93   32.20
  -4  -3  -2 1740.13   30.90
   4  -3   2 1729.43   31.80
   4  -3   2 1760.02   31.30
  -4  -3  -2 1744.63   30.80
  -4  -3  -2 1777.42   30.90
   4   3   2 1735.73   31.70
  -4   3  -2 1733.93   32.10
  -4   3  -2 1736.43   31.30
   4   3   2 1737.93   32.00
   4   3   2 1715.13   31.80
  -4   3  -2 1759.92   30.90
  -4   3  -2 1768.32   30.90
   5  -3   2  398.06    9.00
  -5  -3  -2  405.86    7.80
  -5  -3  -2  412.56    9.60
  -5  -3  -2  391.96    8.00
   5  -3   2  396.86    8.30
   5  -3   2  413.06    9.60
  -5  -3  -2  388.96    8.00
  -5  -3  -2  397.36    8.00
  -5  -3  -2  396.56    9.20
  -5   3  -2  413.16    8.00
  -5   3  -2  402.16    8.10
  -5   3  -2  405.16    8.00
  -5   3  -2  388.06    8.30
   5   3   2  390.86    8.90
  -5   3  -2  392.96    9.30
  -6  -3  -2  382.26    7.90
  -6  -3  -2  386.86    8.10
  -6  -3  -2  394.26    7.80
   6  -3   2  385.96    9.10
  -6  -3  -2  391.66    9.50
  -6  -3  -2  379.16    8.00
  -6   3  -2  374.66    7.40
   6   3   2  384.96    9.10
  -6   3  -2  387.36    9.70
  -6   3  -2  386.56    7.90
  -6   3  -2  379.76    8.10
  -6   3  -2  394.06    8.00
  -7  -3  -2  107.69    3.20
  -7  -3  -2  105.89    3.40
   7  -3   2  112.29    4.30
  -7  -3  -2  114.29    3.50
  -7  -3  -2  111.59    4.60
  -7  -3  -2  107.29    3.00
  -7   3  -2  109.89    3.30
  -7   3  -2  108.29    3.50
   7   3   2  105.79    4.20
  -7   3  -2  115.29    3.50
  -8  -3  -2  711.53   14.00
  -8  -3  -2  729.43   13.80
  -8  -3  -2  714.73   14.30
  -8  -3  -2  718.23   14.30
  -8   3  -2  723.83   14.30
  -8   3  -2  701.43   14.30
  -8   3  -2  714.23   14.00
  -9  -3  -2    3.10    1.10
  -9  -3  -2    3.70    1.20
  -9  -3  -2    3.60    1.30
  -9   3  -2    2.40    1.30
  -9   3  -2    1.40    1.00
  -9   3  -2    7.20    1.50
 -10  -3  -2  158.38    4.90
 -10  -3  -2  146.49    4.50
 -10  -3  -2  147.39    4.70
 -10   3  -2  149.79    4.90
 -10   3  -2  143.59    4.40
 -10   3  -2  142.09    4.80
 -11  -3  -2   38.80    2.80
 -11  -3  -2   36.80    2.70
 -11   3  -2   33.20    2.80
 -11   3  -2   40.10    3.00
 -12  -3  -2    9.50    2.00
 -12  -3  -2    9.20    1.90
 -12   3  -2    8.30    2.00
 -12   3  -2    6.90    2.00
 -13  -3  -2   20.30    2.60
 -13  -3  -2   18.80    2.50
 -13   3  -2   17.60    2.40
 -14  -3  -2   26.10    3.00
 -14   3  -2   29.90    3.20
 -14  -4   2   11.00    2.50
 -14  -4   2   15.10    2.40
 -14   4   2   11.00    2.70
 -14   4   2   12.30    2.40
 -13  -4   2   64.09    3.70
 -13  -4   2   70.89    4.10
 -13   4   2   62.99    4.40
 -13   4   2   70.59    4.10
 -12  -4   2    9.30    1.90
 -12  -4   2   10.50    2.10
 -12   4   2    6.50    2.00
 -12   4   2    9.40    2.00
 -11  -4   2  236.98    7.00
 -11  -4   2  227.78    6.40
 -11   4   2  234.28    6.60
 -11   4   2  223.08    6.90
 -10  -4   2  112.39    4.40
 -10  -4   2  112.79    3.90
 -10   4   2  102.29    4.30
 -10   4   2  108.19    4.10
  -9  -4   2  333.57    8.10
  -9  -4   2  345.77    7.80
  -9   4   2  336.57    7.90
  -9   4   2  335.07    8.20
  -8  -4   2    1.20    1.10
   8  -4  -2    1.50    0.80
  -8  -4   2    1.10    0.90
  -8   4   2    1.90    1.10
  -8   4   2    1.60    1.10
  -8   4   2    1.50    1.10
   7  -4  -2  464.25   11.70
  -7  -4   2  467.35    9.50
   7  -4  -2  476.45    9.60
  -7  -4   2  457.55    9.90
  -7   4   2  461.25    9.80
  -7   4   2  470.05    9.60
  -7   4   2  482.95   10.60
  -6  -4   2  412.86   10.40
  -6  -4   2  433.66    9.80
  -6  -4   2  434.46    8.60
  -6  -4   2  423.96    8.30
   6  -4  -2  420.66   10.40
  -6  -4   2  437.76   10.80
  -6  -4   2  423.36    9.00
  -6   4   2  434.46    8.30
  -6   4   2  430.76    8.70
  -6   4   2  427.36    8.90
  -6   4   2  435.06    9.60
   5  -4  -2  586.34   13.40
   5  -4  -2  644.84   13.50
  -5  -4   2  639.14   12.60
  -5  -4   2  646.14   13.80
  -5  -4   2  646.14   12.10
  -5  -4   2  637.64   12.40
  -5  -4   2  660.93   14.10
   5  -4  -2  633.64   12.00
  -5   4   2  621.94   12.90
  -5   4   2  666.03   12.60
   5   4  -2  646.14   14.00
   5   4  -2  652.83   13.80
  -5   4   2  655.13   12.10
  -4  -4   2  219.48    5.20
  -4  -4   2  224.68    6.00
  -4  -4   2  224.08    6.10
  -4  -4   2  227.28    5.00
   4  -4  -2  231.38    5.70
  -4  -4   2  229.78    4.70
   4  -4  -2  214.38    5.70
   4  -4  -2  220.18    4.70
  -4   4   2  214.38    5.40
   4   4  -2  225.38    6.00
  -4   4   2  226.18    5.50
  -4   4   2  219.08    5.00
   4   4  -2  222.08    6.10
  -4   4   2  230.18    4.90
  -4   4   2  221.48    5.50
  -4   4   2  231.98    4.80
  -3  -4   2  229.58    5.30
  -3  -4   2  238.38    5.90
  -3  -4   2  244.28    5.30
   3  -4  -2  238.48    5.50
  -3  -4   2  242.38    6.10
   3  -4  -2  239.08    4.90
   3  -4  -2  234.28    5.50
  -3   4   2  237.08    5.30
  -3   4   2  241.78    5.20
  -3   4   2  236.88    5.50
   3   4  -2  238.58    5.90
   3   4  -2  234.98    5.30
  -3   4   2  238.98    5.30
   3   4  -2  236.98    6.00
   2  -4  -2    0.20    0.40
   2  -4  -2    1.00    0.40
  -2  -4   2    0.50    0.50
   2  -4  -2    0.60    0.40
  -2  -4   2    0.00    0.50
   2   4  -2    0.10    0.40
  -2   4   2    0.70    0.30
  -2   4   2    0.80    0.30
   2   4  -2    0.90    0.60
  -2   4   2    0.60    0.40
  -2   4   2    0.00    0.50
   2   4  -2    0.40    0.60
  -1  -4   2 2836.52   50.89
   1  -4  -2 2780.62   49.70
  -1  -4   2 2823.42   51.29
  -1  -4   2 2768.62   48.60
   1  -4  -2 2767.02   49.99
   1   4  -2 2731.33   49.70
  -1   4   2 2758.32   49.00
   1   4  -2 2749.82   51.39
   1   4  -2 2825.22   51.89
  -1   4   2 2744.93   50.09
   1   4  -2 2674.13   50.19
   0  -4   2 2056.49   35.50
   0  -4   2 2082.19   35.60
   0  -4  -2 1916.91   35.00
   0  -4   2 1975.00   35.20
   0  -4  -2 1918.61   35.00
   0  -4   2 1955.90   35.20
   0  -4  -2 2003.60   35.00
   0   4  -2 1982.60   35.20
   0   4  -2 1982.90   35.40
   0   4  -2 1990.70   35.30
   0   4   2 1995.70   35.00
   0   4  -2 2055.69   35.50
  -1  -4  -2 1564.54   29.00
   1  -4   2 1664.43   29.10
  -1  -4  -2 1647.64   30.20
  -1  -4  -2 1590.84   28.90
   1  -4   2 1698.23   29.40
   1  -4   2 1603.94   29.20
   1  -4   2 1697.23   29.40
  -1   4  -2 1640.94   29.20
  -1   4  -2 1672.13   29.40
   1   4   2 1606.24   29.20
  -1   4  -2 1653.23   29.10
   1   4   2 1636.94   29.10
  -1   4  -2 1534.75   29.30
  -2  -4  -2  444.86    8.70
   2  -4   2  438.76    9.10
  -2  -4  -2  442.46    8.90
   2  -4   2  443.96    8.70
  -2  -4  -2  438.66    8.50
   2  -4   2  437.76    9.10
   2  -4   2  426.76    8.90
   2   4   2  429.66    8.80
  -2   4  -2  439.66    8.90
  -2   4  -2  418.56    9.00
  -2   4  -2  434.76    9.00
   2   4   2  442.66    8.30
  -2   4  -2  440.76    8.80
   2   4   2  431.46    7.90
   2   4   2  437.66    8.40
  -3  -4  -2   31.10    1.20
  -3  -4  -2   27.30    1.60
  -3  -4  -2   30.70    1.30
   3  -4   2   31.20    1.80
  -3  -4  -2   38.00    1.70
  -3  -4  -2   30.70    1.20
   3  -4   2   28.20    1.70
   3  -4   2   30.50    1.80
   3  -4   2   30.40    1.50
  -3  -4  -2   31.90    1.20
  -3  -4  -2   31.30    1.70
  -3   4  -2   30.80    1.30
   3   4   2   30.40    1.40
  -3   4  -2   28.30    1.70
   3   4   2   29.00    1.60
  -3   4  -2   29.50    1.60
   3   4   2   32.10    1.60
  -3   4  -2   29.80    1.70
  -4  -4  -2  140.89    4.40
  -4  -4  -2  142.09    3.30
   4  -4   2  143.79    4.50
   4  -4   2  143.39    4.40
   4  -4   2  142.99    4.20
  -4  -4  -2  143.79    3.40
  -4  -4  -2  143.39    4.20
  -4  -4  -2  146.19    3.40
   4  -4   2  142.19    3.80
  -4  -4  -2  140.49    3.40
  -4   4  -2  153.18    4.40
   4   4   2  148.49    4.00
   4   4   2  142.59    4.20
   4   4   2  139.29    4.10
  -4   4  -2  147.29    3.50
  -4   4  -2  142.09    3.90
  -4   4  -2  142.89    3.40
  -4   4  -2  139.59    4.40
  -5  -4  -2   11.00    1.00
  -5  -4  -2   11.10    1.40
   5  -4   2   13.70    1.70
   5  -4   2   10.70    1.50
  -5  -4  -2   10.70    1.00
  -5  -4  -2   10.50    1.50
  -5  -4  -2   13.60    1.10
   5  -4   2   13.00    1.60
  -5  -4  -2   12.50    0.90
  -5   4  -2   12.10    1.30
  -5   4  -2   13.10    1.70
  -5   4  -2   12.80    1.10
  -5   4  -2   11.80    1.60
  -5   4  -2   13.50    1.20
  -5   4  -2   13.00    1.10
  -5   4  -2   12.40    0.90
   5   4   2   12.00    1.50
  -6  -4  -2   26.10    1.60
  -6  -4  -2   26.90    1.60
  -6  -4  -2   30.40    1.60
  -6  -4  -2   30.40    1.50
  -6  -4  -2   27.90    2.40
   6  -4   2   29.10    2.20
   6  -4   2   29.10    3.20
   6  -4   2   29.60    2.30
  -6   4  -2   27.60    1.90
   6   4   2   28.40    2.20
  -6   4  -2   29.50    1.70
  -6   4  -2   26.40    1.70
  -6   4  -2   27.00    1.60
  -7  -4  -2  311.77    6.50
  -7  -4  -2  289.87    6.60
  -7  -4  -2  291.47    6.80
   7  -4   2  307.17    8.10
  -7  -4  -2  290.07    6.70
  -7   4  -2  284.87    6.70
  -7   4  -2  294.97    7.20
  -7   4  -2  297.27    6.70
   7   4   2  298.77    8.00
  -7   4  -2  302.07    6.70
  -8  -4  -2    8.60    1.30
  -8  -4  -2    9.20    1.30
  -8  -4  -2    7.70    1.10
  -8  -4  -2   11.30    1.40
  -8   4  -2    7.30    1.30
  -8   4  -2   10.50    1.50
  -8   4  -2   11.10    1.40
  -9  -4  -2  166.48    4.90
  -9  -4  -2  170.68    5.00
  -9  -4  -2  182.38    4.90
  -9   4  -2  173.68    5.10
  -9   4  -2  176.38    4.80
  -9   4  -2  167.68    5.10
 -10  -4  -2   34.00    2.40
 -10  -4  -2   36.10    2.30
 -10  -4  -2   34.90    2.50
 -10   4  -2   36.50    2.80
 -10   4  -2   34.70    2.30
 -10   4  -2   38.80    2.80
 -11  -4  -2   39.00    2.80
 -11  -4  -2   38.30    2.90
 -11   4  -2   37.70    2.80
 -11   4  -2   43.40    3.10
 -12  -4  -2   51.19    3.40
 -12  -4  -2   50.39    3.40
 -12   4  -2   50.39    3.40
 -12   4  -2   51.39    3.50
 -13  -4  -2   55.79    3.50
 -13  -4  -2   55.09    3.70
 -13   4  -2   58.49    3.90
 -14  -4  -2    8.00    2.00
 -14   4  -2    7.40    2.10
 -14  -5   2   -0.10    2.00
 -14  -5   2    3.00    1.80
 -14   5   2    2.10    1.90
 -14   5   2    1.80    2.30
 -13  -5   2    1.00    1.90
 -13  -5   2   -0.20    1.60
 -13   5   2    2.50    2.10
 -13   5   2    1.70    1.80
 -12  -5   2   45.30    3.30
 -12  -5   2   42.30    2.90
 -12   5   2   44.30    3.50
 -12   5   2   43.70    3.10
 -11  -5   2   12.80    2.10
 -11  -5   2   13.60    1.90
 -11   5   2    8.90    1.80
 -11   5   2   15.70    2.40
 -10  -5   2    7.60    1.70
 -10  -5   2    9.30    1.60
 -10   5   2    7.30    1.60
 -10   5   2    8.80    1.70
  -9  -5   2    5.60    1.50
  -9  -5   2    3.40    1.10
  -9   5   2    2.90    1.20
  -9   5   2    3.60    1.50
  -8  -5   2  352.66    7.70
   8  -5  -2  352.46    7.80
  -8  -5   2  345.17    8.10
  -8   5   2  338.37    8.10
  -8   5   2  353.46    7.90
  -7  -5   2  124.29    3.50
  -7  -5   2  118.19    3.70
   7   5  -2  105.49    3.80
  -7   5   2  125.99    3.70
  -7   5   2  125.89    4.30
  -7   5   2  115.29    3.70
   6  -5  -2  847.92   17.60
  -6  -5   2  848.32   15.60
  -6  -5   2  822.42   16.00
  -6  -5   2  826.82   17.70
  -6  -5   2  849.61   15.30
  -6   5   2  828.82   15.30
  -6   5   2  843.92   16.80
   6   5  -2  817.22   16.20
  -6   5   2  813.22   15.60
  -6   5   2  817.82   15.80
  -5  -5   2    0.70    0.70
   5  -5  -2    1.20    0.70
   5  -5  -2    0.70    1.00
  -5  -5   2    1.70    1.10
  -5  -5   2    2.20    1.00
   5  -5  -2    1.00    0.60
  -5  -5   2    1.50    0.80
  -5  -5   2    0.60    0.50
   5  -5  -2    1.40    0.80
  -5  -5   2    1.00    0.60
   5   5  -2    1.20    1.20
  -5   5   2    0.90    0.80
   5   5  -2    1.40    0.60
  -5   5   2    0.70    0.60
  -5   5   2    1.40    0.70
   5   5  -2    1.20    0.90
  -5   5   2    1.20    0.70
  -5   5   2    1.00    0.70
   4  -5  -2   19.30    1.40
  -4  -5   2   19.40    1.80
  -4  -5   2   19.70    1.90
   4  -5  -2   19.60    1.50
  -4  -5   2   20.60    1.30
  -4  -5   2   18.10    1.40
   4  -5  -2   18.30    1.50
  -4  -5   2   18.60    1.00
   4   5  -2   19.50    1.70
   4   5  -2   16.90    1.30
  -4   5   2   19.50    1.40
  -4   5   2   18.00    1.40
   4   5  -2   18.60    1.70
   4   5  -2   20.00    1.30
  -4   5   2   17.60    1.30
  -4   5   2   18.30    1.20
  -3  -5   2  729.13   13.30
  -3  -5   2  721.43   14.50
  -3  -5   2  712.43   13.70
   3  -5  -2  732.73   13.20
   3  -5  -2  726.23   13.80
   3  -5  -2  709.23   13.90
   3  -5  -2  710.33   13.90
   3  -5  -2  721.23   13.20
  -3  -5   2  735.43   14.70
  -3   5   2  718.43   14.00
  -3   5   2  714.13   13.70
   3   5  -2  725.43   14.60
  -3   5   2  700.83   13.60
  -3   5   2  715.43   13.60
   3   5  -2  710.93   13.80
   3   5  -2  711.53   14.40
  -2  -5   2  541.65   11.10
   2  -5  -2  547.85   10.60
   2  -5  -2  526.55   10.20
   2  -5  -2  531.35   10.20
  -2  -5   2  517.15   10.40
  -2  -5   2  538.25   11.00
   2   5  -2  535.35   10.50
  -2   5   2  534.65   10.30
  -2   5   2  536.85    9.90
  -2   5   2  520.85   10.50
   2   5  -2  535.05   10.90
   2   5  -2  490.85   10.80
  -2   5   2  537.35    9.90
   1  -5  -2 1821.12   33.60
   1  -5  -2 1761.42   33.20
  -1  -5   2 1798.62   33.30
   1  -5  -2 1855.11   33.00
  -1  -5   2 1937.61   33.50
  -1  -5   2 1832.62   33.00
  -1   5   2 1843.52   33.00
   1   5  -2 1886.01   33.10
   1   5  -2 1861.01   33.00
  -1   5   2 1862.61   33.00
   1   5  -2 1869.21   33.40
   1   5  -2 1873.51   33.40
   0  -5   2 1580.44   28.40
   0  -5  -2 1523.15   28.00
   0  -5   2 1579.54   28.70
   0  -5  -2 1581.84   28.60
   0  -5   2 1552.54   28.40
   0  -5  -2 1577.04   28.10
   0  -5   2 1631.54   28.80
   0   5  -2 1611.74   28.70
   0   5   2 1589.44   28.10
   0   5  -2 1592.44   28.50
   0   5  -2 1576.24   28.40
   1  -5   2 1841.92   32.50
  -1  -5  -2 1748.43   32.10
  -1  -5  -2 1787.22   31.90
  -1  -5  -2 1859.81   31.90
   1  -5   2 1805.12   32.60
   1  -5   2 1860.61   32.80
   1  -5   2 1836.52   32.80
   1   5   2 1811.42   32.50
  -1   5  -2 1776.92   32.60
   1   5   2 1830.42   31.90
  -1   5  -2 1826.42   32.50
  -1   5  -2 1784.22   32.70
  -1   5  -2 1844.82   32.70
  -2  -5  -2 1036.70   18.60
  -2  -5  -2 1022.50   19.20
   2  -5   2 1060.19   19.70
  -2  -5  -2 1056.49   19.30
   2  -5   2 1028.70   19.90
   2  -5   2 1069.09   19.50
  -2   5  -2 1061.09   19.50
   2   5   2 1053.29   18.60
  -2   5  -2 1034.80   19.80
   2   5   2 1038.40   19.60
  -2   5  -2 1062.79   19.70
   2   5   2 1063.19   18.90
   2   5   2 1074.69   18.80
  -2   5  -2 1060.49   19.80
  -3  -5  -2 1709.43   30.10
  -3  -5  -2 1696.53   30.10
   3  -5   2 1704.03   31.10
   3  -5   2 1732.83   31.40
   3  -5   2 1688.83   30.80
   3  -5   2 1695.13   31.40
  -3  -5  -2 1691.13   30.80
  -3  -5  -2 1691.23   31.00
  -3  -5  -2 1714.63   30.00
  -3  -5  -2 1729.53   30.10
  -3   5  -2 1694.53   31.20
  -3   5  -2 1735.33   31.30
  -3   5  -2 1720.43   30.20
   3   5   2 1688.53   30.60
  -3   5  -2 1729.83   30.10
   3   5   2 1629.14   30.00
  -3   5  -2 1693.03   30.80
   3   5   2 1691.73   31.00
   3   5   2 1710.43   30.50
  -4  -5  -2  769.62   16.00
  -4  -5  -2  806.02   14.90
   4  -5   2  788.02   16.30
   4  -5   2  781.92   15.90
  -4  -5  -2  803.22   14.90
  -4  -5  -2  788.82   14.80
   4  -5   2  816.62   16.30
  -4  -5  -2  797.52   14.90
  -4  -5  -2  819.52   15.90
  -4   5  -2  818.92   14.90
   4   5   2  797.12   15.80
  -4   5  -2  805.72   15.60
  -4   5  -2  838.12   14.80
  -4   5  -2  815.02   16.20
   4   5   2  805.02   15.90
  -4   5  -2  796.12   14.90
  -5  -5  -2  453.35   10.20
  -5  -5  -2  435.56    8.90
  -5  -5  -2  445.46    9.00
   5  -5   2  455.25   10.50
  -5  -5  -2  432.86    8.90
   5  -5   2  441.26   10.60
   5  -5   2  452.85    8.50
   5  -5   2  452.05   10.10
  -5  -5  -2  435.96    8.80
  -5   5  -2  448.16    8.50
  -5   5  -2  439.56    8.90
  -5   5  -2  453.95    9.70
  -5   5  -2  457.25   10.70
  -5   5  -2  453.25    9.00
   5   5   2  447.86   10.00
  -5   5  -2  458.85    8.80
  -6  -5  -2 1439.76   25.60
   6  -5   2 1427.26   27.30
   6  -5   2 1475.75   29.30
  -6  -5  -2 1414.26   25.90
  -6  -5  -2 1390.66   25.70
  -6  -5  -2 1391.86   25.80
  -6  -5  -2 1404.86   27.60
  -6   5  -2 1393.56   25.80
   6   5   2 1430.56   27.10
  -6   5  -2 1433.36   25.80
  -6   5  -2 1388.96   25.90
  -6   5  -2 1435.46   26.60
  -7  -5  -2 1017.00   19.00
  -7  -5  -2 1000.80   19.10
  -7  -5  -2 1001.90   19.10
  -7  -5  -2  997.00   18.80
  -7   5  -2 1021.40   19.00
  -7   5  -2 1002.90   19.20
  -7   5  -2 1022.60   19.90
  -7   5  -2 1023.70   19.10
  -8  -5  -2  473.55   10.30
  -8  -5  -2  497.45    9.90
  -8  -5  -2  469.15   10.30
  -8  -5  -2  487.55   10.10
  -8   5  -2  480.05   10.10
  -8   5  -2  474.85   10.30
  -8   5  -2  493.05   10.30
  -9  -5  -2  428.76    9.80
  -9  -5  -2  443.86    9.80
  -9  -5  -2  440.86    9.50
  -9   5  -2  436.96    9.80
  -9   5  -2  443.96    9.50
  -9   5  -2  430.96    9.90
 -10  -5  -2   85.79    3.60
 -10  -5  -2   83.09    3.60
 -10  -5  -2   85.89    3.40
 -10   5  -2   87.79    3.40
 -10   5  -2   80.39    3.70
 -10   5  -2   83.69    3.60
 -11  -5  -2   62.39    3.30
 -11  -5  -2   60.09    3.40
 -11   5  -2   68.99    3.70
 -11   5  -2   58.19    3.40
 -12  -5  -2   73.09    3.90
 -12  -5  -2   64.69    3.50
 -12   5  -2   65.49    4.00
 -13  -5  -2   59.59    3.80
 -13  -5  -2   56.49    3.80
 -13   5  -2   63.19    4.10
 -14  -5  -2    9.00    2.30
 -14   5  -2   12.90    2.80
 -14  -6   2   45.30    3.50
 -14  -6   2   45.70    3.90
 -14   6   2   41.00    3.50
 -14   6   2   44.60    4.00
 -13  -6   2   -0.40    1.60
 -13  -6   2    2.00    1.70
 -13   6   2    0.50    1.80
 -13   6   2    1.30    2.20
 -12  -6   2   80.79    3.80
 -12  -6   2   67.69    3.90
 -12   6   2   74.09    4.40
 -12   6   2   71.29    4.10
 -11  -6   2   -0.50    1.30
 -11  -6   2    0.00    1.30
 -11   6   2    2.20    1.90
 -11   6   2    1.90    1.50
 -10  -6   2  195.88    5.90
 -10  -6   2  197.68    5.50
 -10   6   2  193.38    5.80
 -10   6   2  189.38    5.90
  -9  -6   2   11.90    1.70
  -9  -6   2   15.40    1.70
   9  -6  -2   14.60    1.60
  -9   6   2   14.20    1.90
  -9   6   2   12.30    1.80
  -8  -6   2  660.63   12.90
  -8  -6   2  638.64   13.30
  -8   6   2  627.04   13.20
  -8   6   2  649.34   13.10
  -7  -6   2   46.80    2.30
  -7  -6   2   46.00    2.00
   7   6  -2   45.90    2.80
  -7   6   2   48.00    2.30
  -7   6   2   49.40    2.40
  -6  -6   2 1017.10   18.90
  -6  -6   2 1002.90   19.30
   6  -6  -2 1003.80   18.90
  -6  -6   2 1030.40   18.70
   6  -6  -2 1155.58   25.40
   6  -6  -2  999.00   19.90
  -6  -6   2 1017.70   21.30
  -6   6   2  993.40   19.20
  -6   6   2 1039.90   20.30
  -6   6   2  988.70   19.00
  -6   6   2 1036.30   18.70
   6   6  -2 1031.80   19.80
   5  -6  -2    8.40    1.30
  -5  -6   2    9.20    1.10
  -5  -6   2    9.40    1.70
   5  -6  -2    6.00    1.10
  -5  -6   2    7.70    1.10
  -5  -6   2    8.50    0.90
  -5  -6   2   11.60    1.70
  -5  -6   2    8.00    0.80
  -5   6   2    7.60    0.90
   5   6  -2    7.80    1.10
  -5   6   2    6.90    1.20
  -5   6   2    6.10    0.90
  -5   6   2    5.90    0.90
  -4  -6   2  510.05   11.50
   4  -6  -2  510.55   10.40
  -4  -6   2  501.35    9.60
  -4  -6   2  503.25    9.90
  -4  -6   2  506.25    9.50
   4  -6  -2  505.85   10.80
   4  -6  -2  503.05    9.60
   4  -6  -2  491.95   10.60
  -4  -6   2  488.05   11.20
   4  -6  -2  503.65    9.70
  -4  -6   2  491.55   10.10
  -4   6   2  508.05    9.70
   4   6  -2  511.25   11.20
  -4   6   2  506.95    9.50
  -4   6   2  500.45   10.30
   4   6  -2  497.65   10.20
  -4   6   2  489.15   10.30
   4   6  -2  495.45   11.30
   4   6  -2  505.65   10.30
  -4   6   2  504.65   10.70
  -3  -6   2   73.19    2.00
   3  -6  -2   76.29    2.10
  -3  -6   2   69.99    2.40
   3  -6  -2   73.89    2.60
   3  -6  -2   72.29    2.60
  -3  -6   2   72.29    2.20
   3  -6  -2   73.79    2.10
  -3  -6   2   73.59    3.10
   3  -6  -2   74.19    2.50
  -3  -6   2   72.09    3.00
  -3   6   2   74.99    2.60
  -3   6   2   69.89    2.30
  -3   6   2   67.49    2.20
   3   6  -2   73.39    2.90
  -3   6   2   72.09    2.70
   3   6  -2   69.09    2.90
   3   6  -2   72.29    2.60
   2  -6  -2 1060.19   19.10
   2  -6  -2 1080.09   20.10
  -2  -6   2 1086.59   19.20
  -2  -6   2 1066.59   19.80
  -2  -6   2 1076.79   20.40
   2  -6  -2 1060.19   19.50
  -2  -6   2 1064.39   20.50
   2  -6  -2 1032.00   19.50
   2   6  -2 1076.49   20.40
   2   6  -2 1067.79   19.80
  -2   6   2 1072.39   19.80
   2   6  -2 1062.39   20.30
  -2   6   2 1073.29   19.10
  -2   6   2 1048.40   19.00
  -2   6   2 1059.49   19.90
   1  -6  -2  416.76    8.50
  -1  -6   2  423.46    8.90
   1  -6  -2  409.96    7.90
  -1  -6   2  402.76    8.50
  -1  -6   2  394.56    8.80
   1  -6  -2  402.16    7.90
  -1   6   2  415.96    8.60
  -1   6   2  428.26    8.50
   1   6  -2  413.96    8.60
   1   6  -2  402.86    8.50
   1   6  -2  415.36    8.90
   1   6  -2  418.26    8.90
   0  -6   2  681.33   13.60
   0  -6  -2  708.83   12.60
   0  -6   2  691.43   13.40
   0  -6   2  692.43   13.30
   0  -6   2  658.53   13.60
   0  -6  -2  680.43   12.60
   0  -6  -2  691.03   13.10
   0   6  -2  687.43   13.30
   0   6  -2  705.23   13.40
   0   6  -2  678.83   13.50
   0   6  -2  703.93   13.60
   0   6   2  697.03   13.00
  -1  -6  -2  959.30   17.80
  -1  -6  -2  959.10   17.90
   1  -6   2  968.50   18.40
  -1  -6  -2  996.70   17.80
   1  -6   2  963.60   18.70
  -1  -6  -2 1011.00   18.10
   1  -6   2  961.20   18.60
  -1  -6  -2 1014.10   18.00
   1  -6   2 1000.80   18.80
  -1   6  -2  985.20   18.50
  -1   6  -2  979.30   18.60
   1   6   2  983.40   17.90
  -1   6  -2  987.50   18.60
  -1   6  -2  997.50   18.60
  -2  -6  -2    8.80    1.00
  -2  -6  -2   10.00    0.80
   2  -6   2    8.60    1.20
   2  -6   2    8.00    1.10
  -2  -6  -2   10.60    0.80
  -2  -6  -2    9.80    0.80
  -2  -6  -2    8.40    0.70
  -2  -6  -2    9.00    0.90
   2  -6   2    8.90    1.40
   2   6   2    8.10    0.80
   2   6   2    9.30    1.10
  -2   6  -2    8.70    0.90
  -2   6  -2    8.80    1.20
  -2   6  -2    9.50    1.20
   2   6   2    9.10    0.70
   2   6   2    9.40    0.80
  -2   6  -2    8.60    1.20
  -3  -6  -2    0.80    0.60
   3  -6   2    0.60    0.70
   3  -6   2    1.00    0.70
  -3  -6  -2    0.10    0.30
  -3  -6  -2    0.60    0.50
  -3  -6  -2   -0.10    0.50
  -3  -6  -2    0.10    0.40
   3  -6   2    0.60    0.70
  -3  -6  -2   -0.20    0.40
   3  -6   2    0.40    0.50
   3   6   2    0.20    0.40
  -3   6  -2    0.40    0.70
   3   6   2    0.60    0.50
   3   6   2   -0.20    0.50
  -3   6  -2   -0.20    0.50
  -3   6  -2    1.00    0.80
  -3   6  -2   -0.20    0.50
  -3   6  -2    0.50    0.50
   3   6   2    0.70    0.30
  -4  -6  -2   66.29    2.80
  -4  -6  -2   70.39    3.00
  -4  -6  -2   65.99    2.10
  -4  -6  -2   69.69    2.10
  -4  -6  -2   65.29    2.20
   4  -6   2   69.69    3.10
   4  -6   2   67.09    2.90
   4  -6   2   65.79    3.00
  -4  -6  -2   65.19    2.10
  -4   6  -2   75.29    2.00
  -4   6  -2   68.79    2.70
  -4   6  -2   61.09    2.90
   4   6   2   71.29    2.80
  -4   6  -2   72.19    3.10
  -4   6  -2   66.29    2.20
  -4   6  -2   65.69    2.10
  -5  -6  -2    4.20    0.80
   5  -6   2    5.80    0.70
   5  -6   2    4.20    1.10
  -5  -6  -2    4.00    0.80
   5  -6   2    6.70    1.40
  -5  -6  -2    5.70    1.20
  -5  -6  -2    4.70    0.80
   5  -6   2    8.40    1.40
  -5  -6  -2    6.40    0.90
   5   6   2    5.50    1.20
  -5   6  -2    6.50    0.90
  -5   6  -2    5.10    0.90
  -5   6  -2    5.50    0.70
  -5   6  -2    5.60    1.20
  -5   6  -2    5.00    0.90
   6  -6   2    9.80    2.00
   6  -6   2   11.40    1.70
  -6  -6  -2   10.10    1.10
  -6  -6  -2   10.40    1.20
   6  -6   2   11.30    1.10
  -6  -6  -2   11.80    1.10
  -6  -6  -2   10.50    1.30
  -6   6  -2   13.90    1.70
  -6   6  -2   11.00    1.30
  -6   6  -2   11.40    1.30
  -6   6  -2   14.10    1.40
   6   6   2   14.00    1.80
  -7  -6  -2  166.98    4.40
  -7  -6  -2  172.98    4.40
  -7  -6  -2  168.18    4.60
  -7  -6  -2  165.98    4.50
  -7   6  -2  174.68    4.60
  -7   6  -2  164.58    4.60
  -7   6  -2  173.08    4.60
  -7   6  -2  174.78    5.30
  -8  -6  -2   99.69    3.50
  -8  -6  -2   99.19    3.30
  -8  -6  -2   98.99    3.50
  -8  -6  -2  104.19    3.30
  -8   6  -2  104.09    3.50
  -8   6  -2  102.69    3.60
  -8   6  -2  104.19    3.80
  -9  -6  -2   76.99    3.30
  -9  -6  -2   80.39    3.20
  -9  -6  -2   81.09    3.40
  -9   6  -2   87.49    3.40
  -9   6  -2   80.19    3.40
  -9   6  -2   83.89    3.30
 -10  -6  -2    5.30    1.40
 -10  -6  -2    4.70    1.30
 -10  -6  -2    4.90    1.40
 -10   6  -2    5.30    1.40
 -10   6  -2    5.50    1.60
 -10   6  -2    3.80    1.50
 -11  -6  -2   33.40    2.80
 -11  -6  -2   35.00    2.90
 -11   6  -2   36.50    3.10
 -11   6  -2   33.50    2.80
 -12  -6  -2   30.60    2.90
 -12  -6  -2   29.60    2.80
 -12   6  -2   22.70    2.60
 -13  -6  -2   16.50    2.50
 -13  -6  -2   16.00    2.50
 -13   6  -2   13.10    2.50
 -14  -6  -2   57.19    4.60
 -14  -7   2    1.70    3.00
 -14  -7   2    0.80    1.70
 -14   7   2    0.20    2.20
 -14   7   2    3.60    2.30
 -13  -7   2   94.09    4.90
 -13  -7   2   92.29    4.30
 -13   7   2   94.59    4.80
 -13   7   2   95.19    5.20
 -12  -7   2   28.90    3.00
 -12  -7   2   27.40    2.50
 -12   7   2   34.10    3.40
 -12   7   2   28.60    2.80
 -11  -7   2   54.09    3.60
 -11  -7   2   60.79    3.20
 -11   7   2   57.19    3.60
 -11   7   2   62.69    3.60
 -10  -7   2   19.00    2.00
 -10  -7   2   15.90    2.00
 -10   7   2   15.40    2.10
 -10   7   2   19.00    2.20
   9  -7  -2   96.49    3.50
  -9  -7   2  100.29    3.50
  -9  -7   2   84.39    3.60
  -9   7   2   92.99    3.90
  -9   7   2   98.19    3.70
  -8  -7   2    0.70    1.10
  -8  -7   2   -0.60    0.90
  -8   7   2    0.30    1.20
  -8   7   2   -0.10    1.00
   7  -7  -2   17.70    1.50
  -7  -7   2   13.30    1.50
  -7  -7   2   13.50    1.40
  -7   7   2   18.00    1.80
  -7   7   2   13.30    1.50
   6  -7  -2   31.20    1.70
  -6  -7   2   32.50    1.70
   6  -7  -2   30.50    2.20
  -6  -7   2   32.00    2.80
  -6  -7   2   32.80    1.60
  -6   7   2   28.30    2.30
   6   7  -2   34.10    2.10
  -6   7   2   32.00    1.80
  -6   7   2   32.10    1.60
  -5  -7   2   87.39    2.60
   5  -7  -2   89.89    3.40
  -5  -7   2   91.09    2.60
  -5  -7   2   93.09    4.00
  -5  -7   2   92.89    3.10
   5  -7  -2   89.09    3.70
  -5  -7   2   88.59    2.90
   5  -7  -2   88.69    2.70
  -5   7   2   91.99    3.50
  -5   7   2   94.99    2.70
  -5   7   2   90.89    3.00
  -5   7   2   96.39    2.90
   5   7  -2   92.39    3.30
   5   7  -2   99.89    3.70
  -4  -7   2  125.29    3.10
  -4  -7   2  125.19    3.10
   4  -7  -2  128.89    3.30
  -4  -7   2  122.19    3.60
  -4  -7   2  123.99    4.50
   4  -7  -2  123.89    3.20
   4  -7  -2  126.59    3.90
   4  -7  -2  125.89    4.60
  -4  -7   2  122.99    3.40
  -4  -7   2  126.99    4.60
   4  -7  -2  123.19    4.00
   4   7  -2  129.09    3.80
  -4   7   2  126.99    3.20
  -4   7   2  126.39    4.10
  -4   7   2  127.49    3.30
   4   7  -2  126.29    3.80
   3  -7  -2  239.78    5.10
  -3  -7   2  248.88    5.00
  -3  -7   2  237.48    5.70
   3  -7  -2  241.28    5.90
   3  -7  -2  240.58    5.20
   3  -7  -2  239.88    5.80
   3  -7  -2  238.58    5.70
  -3  -7   2  247.98    5.10
  -3  -7   2  255.57    6.60
  -3  -7   2  238.38    6.40
   3   7  -2  220.98    6.20
  -3   7   2  241.98    6.00
   3   7  -2  236.08    5.70
  -3   7   2  238.98    5.40
   3   7  -2  246.28    6.40
  -2  -7   2  525.75   10.60
  -2  -7   2  533.95   10.00
  -2  -7   2  530.45    9.80
  -2  -7   2  525.75    9.90
   2  -7  -2  520.55   10.00
   2  -7  -2  530.95    9.90
  -2  -7   2  532.95   11.30
   2  -7  -2  518.15   10.40
  -2  -7   2  521.65   11.20
   2  -7  -2  520.75   10.40
  -2   7   2  524.85   10.80
  -2   7   2  529.45    9.90
  -2   7   2  512.95   10.70
   2   7  -2  521.65   10.70
   2   7  -2  527.95   11.10
   2   7  -2  520.65   10.80
  -2   7   2  522.45    9.90
   2   7  -2  529.65   11.20
  -1  -7   2 1511.95   27.10
  -1  -7   2 1459.75   26.60
   1  -7  -2 1455.85   25.80
   1  -7  -2 1486.05   25.80
  -1  -7   2 1365.26   26.90
   1  -7  -2 1440.46   26.60
   1  -7  -2 1412.56   26.00
   1  -7  -2 1494.55   26.00
  -1  -7   2 1476.75   25.80
  -1   7   2 1431.86   26.50
   1   7  -2 1443.06   26.60
   1   7  -2 1452.05   26.70
   1   7  -2 1455.05   27.00
  -1   7   2 1476.15   26.70
   1   7  -2 1433.76   26.90
   0  -7  -2  429.06    8.30
   0  -7  -2  443.46    8.40
   0  -7   2  430.46    9.20
   0  -7  -2  432.66    8.40
   0  -7   2  417.56    9.30
   0  -7   2  435.86    9.30
   0  -7  -2  412.06    8.40
   0  -7  -2  435.46    8.80
   0  -7  -2  440.26    8.30
   0  -7   2  439.76    9.40
   0   7  -2  428.26    9.30
   0   7  -2  441.16    9.10
   0   7  -2  434.56    9.40
   0   7   2  433.96    8.80
   0   7  -2  443.26    9.30
  -1  -7  -2   99.89    2.80
   1  -7   2  101.69    3.40
  -1  -7  -2  101.59    2.60
  -1  -7  -2  101.99    2.80
  -1  -7  -2   98.59    2.80
   1  -7   2  100.99    2.50
  -1  -7  -2  102.09    2.60
   1  -7   2   99.49    3.30
   1  -7   2  100.29    3.40
   1   7   2  102.19    2.10
  -1   7  -2  105.59    3.40
  -1   7  -2  105.79    3.30
   1   7   2  104.99    2.10
  -1   7  -2  101.79    3.40
   1   7   2  100.49    2.80
  -2  -7  -2   68.19    2.10
   2  -7   2   68.49    2.80
  -2  -7  -2   69.09    2.40
   2  -7   2   68.89    1.90
  -2  -7  -2   68.69    2.40
  -2  -7  -2   67.39    2.10
  -2  -7  -2   69.09    2.00
  -2  -7  -2   67.29    2.00
   2  -7   2   70.49    2.80
   2  -7   2   68.29    2.80
   2   7   2   68.49    1.90
  -2   7  -2   69.19    2.70
  -2   7  -2   80.89    2.20
  -2   7  -2   68.39    2.70
  -2   7  -2   65.49    2.60
   2   7   2   67.99    2.10
   2   7   2   69.89    2.00
  -2   7  -2   70.19    2.20
  -3  -7  -2    6.80    1.00
   3  -7   2    5.70    1.10
  -3  -7  -2    7.10    0.80
  -3  -7  -2    8.20    0.70
  -3  -7  -2    6.60    0.80
  -3  -7  -2    9.20    0.90
  -3  -7  -2    9.00    1.20
   3  -7   2    7.10    1.20
   3  -7   2    8.40    1.30
  -3  -7  -2   10.10    0.90
   3   7   2    7.40    1.20
  -3   7  -2   11.10    1.40
  -3   7  -2    7.40    0.80
   3   7   2    6.10    0.90
  -3   7  -2    6.20    1.10
  -3   7  -2   10.10    1.40
   3   7   2    7.20    0.80
  -3   7  -2    6.30    0.80
   4  -7   2   16.10    1.80
   4  -7   2   15.50    1.80
  -4  -7  -2   13.30    1.50
  -4  -7  -2   13.80    1.20
  -4  -7  -2   16.40    1.10
  -4  -7  -2   14.60    1.20
  -4  -7  -2   14.30    1.20
   4  -7   2   13.50    1.00
   4  -7   2   14.80    1.70
  -4   7  -2   15.30    1.70
  -4   7  -2   16.50    1.40
  -4   7  -2   15.10    1.00
   4   7   2   16.80    1.60
  -4   7  -2   11.20    1.10
   5  -7   2    9.00    1.60
  -5  -7  -2   10.20    1.90
   5  -7   2   11.20    0.90
   5  -7   2   10.20    1.60
  -5  -7  -2    7.60    1.00
  -5  -7  -2   13.40    1.20
  -5  -7  -2    9.60    1.10
  -5  -7  -2   10.20    1.10
  -5   7  -2    7.80    1.10
   5   7   2   15.70    1.80
  -5   7  -2    9.80    0.90
  -5   7  -2    8.10    1.40
  -5   7  -2    8.40    1.10
  -5   7  -2   10.30    1.10
  -6  -7  -2    9.30    1.20
  -6  -7  -2    7.80    1.10
  -6  -7  -2    6.90    1.00
   6  -7   2    9.70    1.00
  -6  -7  -2    9.50    1.20
  -6   7  -2    9.60    1.60
  -6   7  -2    8.00    1.10
  -6   7  -2    9.00    1.20
  -6   7  -2    9.10    1.30
  -7  -7  -2   24.30    1.70
  -7  -7  -2   25.10    1.70
  -7  -7  -2   22.50    1.80
  -7  -7  -2   23.20    1.70
  -7   7  -2   24.00    1.80
  -7   7  -2   24.90    1.80
  -7   7  -2   26.30    1.90
  -8  -7  -2   58.89    2.70
  -8  -7  -2   57.09    2.50
  -8  -7  -2   54.49    2.50
  -8  -7  -2   51.79    2.60
  -8   7  -2   56.39    2.50
  -8   7  -2   56.59    2.70
  -8   7  -2   53.59    2.70
  -9  -7  -2   63.49    2.90
  -9  -7  -2   60.09    2.90
  -9  -7  -2   55.69    3.00
  -9   7  -2   63.59    2.90
  -9   7  -2   62.79    3.10
  -9   7  -2   67.99    3.20
 -10  -7  -2   17.70    2.00
 -10  -7  -2   19.10    2.10
 -10  -7  -2   19.90    1.90
 -10   7  -2   19.00    2.30
 -10   7  -2   17.10    2.10
 -10   7  -2   17.50    1.90
 -11  -7  -2    2.00    1.50
 -11  -7  -2    0.90    1.30
 -11   7  -2    0.40    1.60
 -11   7  -2    0.20    1.60
 -12  -7  -2    9.50    2.10
 -12  -7  -2   10.50    2.10
 -12   7  -2    9.00    2.10
 -13  -7  -2   -0.60    1.40
 -13  -7  -2    0.70    1.70
 -13   7  -2   -0.50    1.90
 -14  -7  -2   12.50    2.50
 -13  -8   2   34.40    3.40
 -13  -8   2   42.60    3.30
 -13   8   2   30.20    3.40
 -13   8   2   43.00    3.60
 -12  -8   2   37.60    3.40
 -12  -8   2   37.40    3.00
 -12   8   2   31.70    3.00
 -12   8   2   36.30    3.50
 -11  -8   2    9.10    1.90
 -11  -8   2    7.80    1.70
 -11   8   2    9.60    2.20
 -11   8   2    7.70    2.00
 -10  -8   2   45.90    2.60
 -10  -8   2   48.80    3.20
 -10   8   2   42.00    3.20
 -10   8   2   45.10    3.10
  -9  -8   2   70.99    3.10
  -9  -8   2   72.79    3.50
  -9   8   2   72.69    3.40
  -9   8   2   71.69    3.40
  -8  -8   2  408.76    9.50
  -8  -8   2  429.96    9.10
  -8   8   2  423.96    9.50
  -8   8   2  408.86    9.20
  -7  -8   2  244.08    5.70
   7  -8  -2  238.38    5.70
  -7  -8   2  234.68    6.10
  -7   8   2  240.58    5.90
  -7   8   2  231.98    5.90
  -6  -8   2  129.79    4.00
  -6  -8   2  130.89    5.30
  -6  -8   2  126.99    3.40
   6  -8  -2  124.29    3.50
  -6  -8   2  128.89    3.60
   6  -8  -2  133.49    4.50
  -6   8   2  126.79    3.70
   6   8  -2  131.49    4.30
  -6   8   2  133.39    3.90
  -6   8   2  129.29    3.50
   5  -8  -2  344.77    7.30
  -5  -8   2  365.36    7.30
  -5  -8   2  346.47    9.20
  -5  -8   2  342.87    7.60
   5  -8  -2  356.36    8.50
  -5  -8   2  357.26    7.30
   5   8  -2  348.47    8.20
  -5   8   2  358.86    8.70
  -5   8   2  351.16    7.60
  -5   8   2  338.57    7.40
  -5   8   2  357.16    7.30
   4  -8  -2  269.07    6.10
  -4  -8   2  292.47    7.80
   4  -8  -2  277.17    7.00
   4  -8  -2  286.57    7.00
  -4  -8   2  276.87    6.20
   4  -8  -2  283.87    6.00
  -4  -8   2  274.47    5.90
  -4  -8   2  295.37    7.40
  -4  -8   2  278.37    5.90
  -4   8   2  274.97    7.10
   4   8  -2  278.27    6.60
   4   8  -2  280.67    6.80
  -4   8   2  282.27    6.00
  -3  -8   2  682.83   14.60
  -3  -8   2  673.23   12.80
   3  -8  -2  678.03   12.90
  -3  -8   2  696.53   14.60
  -3  -8   2  693.83   14.50
   3  -8  -2  679.13   13.70
  -3  -8   2  698.93   12.80
   3  -8  -2  680.23   13.70
   3  -8  -2  683.83   12.80
  -3  -8   2  670.13   12.90
  -3   8   2  689.13   14.00
   3   8  -2  682.03   13.60
  -3   8   2  685.53   13.10
  -2  -8   2  444.16   10.20
   2  -8  -2  449.06    8.90
  -2  -8   2  469.15    8.90
  -2  -8   2  450.15    8.90
   2  -8  -2  456.65    9.40
  -2  -8   2  465.15    8.70
  -2  -8   2  456.85   10.20
   2  -8  -2  459.05    8.80
  -2   8   2  455.95    8.70
   2   8  -2  454.95   10.10
   2   8  -2  455.45    9.70
  -2   8   2  462.95    9.80
  -1  -8   2  625.34   12.70
  -1  -8   2  582.94   12.60
  -1  -8   2  619.94   11.30
   1  -8  -2  597.84   11.30
   1  -8  -2  603.14   11.30
  -1  -8   2  608.14   11.20
   1  -8  -2  602.84   11.70
   1  -8  -2  586.94   11.60
   1   8  -2  613.44   12.50
  -1   8   2  610.94   10.80
   1   8  -2  608.74   12.50
   1   8  -2  605.04   12.20
  -1   8   2  589.44   10.80
  -1   8   2  596.94   12.10
   0  -8   2   64.69    2.80
   0  -8  -2   64.69    1.90
   0  -8   2   66.29    1.90
   0  -8   2   62.29    1.80
   0  -8  -2   64.59    1.90
   0  -8  -2   63.29    2.00
   0  -8   2   63.19    2.70
   0  -8  -2   65.59    2.10
   0  -8  -2   62.09    2.30
   0  -8  -2   64.19    2.10
   0   8   2   61.99    2.30
   0   8  -2   67.19    2.60
   0   8  -2   69.29    2.70
   0   8  -2   61.39    2.60
   1  -8   2  723.13   12.90
  -1  -8  -2  694.83   13.50
  -1  -8  -2  705.93   13.10
   1  -8   2  680.43   14.30
  -1  -8  -2  686.83   13.40
   1  -8   2  707.93   14.30
  -1  -8  -2  711.03   13.00
  -1  -8  -2  715.23   13.40
   1  -8   2  707.23   12.90
  -1  -8  -2  708.93   13.00
   1  -8   2  694.43   14.30
   1   8   2  707.43   12.40
  -1   8  -2  700.83   14.00
   1   8   2  696.63   13.40
  -1   8  -2  728.93   14.20
  -1   8  -2  652.43   14.00
   1   8   2  706.53   12.40
  -2  -8  -2    0.50    0.60
  -2  -8  -2    0.00    0.50
  -2  -8  -2   -0.60    0.40
   2  -8   2    1.20    0.50
   2  -8   2    0.70    0.70
   2  -8   2    0.30    0.70
  -2  -8  -2    1.20    0.50
  -2  -8  -2    0.30    0.50
   2  -8   2    0.60    0.70
  -2  -8  -2    0.20    0.40
  -2   8  -2    0.80    0.50
  -2   8  -2    0.30    0.60
   2   8   2    0.40    0.40
  -2   8  -2    0.10    0.70
   2   8   2    1.10    0.70
   2   8   2    0.70    0.50
  -2   8  -2    0.20    0.60
  -3  -8  -2   21.30    1.70
   3  -8   2   18.20    1.80
  -3  -8  -2   21.10    1.20
  -3  -8  -2   16.50    1.10
  -3  -8  -2   19.90    1.20
  -3  -8  -2   18.10    1.10
   3  -8   2   18.70    1.10
   3  -8   2   19.90    1.90
   3  -8   2   18.80    1.90
  -3  -8  -2   19.70    1.10
  -3  -8  -2   19.30    1.60
  -3   8  -2   19.60    1.70
   3   8   2   20.70    1.30
   3   8   2   18.30    1.10
   3   8   2   19.50    1.70
  -3   8  -2   20.30    1.30
  -3   8  -2   19.40    1.20
   4  -8   2   54.59    1.90
  -4  -8  -2   54.19    2.00
   4  -8   2   52.79    3.00
  -4  -8  -2   53.59    2.00
  -4  -8  -2   55.19    2.70
  -4  -8  -2   52.39    2.10
  -4  -8  -2   55.59    2.00
   4  -8   2   54.39    2.90
  -4   8  -2   55.89    2.10
  -4   8  -2   52.99    1.90
  -4   8  -2   57.79    2.20
  -4   8  -2   55.89    2.80
   4   8   2   54.99    2.70
  -5  -8  -2   12.40    1.20
  -5  -8  -2   10.70    1.10
  -5  -8  -2   13.30    1.30
  -5  -8  -2   12.50    1.30
   5  -8   2   13.00    1.10
   5  -8   2   14.20    2.10
   5  -8   2    9.90    1.60
   5   8   2   13.20    1.70
  -5   8  -2   11.00    1.30
  -5   8  -2   10.40    1.60
  -5   8  -2   11.60    1.30
  -5   8  -2   14.30    1.30
  -6  -8  -2   16.40    1.50
   6  -8   2   12.30    1.10
  -6  -8  -2   12.80    1.40
  -6  -8  -2   14.30    1.40
  -6  -8  -2   14.00    1.40
  -6   8  -2   12.70    1.40
  -6   8  -2   11.90    1.30
  -6   8  -2   12.30    1.30
  -7  -8  -2   17.60    1.60
  -7  -8  -2   19.00    1.70
  -7  -8  -2   20.10    1.70
  -7  -8  -2   17.20    1.60
  -7   8  -2   17.80    1.60
  -7   8  -2   16.00    1.60
  -7   8  -2   16.10    1.60
  -8  -8  -2  154.08    4.70
  -8  -8  -2  164.58    4.60
  -8  -8  -2  158.48    4.70
  -8   8  -2  154.18    4.80
  -8   8  -2  154.58    4.70
  -8   8  -2  156.58    4.60
  -9  -8  -2   19.30    1.90
  -9  -8  -2   19.80    2.00
  -9  -8  -2   15.20    1.70
  -9   8  -2   14.00    2.00
  -9   8  -2   18.70    2.00
  -9   8  -2   18.00    1.90
 -10  -8  -2   10.80    1.60
 -10  -8  -2   14.50    1.90
 -10  -8  -2   15.00    2.00
 -10   8  -2   10.00    1.90
 -10   8  -2   12.40    1.80
 -10   8  -2   11.80    1.90
 -11  -8  -2    6.50    1.80
 -11  -8  -2    7.30    1.60
 -11   8  -2    7.40    2.90
 -11   8  -2    3.80    1.90
 -12  -8  -2    2.90    1.70
 -12  -8  -2    6.40    1.90
 -12   8  -2    3.90    2.00
 -13  -8  -2   55.99    3.80
 -13  -8  -2   53.69    3.90
 -13   8  -2   58.49    3.90
 -13  -9   2    3.40    2.10
 -13  -9   2   -0.60    1.50
 -13   9   2   -1.00    2.10
 -13   9   2   -3.20    1.80
 -12  -9   2   11.80    2.00
 -12  -9   2    8.90    2.30
 -12   9   2   14.40    2.50
 -12   9   2   12.80    2.40
 -11  -9   2    5.00    1.60
 -11  -9   2    4.80    1.80
 -11   9   2    4.00    1.80
 -11   9   2    7.00    2.00
 -10  -9   2    3.10    1.30
  10  -9  -2    0.70    1.20
 -10  -9   2    2.30    1.60
 -10   9   2   -0.40    1.50
 -10   9   2    0.30    1.70
  -9  -9   2    0.10    1.40
  -9  -9   2    2.30    1.20
  -9   9   2    1.50    1.50
  -9   9   2    1.40    1.40
  -8  -9   2   83.09    3.20
   8  -9  -2   87.29    3.10
  -8  -9   2   84.49    3.60
  -8   9   2   86.69    3.40
  -8   9   2   83.89    3.40
  -7  -9   2    0.00    0.90
   7  -9  -2    1.50    0.90
  -7  -9   2    1.10    0.90
  -7   9   2    1.60    1.00
  -7   9   2    0.40    1.20
   6  -9  -2  183.18    4.70
  -6  -9   2  193.08    5.20
  -6  -9   2  194.08    4.70
   6  -9  -2  198.78    6.00
  -6  -9   2  191.48    4.80
  -6   9   2  199.18    5.00
   6   9  -2  205.78    5.80
  -6   9   2  201.58    4.80
  -6   9   2  196.18    5.10
  -5  -9   2   12.00    1.10
  -5  -9   2   11.90    1.20
  -5  -9   2    9.70    1.20
   5  -9  -2   10.30    1.20
   5  -9  -2    9.70    1.10
  -5  -9   2    9.90    1.70
   5  -9  -2   10.80    1.60
  -5   9   2   11.40    1.20
  -5   9   2   10.90    1.20
   5   9  -2   10.50    1.40
  -4  -9   2  177.58    4.20
   4  -9  -2  173.38    4.40
   4  -9  -2  178.78    5.30
  -4  -9   2  180.28    4.50
   4  -9  -2  172.88    4.30
  -4  -9   2  181.28    4.30
  -4  -9   2  180.28    5.80
  -4   9   2  176.58    4.30
   4   9  -2  181.98    5.00
   4   9  -2  180.78    5.10
  -4   9   2  178.48    5.40
  -3  -9   2   28.60    1.40
   3  -9  -2   28.20    1.90
  -3  -9   2   28.40    1.30
   3  -9  -2   30.80    1.50
  -3  -9   2   29.80    2.30
  -3  -9   2   29.40    1.50
  -3   9   2   27.10    2.00
   3   9  -2   29.10    2.00
   2  -9  -2 1630.84   29.00
   2  -9  -2 1536.15   28.30
  -2  -9   2 1496.35   30.00
   2  -9  -2 1581.44   28.30
  -2  -9   2 1592.04   30.00
   2  -9  -2 1598.14   29.00
  -2  -9   2 1575.44   28.40
  -2  -9   2 1606.54   28.20
  -2   9   2 1602.64   28.10
  -2   9   2 1598.34   29.50
   2   9  -2 1622.74   29.40
  -1  -9   2   55.99    1.90
   1  -9  -2   54.09    1.90
   1  -9  -2   54.29    1.90
   1  -9  -2   55.49    2.10
  -1  -9   2   55.99    2.80
  -1  -9   2   53.19    2.70
  -1  -9   2   54.89    1.80
   1  -9  -2   55.39    2.10
   1   9  -2   54.99    2.50
  -1   9   2   58.19    2.50
  -1   9   2   55.09    1.40
   0  -9   2 2454.85   45.80
   0  -9  -2 2565.04   44.30
   0  -9  -2 2570.94   44.80
   0  -9   2 2493.65   45.80
   0  -9   2 2540.65   44.20
   0  -9   2 2540.35   44.20
   0  -9  -2 2470.45   44.70
   0  -9  -2 2483.95   44.30
   0  -9  -2 2546.85   44.30
   0   9  -2 2560.44   45.40
   0   9   2 2519.55   45.10
  -1  -9  -2   58.69    2.00
  -1  -9  -2   59.49    2.00
  -1  -9  -2   61.69    2.00
   1  -9   2   59.89    1.90
  -1  -9  -2   60.49    2.30
  -1  -9  -2   65.09    2.50
  -1  -9  -2   57.39    2.30
   1  -9   2   56.39    2.80
   1  -9   2   59.49    2.80
   1  -9   2   58.09    1.90
   1  -9   2   56.79    2.80
   1   9   2   61.19    1.50
  -1   9  -2   59.19    2.60
   1   9   2   60.19    2.30
  -2  -9  -2 2095.19   37.80
  -2  -9  -2 2104.69   37.70
  -2  -9  -2 2117.19   37.70
  -2  -9  -2 2109.89   38.50
   2  -9   2 2152.28   39.30
   2  -9   2 2249.07   39.50
   2  -9   2 2132.89   37.60
   2  -9   2 2083.59   39.20
  -2  -9  -2 2116.29   38.00
  -2  -9  -2 2170.48   38.60
  -2   9  -2 2110.89   37.90
  -2   9  -2 2149.69   37.80
  -2   9  -2 2112.99   39.00
   2   9   2 2156.38   39.10
   2   9   2 2149.88   37.50
   2   9   2 2114.69   38.00
  -3  -9  -2  157.48    4.70
   3  -9   2  159.88    5.10
   3  -9   2  163.68    3.80
   3  -9   2  158.48    5.20
  -3  -9  -2  159.88    4.00
  -3  -9  -2  161.08    4.00
  -3  -9  -2  164.88    4.00
  -3  -9  -2  163.48    4.10
  -3   9  -2  164.58    3.90
  -3   9  -2  161.48    4.90
   3   9   2  169.28    5.10
  -3   9  -2  161.38    4.10
   4  -9   2  911.91   18.70
   4  -9   2  892.11   16.50
  -4  -9  -2  873.31   16.70
   4  -9   2  892.61   18.30
  -4  -9  -2  880.21   16.70
  -4  -9  -2  894.01   16.80
  -4   9  -2  886.31   16.70
   4   9   2  900.21   18.20
  -4   9  -2  868.91   16.80
  -4   9  -2  911.71   18.10
  -4   9  -2  894.21   16.40
  -5  -9  -2   88.09    3.00
  -5  -9  -2   90.49    2.90
   5  -9   2   99.89    4.40
  -5  -9  -2   91.09    3.00
  -5   9  -2   90.89    3.10
  -5   9  -2   92.99    3.00
  -6  -9  -2 1256.47   23.20
  -6  -9  -2 1223.58   23.10
   6  -9   2 1240.18   22.60
  -6  -9  -2 1253.07   23.20
  -6   9  -2 1233.08   23.10
  -6   9  -2 1265.77   23.00
  -6   9  -2 1215.98   23.10
  -7  -9  -2   32.70    2.00
  -7  -9  -2   35.70    2.20
  -7  -9  -2   33.00    2.10
  -7   9  -2   32.70    2.10
  -7   9  -2   35.50    2.10
  -7   9  -2   33.70    2.30
  -8  -9  -2  560.14   12.00
  -8  -9  -2  564.64   11.80
  -8  -9  -2  561.94   11.90
  -8   9  -2  566.04   11.90
  -8   9  -2  549.74   12.00
  -8   9  -2  577.54   11.90
  -9  -9  -2    3.10    1.20
  -9  -9  -2    1.90    1.30
  -9  -9  -2    3.20    1.10
  -9   9  -2    0.80    1.30
  -9   9  -2    4.50    1.40
  -9   9  -2    0.60    1.30
 -10  -9  -2  199.38    6.00
 -10  -9  -2  193.88    5.70
 -10  -9  -2  201.58    6.10
 -10   9  -2  196.78    6.10
 -10   9  -2  207.08    6.20
 -10   9  -2  199.78    5.80
 -11  -9  -2   13.70    2.10
 -11  -9  -2   13.30    2.00
 -11   9  -2   10.30    2.30
 -12  -9  -2   94.89    4.50
 -12  -9  -2   92.99    4.50
 -12   9  -2   91.39    4.70
 -13  -9  -2    9.00    2.10
 -13  -9  -2   10.90    2.30
 -13   9  -2   11.10    2.50
 -13 -10   2   26.60    3.10
 -13 -10   2   27.10    3.20
 -13  10   2   29.40    3.50
 -13  10   2   24.30    2.90
 -12 -10   2    2.50    1.90
 -12 -10   2    1.60    1.50
 -12  10   2    1.80    1.90
 -12  10   2   -0.50    2.00
 -11 -10   2   66.09    3.50
 -11 -10   2   59.59    3.60
 -11  10   2   60.79    3.60
 -11  10   2   57.79    4.00
 -10 -10   2    6.30    1.60
  10 -10  -2    4.90    1.50
 -10 -10   2    8.40    1.90
 -10  10   2    5.80    1.80
 -10  10   2    5.30    1.90
  -9 -10   2   97.79    3.60
  -9 -10   2   94.49    3.90
  -9  10   2   90.09    4.10
  -9  10   2   97.19    4.00
  -8 -10   2   33.40    2.40
   8 -10  -2   34.10    2.20
  -8 -10   2   36.60    2.20
  -8  10   2   34.90    2.40
  -8  10   2   34.30    2.40
   7 -10  -2   90.49    3.20
  -7 -10   2   97.49    3.20
  -7 -10   2   97.19    3.60
  -7  10   2   96.69    3.50
  -7  10   2   94.09    3.40
  -6 -10   2   38.20    1.90
   6 -10  -2   34.60    1.80
  -6 -10   2   36.70    1.90
  -6 -10   2   36.20    2.10
  -6  10   2   36.00    2.00
  -6  10   2   37.50    2.20
  -6  10   2   34.10    2.10
   5 -10  -2  287.97    6.70
   5 -10  -2  285.47    6.50
  -5 -10   2  299.27    6.50
  -5 -10   2  303.17    6.50
   5 -10  -2  285.67    7.80
  -5 -10   2  290.27    6.80
   5  10  -2  296.47    7.60
  -5  10   2  296.27    6.70
  -5  10   2  289.17    6.50
  -4 -10   2   85.99    4.10
   4 -10  -2   90.09    2.80
  -4 -10   2   81.99    2.80
  -4 -10   2   88.19    2.70
   4 -10  -2   88.29    2.90
  -4 -10   2   94.79    2.80
   4  10  -2   90.89    3.60
  -4  10   2   88.79    2.80
  -3 -10   2   38.10    1.70
  -3 -10   2   34.70    2.50
  -3 -10   2   32.70    1.70
   3 -10  -2   34.40    1.70
  -3 -10   2   34.80    1.60
  -3  10   2   36.60    2.30
   3  10  -2   38.60    2.30
  -2 -10   2   50.39    2.80
  -2 -10   2   48.00    1.80
  -2 -10   2   48.20    1.90
   2 -10  -2   49.50    2.40
   2 -10  -2   48.60    1.90
   2 -10  -2   46.70    1.90
  -2  10   2   51.79    1.90
   2  10  -2   48.10    2.60
  -2  10   2   48.80    2.60
   1 -10  -2  119.89    3.60
   1 -10  -2  118.69    4.10
   1 -10  -2  113.99    3.10
  -1 -10   2  117.29    3.00
  -1 -10   2  114.69    4.20
   1 -10  -2  117.59    3.20
  -1 -10   2  113.69    3.10
  -1  10   2  117.79    3.90
   1  10  -2  122.29    4.00
  -1  10   2  116.49    2.50
   0 -10  -2   41.30    2.00
   0 -10   2   42.80    2.50
   0 -10  -2   42.80    2.00
   0 -10  -2   40.20    1.70
   0 -10  -2   43.40    1.70
   0 -10  -2   44.20    1.80
   0 -10   2   41.10    1.60
   0 -10   2   40.70    1.60
   0  10   2   42.60    2.20
   0  10  -2   43.00    2.40
  -1 -10  -2  111.69    3.20
  -1 -10  -2  117.79    3.60
   1 -10   2  121.69    3.10
   1 -10   2  117.99    3.10
   1 -10   2  121.89    4.30
  -1 -10  -2  121.99    3.30
  -1 -10  -2  116.49    3.20
   1  10   2  118.79    2.50
   1  10   2  116.99    3.60
  -1  10  -2  120.29    4.10
  -2 -10  -2  337.37    9.70
   2 -10   2  307.27    8.00
  -2 -10  -2  306.57    6.70
   2 -10   2  307.87    6.50
  -2 -10  -2  307.17    6.60
  -2 -10  -2  308.87    6.80
   2 -10   2  311.37    8.00
  -2  10  -2  319.77    6.70
  -2  10  -2  314.67    7.90
   2  10   2  329.27    6.90
   2  10   2  305.97    7.00
   3 -10   2   13.80    1.80
  -3 -10  -2   14.10    1.30
   3 -10   2   13.40    1.80
  -3 -10  -2   21.70    1.40
   3 -10   2   15.60    1.20
  -3 -10  -2   13.80    1.20
  -3  10  -2   13.50    1.70
   3  10   2   13.20    1.70
  -3  10  -2   12.60    1.30
  -3  10  -2   13.80    1.20
   4 -10   2   43.60    3.10
  -4 -10  -2   42.10    2.00
   4 -10   2   45.80    1.90
  -4 -10  -2   42.60    1.90
  -4 -10  -2   44.00    2.00
  -4  10  -2   42.60    1.80
  -4  10  -2   44.00    2.10
  -4  10  -2   40.10    2.00
  -5 -10  -2   16.10    1.40
  -5 -10  -2   14.40    1.40
  -5 -10  -2   14.50    1.40
   5 -10   2   15.30    1.30
  -5  10  -2   12.80    1.40
  -5  10  -2   14.60    1.50
  -6 -10  -2   30.40    2.00
  -6 -10  -2   29.60    2.00
   6 -10   2   32.50    1.70
  -6 -10  -2   33.10    2.00
  -6  10  -2   29.80    2.00
  -6  10  -2   31.70    2.00
  -6  10  -2   34.60    2.20
  -7 -10  -2   96.19    3.50
  -7 -10  -2   98.69    3.40
  -7 -10  -2  100.59    3.60
  -7  10  -2  102.49    3.70
  -7  10  -2  103.09    3.60
  -7  10  -2   99.69    3.50
  -8 -10  -2   12.50    1.70
  -8 -10  -2   15.30    1.70
  -8 -10  -2   13.10    1.70
  -8  10  -2   14.40    1.70
  -8  10  -2   15.10    1.80
  -8  10  -2   12.70    1.80
  -9 -10  -2   64.99    3.20
  -9 -10  -2   71.19    3.20
  -9 -10  -2   65.49    3.00
  -9  10  -2   66.49    3.60
  -9  10  -2   65.59    3.30
  -9  10  -2   68.69    3.30
 -10 -10  -2    5.10    1.50
 -10 -10  -2    3.40    1.40
 -10 -10  -2    4.20    1.40
 -10  10  -2    5.60    1.90
 -10  10  -2    4.80    1.50
 -10  10  -2    3.40    1.60
 -11 -10  -2   90.19    4.00
 -11 -10  -2   82.79    4.00
 -11  10  -2   93.09    4.60
 -12 -10  -2    3.70    1.80
 -12 -10  -2    5.90    2.00
 -12  10  -2    4.20    2.10
 -13 -10  -2   51.59    3.90
 -13 -10  -2   57.49    4.00
 -13  10  -2   54.79    4.30
 -13 -11   2   27.10    4.40
 -13  11   2   31.70    3.60
 -13  11   2   29.80    3.70
 -12 -11   2    8.40    2.10
 -12 -11   2    6.70    1.90
 -12  11   2   11.00    2.50
 -12  11   2    6.80    2.50
 -11 -11   2   13.00    2.30
 -11 -11   2   14.60    2.00
 -11  11   2   13.00    2.50
 -11  11   2   16.70    2.40
 -10 -11   2    0.60    1.30
 -10 -11   2    1.80    1.30
 -10  11   2   -0.60    1.60
 -10  11   2    2.00    1.80
  -9 -11   2   19.20    2.00
  -9 -11   2   15.30    2.00
  -9  11   2   16.10    2.10
  -9  11   2   15.80    2.10
  -8 -11   2   22.20    2.20
  -8 -11   2   20.80    1.90
   8 -11  -2   22.00    1.90
  -8  11   2   24.10    2.30
  -8  11   2   25.60    2.30
   7 -11  -2  101.59    3.40
  -7 -11   2  106.39    3.50
  -7 -11   2  103.59    3.80
  -7  11   2   93.79    3.80
  -7  11   2  106.79    3.70
  -6 -11   2  173.98    4.70
   6 -11  -2  176.68    4.70
  -6 -11   2  188.48    4.70
  -6 -11   2  175.28    5.00
  -6  11   2  177.98    5.10
  -6  11   2  176.78    4.70
  -6  11   2  181.38    5.00
   5 -11  -2   99.29    3.10
  -5 -11   2   98.89    3.10
  -5 -11   2   94.39    3.30
  -5 -11   2  102.39    3.10
   5 -11  -2   94.49    3.20
  -5  11   2   97.39    3.20
  -5  11   2   91.69    3.20
   4 -11  -2   20.00    1.50
  -4 -11   2   19.10    1.40
  -4 -11   2   18.60    1.40
  -4 -11   2   19.30    1.60
   4 -11  -2   25.20    1.60
  -4  11   2   24.00    1.70
  -3 -11   2    4.20    0.80
  -3 -11   2    3.60    0.90
   3 -11  -2    5.70    1.00
  -3 -11   2    5.50    0.90
   3  11  -2    4.50    1.30
   2 -11  -2  384.76    8.10
  -2 -11   2  389.36    8.00
   2 -11  -2  390.76    8.10
  -2 -11   2  395.06    8.20
  -2 -11   2  381.66    9.70
  -2  11   2  399.66    9.30
   2  11  -2  399.56    9.20
  -1 -11   2   12.00    1.00
   1 -11  -2   10.30    1.00
  -1 -11   2   11.20    1.70
   1 -11  -2   13.40    1.20
  -1 -11   2   10.90    1.10
   1  11  -2   13.50    1.70
  -1  11   2   12.70    1.50
   0 -11   2  425.56   10.10
   0 -11  -2  421.16    8.60
   0 -11   2  425.06    8.60
   0 -11  -2  423.46    8.70
   0 -11   2  434.86    8.60
   0 -11  -2  414.76    8.70
   0  11   2  432.56    9.60
   0  11  -2  433.76    9.80
   1 -11   2   18.90    1.20
   1 -11   2   23.00    1.40
   1 -11   2   15.90    1.90
  -1 -11  -2   15.40    1.30
  -1 -11  -2   14.80    1.20
  -1 -11  -2   17.70    1.30
  -1  11  -2   18.10    2.00
   1  11   2   15.70    1.60
   2 -11   2  183.78    4.40
   2 -11   2  186.68    6.00
  -2 -11  -2  181.68    4.50
   2 -11   2  179.28    5.70
  -2 -11  -2  176.68    4.40
  -2 -11  -2  179.28    4.50
  -2  11  -2  177.18    5.60
   2  11   2  182.78    4.90
  -3 -11  -2   61.79    2.30
   3 -11   2   64.19    2.30
  -3 -11  -2   63.69    2.40
  -3 -11  -2   63.69    2.40
  -3  11  -2   63.39    2.50
  -3  11  -2   65.79    2.40
  -4 -11  -2  119.19    3.60
  -4 -11  -2  121.69    3.60
  -4 -11  -2  122.79    3.70
   4 -11   2  127.29    3.50
  -4  11  -2  127.99    3.60
  -4  11  -2  124.49    3.70
  -4  11  -2  128.29    3.50
   5 -11   2    5.30    1.00
  -5 -11  -2    4.60    1.00
  -5 -11  -2    5.30    1.00
  -5 -11  -2    8.80    1.30
  -5  11  -2    4.30    1.20
  -5  11  -2    4.60    1.10
  -6 -11  -2   41.10    2.20
  -6 -11  -2   36.00    2.10
   6 -11   2   39.40    2.00
  -6 -11  -2   37.50    2.10
  -6  11  -2   45.20    2.40
  -6  11  -2   41.30    2.40
  -6  11  -2   46.30    2.30
  -7 -11  -2   19.00    1.80
  -7 -11  -2   17.90    1.70
  -7 -11  -2   15.50    1.70
  -7  11  -2   14.10    1.70
  -7  11  -2   18.20    1.80
  -7  11  -2   15.40    1.80
  -8 -11  -2   20.40    2.00
  -8 -11  -2   20.50    2.00
  -8 -11  -2   24.70    2.30
  -8  11  -2   20.50    2.10
  -8  11  -2   20.50    2.10
  -8  11  -2   19.00    2.20
  -9 -11  -2   36.00    2.60
  -9 -11  -2   26.60    2.40
  -9 -11  -2   29.40    2.40
  -9  11  -2   32.00    2.70
  -9  11  -2   28.70    2.50
  -9  11  -2   35.60    2.70
 -10 -11  -2    1.10    1.40
 -10 -11  -2   -0.40    1.20
 -10 -11  -2    2.80    1.50
 -10  11  -2    0.60    1.80
 -10  11  -2    3.00    1.50
 -10  11  -2    0.10    1.70
 -11 -11  -2    2.00    1.60
 -11 -11  -2    1.00    1.50
 -11  11  -2    0.60    1.80
 -12 -11  -2    0.40    1.60
 -12 -11  -2    0.80    1.70
 -12  11  -2    2.50    2.10
 -13 -11  -2   -0.90    1.70
 -12 -12   2   30.90    3.20
 -12 -12   2   31.80    3.00
 -12  12   2   33.60    3.40
 -12  12   2   26.40    3.10
 -11 -12   2   29.30    2.70
 -11 -12   2   26.80    2.90
 -11  12   2   28.70    3.00
 -11  12   2   27.10    3.10
 -10 -12   2    0.60    1.60
 -10 -12   2    0.80    1.30
 -10  12   2    2.00    1.70
 -10  12   2   -1.40    1.70
   9 -12  -2   22.50    2.20
  -9 -12   2   26.40    2.30
  -9 -12   2   20.60    2.40
  -9  12   2   22.70    2.40
  -9  12   2   23.60    2.50
  -8 -12   2  150.88    4.60
   8 -12  -2  136.99    4.40
  -8 -12   2  135.79    4.90
  -8  12   2  147.39    5.00
  -8  12   2  143.59    4.90
  -7 -12   2   25.70    2.00
  -7 -12   2   27.70    2.30
   7 -12  -2   30.10    2.00
  -7  12   2   33.50    2.60
  -7  12   2   27.00    2.30
  -6 -12   2   43.30    2.30
   6 -12  -2   43.40    2.20
  -6 -12   2   46.10    2.30
  -6 -12   2   50.99    2.70
  -6  12   2   45.90    2.40
  -6  12   2   41.90    2.30
   5 -12  -2    4.20    1.00
   5 -12  -2    4.00    1.00
  -5 -12   2    6.10    1.20
  -5 -12   2    4.70    1.00
  -5 -12   2    5.60    1.10
  -5  12   2    5.50    1.20
  -5  12   2    6.90    1.20
  -4 -12   2    4.30    1.00
   4 -12  -2    2.40    0.90
  -4 -12   2    2.70    0.90
  -4 -12   2    3.50    0.90
   4 -12  -2    3.20    0.80
  -4  12   2    4.40    1.10
   3 -12  -2   36.40    1.90
  -3 -12   2   34.40    1.80
  -3 -12   2   34.80    1.90
   3  12  -2   40.90    2.70
  -2 -12   2  183.88    4.50
   2 -12  -2  183.68    4.60
  -2 -12   2  189.58    4.70
   2 -12  -2  185.98    4.70
   2  12  -2  199.28    5.70
   1 -12  -2   24.00    1.50
   1 -12  -2   26.60    1.60
  -1 -12   2   26.50    1.50
  -1 -12   2   25.00    1.50
  -1  12   2   27.50    2.20
   1  12  -2   28.20    2.40
   0 -12  -2   26.50    1.50
   0 -12  -2   24.90    1.50
   0 -12   2   25.50    1.50
   0 -12   2   26.40    1.50
   0  12   2   26.50    2.10
   0  12  -2   27.90    2.30
   1 -12   2  219.28    5.10
  -1 -12  -2  205.58    5.20
   1 -12   2  212.88    5.00
  -1 -12  -2  213.08    5.10
  -1 -12  -2  219.18    5.10
   1  12   2  221.58    5.90
  -2 -12  -2   12.00    1.30
   2 -12   2   11.10    1.20
  -2 -12  -2   10.00    1.10
  -2 -12  -2   11.80    1.20
  -3 -12  -2    1.00    0.80
  -3 -12  -2    0.70    0.80
  -3 -12  -2   -0.30    0.60
   3 -12   2    1.20    0.70
  -3  12  -2    0.60    1.00
  -3  12  -2    1.10    0.80
  -4 -12  -2   20.30    1.70
  -4 -12  -2   20.70    1.70
  -4 -12  -2   23.50    1.70
   4 -12   2   24.00    1.60
  -4  12  -2   25.10    1.60
  -4  12  -2   21.70    1.80
  -5 -12  -2   41.00    2.20
  -5 -12  -2   41.80    2.10
  -5 -12  -2   44.20    2.30
   5 -12   2   38.70    2.00
  -5  12  -2   37.00    2.30
  -5  12  -2   41.50    2.20
  -6 -12  -2    0.30    1.00
  -6 -12  -2    2.10    1.00
  -6 -12  -2    3.50    1.20
   6 -12   2    2.40    0.90
  -6  12  -2   -0.40    1.00
  -6  12  -2    0.00    1.20
  -6  12  -2    3.30    1.20
  -7 -12  -2   15.30    1.70
  -7 -12  -2   15.30    1.70
  -7 -12  -2   20.40    2.00
  -7  12  -2   17.20    1.90
  -7  12  -2   17.40    1.90
  -7  12  -2   16.30    1.80
  -8 -12  -2   31.10    2.50
  -8 -12  -2   36.40    2.60
  -8 -12  -2   32.10    2.30
  -8  12  -2   26.80    2.30
  -8  12  -2   33.60    2.50
  -8  12  -2   36.30    2.80
  -9 -12  -2   14.60    2.00
  -9 -12  -2   13.60    2.00
  -9 -12  -2   15.30    2.00
  -9  12  -2   12.00    2.20
  -9  12  -2   11.60    1.90
  -9  12  -2   14.00    2.00
 -10 -12  -2    2.10    1.40
 -10 -12  -2    3.30    1.60
 -10 -12  -2    1.40    1.50
 -10  12  -2    2.80    1.90
 -10  12  -2    2.60    1.50
 -11 -12  -2   15.50    2.40
 -11 -12  -2   14.40    2.30
 -11  12  -2   16.20    2.60
 -12 -12  -2   14.60    2.40
 -12 -12  -2   14.30    2.40
 -12  12  -2   16.10    2.80
 -12 -13   2   14.80    2.70
 -12  13   2   14.10    2.70
 -12  13   2    9.10    2.60
 -11 -13   2    1.00    1.50
  11 -13  -2    6.00    1.90
 -11 -13   2    4.90    1.90
 -11  13   2    1.50    2.00
 -11  13   2    5.40    1.90
 -10 -13   2    3.90    1.60
 -10 -13   2    3.60    1.80
 -10  13   2    5.30    1.90
 -10  13   2    7.90    2.00
  -9 -13   2   13.10    1.80
  -9 -13   2   11.90    2.00
   9 -13  -2   12.60    1.80
  -9  13   2   13.00    2.00
  -9  13   2   11.90    2.20
  -8 -13   2   92.69    3.60
   8 -13  -2   93.59    3.70
  -8 -13   2   91.59    3.90
  -8  13   2   85.19    3.90
  -8  13   2   86.69    4.10
   7 -13  -2   72.09    3.10
  -7 -13   2   77.29    3.60
  -7 -13   2   67.29    3.00
  -7 -13   2   66.79    3.30
  -7  13   2   62.89    3.40
  -7  13   2   68.49    3.20
  -6 -13   2   19.30    1.80
   6 -13  -2   24.30    2.10
  -6 -13   2   26.80    2.00
  -6 -13   2   28.20    2.10
   6 -13  -2   21.80    1.80
  -6  13   2   23.80    2.00
  -6  13   2   22.90    2.00
  -5 -13   2   87.79    3.20
  -5 -13   2   87.79    3.40
   5 -13  -2   83.99    3.10
  -5 -13   2   90.39    3.10
   5 -13  -2   87.79    3.20
  -5  13   2   90.29    3.30
   4 -13  -2   62.69    2.70
  -4 -13   2   66.89    2.50
  -4 -13   2   62.09    2.60
  -4 -13   2   61.69    2.60
   4 -13  -2   61.19    2.60
  -4  13   2   63.39    2.60
   3 -13  -2  149.09    4.20
  -3 -13   2  151.98    4.10
  -3 -13   2  146.69    4.20
  -2 -13   2  230.38    5.40
  -2 -13   2  229.98    5.60
   2 -13  -2  228.68    5.50
   2 -13  -2  228.88    5.60
   2  13  -2  243.68    6.70
  -1 -13   2  703.03   13.70
   1 -13  -2  699.23   13.70
  -1 -13   2  701.23   13.60
   1 -13  -2  712.23   13.70
   0 -13   2   95.99    3.00
   0 -13  -2   99.09    3.10
   0 -13  -2   99.89    3.10
   0 -13   2   95.79    3.00
   0  13   2  103.49    3.90
  -1 -13  -2  489.75   10.20
   1 -13   2  495.75   10.20
   1 -13   2  510.25   10.20
  -1 -13  -2  502.75   10.30
  -1 -13  -2  496.35   10.30
   1  13   2  513.25   11.10
  -2 -13  -2  177.68    4.70
   2 -13   2  185.28    4.60
  -2 -13  -2  179.18    4.80
  -2 -13  -2  179.28    4.60
  -3 -13  -2  170.68    4.70
  -3 -13  -2  162.98    4.50
   3 -13   2  174.18    4.50
  -3 -13  -2  167.88    4.60
  -3  13  -2  166.38    4.80
  -3  13  -2  169.08    4.50
  -4 -13  -2    0.20    0.90
   4 -13   2    0.70    0.80
  -4 -13  -2    2.60    0.90
  -4 -13  -2    0.30    0.80
  -4  13  -2    0.80    1.10
  -5 -13  -2  149.09    4.50
  -5 -13  -2  149.88    4.50
  -5 -13  -2  148.89    4.40
   5 -13   2  151.98    4.30
  -5  13  -2  147.89    4.60
  -5  13  -2  153.58    4.50
  -6 -13  -2   65.89    2.90
   6 -13   2   65.19    2.70
  -6 -13  -2   66.59    3.00
  -6 -13  -2   64.09    3.00
  -6  13  -2   69.19    3.10
  -6  13  -2   68.19    3.20
  -7 -13  -2   46.10    2.70
  -7 -13  -2   33.70    2.50
  -7 -13  -2   39.20    2.40
  -7  13  -2   40.60    2.60
  -7  13  -2   35.30    2.80
  -7  13  -2   37.20    2.70
  -8 -13  -2   31.00    2.60
  -8 -13  -2   34.10    2.50
  -8 -13  -2   30.00    2.50
  -8  13  -2   29.80    2.50
  -8  13  -2   32.80    2.70
  -8  13  -2   36.70    2.80
  -9 -13  -2   36.00    2.90
  -9 -13  -2   36.00    2.70
  -9 -13  -2   34.00    2.60
  -9  13  -2   35.50    2.90
  -9  13  -2   42.70    3.00
  -9  13  -2   31.90    2.80
 -10 -13  -2    5.70    1.80
 -10 -13  -2    2.00    1.50
 -10 -13  -2    3.70    1.70
 -10  13  -2    2.90    1.60
 -10  13  -2    1.20    1.80
 -11 -13  -2    3.00    1.80
 -11 -13  -2    4.40    1.70
 -11  13  -2    3.90    2.20
 -12 -13  -2   45.00    3.70
 -12 -13  -2   48.90    3.80
 -12  13  -2   48.40    3.80
 -12  14   2   12.20    2.80
 -11 -14   2    0.70    1.70
  11 -14  -2    1.10    1.70
 -11 -14   2    3.10    1.70
 -11  14   2    0.80    1.90
 -11  14   2   -3.80    1.90
 -10 -14   2   30.60    2.70
 -10 -14   2   35.00    3.30
 -10  14   2   30.00    2.90
 -10  14   2   36.90    3.40
  -9 -14   2   -0.40    1.30
   9 -14  -2    1.50    1.40
  -9 -14   2    5.20    1.60
  -9  14   2    3.50    1.90
  -9  14   2    2.20    1.60
   8 -14  -2   33.80    2.50
  -8 -14   2   32.60    2.50
  -8 -14   2   30.70    2.70
  -8  14   2   29.90    2.70
  -8  14   2   36.60    3.10
   7 -14  -2   67.99    3.00
  -7 -14   2   67.59    3.10
  -7 -14   2   68.69    3.30
  -7  14   2   66.99    3.60
  -7  14   2   76.49    3.60
   6 -14  -2   61.19    2.90
  -6 -14   2   63.79    2.90
  -6 -14   2   64.59    3.10
   6 -14  -2   63.99    3.10
  -6 -14   2   62.79    2.80
  -6  14   2   65.59    3.00
  -6  14   2   63.99    3.20
   5 -14  -2    4.90    1.30
  -5 -14   2    7.80    1.30
   5 -14  -2    4.40    1.10
  -5 -14   2    5.60    1.30
  -5 -14   2    5.90    1.10
  -5  14   2    4.50    1.20
   4 -14  -2    8.30    1.40
   4 -14  -2    5.30    1.10
  -4 -14   2    8.90    1.20
  -4 -14   2    7.30    1.40
  -4  14   2    7.00    1.40
  -3 -14   2   42.50    2.10
   3 -14  -2   37.80    2.20
  -3 -14   2   34.70    2.10
  -2 -14   2    1.20    0.90
   2 -14  -2    0.90    0.90
   2 -14  -2    0.50    0.80
  -2 -14   2    1.60    0.80
  -1 -14   2   28.00    1.70
   1 -14  -2   26.70    1.90
   1 -14  -2   24.20    1.80
  -1 -14   2   26.80    1.70
   0 -14   2   27.20    1.70
   0 -14  -2   28.80    1.70
   0 -14   2   26.10    1.80
   0 -14  -2   26.90    1.90
  -1 -14  -2  195.98    5.00
   1 -14   2  191.88    4.90
   1 -14   2  189.18    4.90
  -1 -14  -2  194.88    5.00
  -2 -14  -2  237.08    5.90
  -2 -14  -2  236.28    5.80
   2 -14   2  237.68    5.80
  -2 -14  -2  246.18    6.10
  -3 -14  -2   11.40    1.50
  -3 -14  -2    9.80    1.30
  -3 -14  -2    9.90    1.40
   3 -14   2    9.70    1.20
  -3  14  -2   11.20    1.50
  -3  14  -2    9.90    1.30
   4 -14   2   51.79    2.40
  -4 -14  -2   56.69    2.50
  -4 -14  -2   51.79    2.70
  -4 -14  -2   56.79    2.60
  -4  14  -2   49.30    2.80
  -5 -14  -2    1.40    1.00
   5 -14   2    0.50    1.00
  -5 -14  -2    0.60    0.90
  -5 -14  -2   -0.30    1.00
  -5  14  -2    1.60    1.20
  -5  14  -2   -0.40    1.00
  -6 -14  -2   67.89    3.20
  -6 -14  -2   64.39    3.10
   6 -14   2   67.19    2.90
   6 -14   2   70.69    3.00
  -6 -14  -2   66.89    3.10
  -6  14  -2   65.09    3.10
  -6  14  -2   62.49    3.10
  -7 -14  -2    8.40    1.70
  -7 -14  -2   12.00    1.80
  -7 -14  -2   13.10    1.80
  -7  14  -2   11.70    1.80
  -7  14  -2   11.50    1.70
  -7  14  -2    8.80    1.80
  -8 -14  -2   55.19    3.30
  -8 -14  -2   57.29    3.20
  -8 -14  -2   57.39    3.30
  -8  14  -2   58.79    3.30
  -8  14  -2   54.49    3.30
  -8  14  -2   55.09    3.20
  -9 -14  -2   36.20    2.80
  -9 -14  -2   39.60    2.90
  -9 -14  -2   36.90    3.00
  -9  14  -2   40.20    3.10
  -9  14  -2   33.80    3.20
  -9  14  -2   33.90    3.10
 -10 -14  -2   29.90    2.90
 -10 -14  -2   36.80    3.00
 -10 -14  -2   37.00    3.10
 -10  14  -2   36.60    3.10
 -10  14  -2   35.80    3.20
 -11 -14  -2    0.00    1.60
 -11 -14  -2   -0.20    1.70
 -11  14  -2   -1.40    1.90
  11 -15  -2    6.60    2.00
 -11 -15   2    7.30    2.20
 -11  15   2    9.30    2.40
 -11  15   2    6.10    2.40
 -10 -15   2    5.00    1.70
 -10 -15   2    2.70    1.80
 -10  15   2    4.40    2.10
 -10  15   2    4.70    2.10
  -9 -15   2   15.90    2.20
  -9 -15   2   17.50    2.10
   9 -15  -2   18.40    2.20
  -9  15   2   17.40    2.40
  -9  15   2   17.00    2.50
  -8 -15   2    1.80    1.30
  -8 -15   2    0.50    1.40
   8 -15  -2    0.40    1.30
  -8  15   2   -0.60    1.30
  -8  15   2   -1.60    1.50
  -7 -15   2   40.10    2.60
   7 -15  -2   37.10    2.60
  -7 -15   2   36.90    4.00
  -7 -15   2   42.30    2.80
  -7  15   2   39.80    3.10
  -7  15   2   46.20    2.90
   6 -15  -2    7.00    1.60
  -6 -15   2    6.80    1.60
  -6 -15   2    6.10    1.30
   6 -15  -2    4.80    1.40
  -6 -15   2    7.20    1.40
  -6  15   2    5.90    1.60
  -6  15   2    7.10    1.60
  -5 -15   2  245.48    6.50
   5 -15  -2  248.98    6.30
  -5 -15   2  247.78    6.30
   5 -15  -2  247.48    6.50
  -5  15   2  248.18    6.50
  -4 -15   2    5.30    1.20
   4 -15  -2    6.40    1.30
  -4 -15   2    4.40    1.10
   4 -15  -2    5.90    1.20
  -4  15   2    5.70    1.50
  -3 -15   2  259.87    6.50
   3 -15  -2  264.47    6.50
  -3 -15   2  255.67    6.30
  -2 -15   2   71.19    2.70
   2 -15  -2   68.49    2.80
  -2 -15   2   74.59    3.00
   1 -15  -2  464.85    9.80
  -1 -15   2  452.05    9.60
  -1 -15   2  460.45    9.80
   1 -15  -2  455.75    9.80
   0 -15   2   36.80    2.10
   0 -15  -2   37.60    2.10
   0 -15   2   40.80    2.20
   0 -15  -2   37.80    2.10
  -1 -15  -2  515.75   10.80
   1 -15   2  525.45   10.80
  -1 -15  -2  515.15   10.90
  -2 -15  -2    2.90    1.10
   2 -15   2    1.00    0.90
  -2 -15  -2    2.70    1.10
  -2 -15  -2    0.80    0.90
  -3 -15  -2  153.58    4.60
   3 -15   2  155.58    4.40
  -3 -15  -2  151.38    4.60
  -3 -15  -2  151.88    4.50
  -3  15  -2  150.08    4.50
  -3  15  -2  155.28    4.70
  -4 -15  -2    4.40    1.20
  -4 -15  -2    3.50    1.10
  -4 -15  -2    2.30    1.00
   4 -15   2    4.80    1.20
  -4  15  -2    2.00    1.20
  -5 -15  -2  200.58    5.70
  -5 -15  -2  210.68    5.90
  -5 -15  -2  213.68    5.90
   5 -15   2  218.48    5.80
  -5  15  -2  222.18    6.00
  -5  15  -2  220.08    6.00
   6 -15   2    1.40    1.10
  -6 -15  -2    1.10    1.10
   6 -15   2    0.00    1.00
  -6 -15  -2    2.20    1.30
  -6 -15  -2    1.50    1.10
  -6  15  -2    2.70    1.30
  -6  15  -2    1.90    1.50
  -7 -15  -2   62.89    3.20
  -7 -15  -2   53.89    3.10
  -7 -15  -2   62.79    3.30
  -7  15  -2   57.89    3.20
  -7  15  -2   54.99    3.20
  -7  15  -2   59.89    3.40
  -8 -15  -2    5.70    1.60
  -8 -15  -2    2.80    1.60
  -8 -15  -2    4.00    1.60
  -8  15  -2    3.60    1.80
  -8  15  -2    5.50    1.70
  -8  15  -2    5.20    1.80
  -9 -15  -2   56.19    3.40
  -9 -15  -2   54.79    3.50
  -9 -15  -2   60.69    3.70
  -9  15  -2   50.89    3.50
  -9  15  -2   55.29    3.40
 -10 -15  -2   -1.70    1.50
 -10 -15  -2    1.90    1.70
 -10 -15  -2    0.30    1.60
 -10  15  -2   -3.80    1.80
 -10  15  -2   -1.90    1.80
 -11 -15  -2   14.90    2.40
 -11 -15  -2   20.30    2.70
 -11  15  -2   18.20    2.90
  11 -16  -2    3.80    1.90
 -11  16   2    3.30    2.40
 -11  16   2    2.80    3.20
 -10 -16   2   24.50    2.80
 -10 -16   2   28.40    3.30
 -10  16   2   19.50    2.60
 -10  16   2   23.50    3.00
   9 -16  -2    7.30    1.90
  -9 -16   2    8.00    2.00
  -9 -16   2    3.40    1.60
  -9  16   2    5.80    1.90
  -9  16   2    5.60    1.80
   8 -16  -2    2.30    1.50
  -8 -16   2    2.50    1.70
  -8 -16   2    4.10    1.50
  -8  16   2    3.10    1.70
  -8  16   2    4.10    1.90
  -7 -16   2   43.00    2.90
   7 -16  -2   43.70    2.90
  -7 -16   2   40.70    2.70
  -7  16   2   48.10    3.10
  -7  16   2   48.10    3.40
   6 -16  -2   11.20    1.80
  -6 -16   2   11.30    1.60
   6 -16  -2   12.30    1.70
  -6 -16   2    9.00    1.70
  -6  16   2    9.80    1.80
  -6  16   2    8.00    1.70
  -5 -16   2   20.20    2.10
   5 -16  -2   21.50    1.90
  -5 -16   2   20.50    1.90
   5 -16  -2   22.10    2.10
  -5  16   2   24.20    2.20
  -4 -16   2   89.19    3.70
  -4 -16   2  101.59    3.60
   4 -16  -2   96.99    3.60
   4 -16  -2  100.79    3.70
  -4  16   2   91.69    3.80
  -3 -16   2   11.70    1.50
  -3 -16   2    9.00    1.40
   3 -16  -2   11.20    1.50
   2 -16  -2    3.40    1.10
  -2 -16   2    3.30    1.00
  -2 -16   2    1.70    0.90
  -1 -16   2   26.40    1.90
   1 -16  -2   22.60    1.90
   1 -16  -2   24.50    2.00
  -1 -16   2   20.20    1.80
   0 -16  -2   54.49    2.60
   0 -16   2   53.29    2.50
   0 -16  -2   51.89    2.60
   0 -16   2   51.19    2.50
   1 -16   2   30.40    1.90
  -1 -16  -2   30.40    2.00
  -1 -16  -2   27.20    2.10
  -2 -16  -2   -0.30    1.00
   2 -16   2    0.50    0.90
  -2 -16  -2    0.40    0.90
  -2  16  -2   -0.30    0.90
  -3 -16  -2   -0.30    0.90
  -3 -16  -2   -0.40    0.90
   3 -16   2    1.70    1.00
  -3 -16  -2    1.00    0.90
  -3  16  -2    0.90    1.10
  -3  16  -2   -0.30    1.30
  -4 -16  -2   12.80    1.70
  -4 -16  -2   13.10    1.70
   4 -16   2   16.20    1.80
  -4 -16  -2   12.10    1.80
  -4  16  -2   14.70    1.90
  -5 -16  -2    9.30    1.50
  -5 -16  -2    9.10    1.60
  -5 -16  -2   10.10    1.70
   5 -16   2    9.90    1.60
  -5  16  -2   13.60    2.00
  -5  16  -2   13.10    1.90
  -6 -16  -2    0.90    1.10
   6 -16   2    0.00    1.10
  -6 -16  -2    0.90    1.30
   6 -16   2    2.50    1.30
  -6 -16  -2    2.20    1.30
  -6  16  -2    1.00    1.30
  -6  16  -2    3.30    1.60
  -7 -16  -2    6.60    1.80
  -7 -16  -2    5.50    1.60
  -7 -16  -2    6.20    1.70
  -7  16  -2    4.80    1.60
  -7  16  -2    6.50    1.90
  -7  16  -2    3.90    1.60
  -8 -16  -2   13.70    2.10
  -8 -16  -2   10.80    2.00
  -8 -16  -2   16.40    2.30
  -8  16  -2   12.90    2.10
  -8  16  -2   12.10    2.10
  -8  16  -2   10.20    2.00
  -9 -16  -2    6.10    1.90
  -9 -16  -2    5.30    1.80
  -9 -16  -2    6.00    1.70
  -9  16  -2    7.30    2.00
  -9  16  -2    6.80    2.20
 -10 -16  -2   32.80    3.00
 -10 -16  -2   30.20    3.10
 -10 -16  -2   37.00    3.30
 -10  16  -2   30.40    3.20
 -10 -17   2   -2.70    1.60
 -10  17   2    1.50    1.80
 -10  17   2   -3.90    1.80
  -9 -17   2   58.09    3.90
  -9 -17   2   54.79    3.40
   9 -17  -2   57.79    3.60
  -9  17   2   52.09    3.80
  -9  17   2   57.69    4.10
  -8 -17   2    5.60    1.70
  -8 -17   2    9.10    1.80
   8 -17  -2    7.50    1.90
  -8  17   2    7.50    1.90
  -8  17   2   10.20    2.30
   7 -17  -2    1.60    1.30
  -7 -17   2    2.70    1.60
  -7 -17   2    3.90    1.50
  -7  17   2    1.90    1.70
  -7  17   2    1.80    1.80
  -6 -17   2   -1.70    1.00
  -6 -17   2    0.70    1.40
   6 -17  -2    1.00    1.30
   6 -17  -2    1.90    1.30
  -6  17   2    1.40    1.50
  -6  17   2   -0.90    1.30
   5 -17  -2   12.50    1.70
  -5 -17   2   11.40    1.70
  -5 -17   2   10.10    1.70
   5 -17  -2    9.90    1.70
  -5  17   2   13.10    1.90
   4 -17  -2   19.80    1.90
   4 -17  -2   22.40    2.20
  -4 -17   2   20.90    2.10
  -4 -17   2   19.50    1.90
  -4  17   2   22.20    2.30
   3 -17  -2    2.20    1.10
  -3 -17   2    3.80    1.20
  -3 -17   2    1.90    1.20
  -2 -17   2    8.60    1.40
  -2 -17   2    9.10    1.50
   2 -17  -2    8.80    1.50
  -1 -17   2    0.40    0.90
   1 -17  -2   -0.10    0.90
  -1 -17   2    0.70    0.90
   1 -17  -2    1.60    1.00
   0 -17   2   39.90    2.40
   0 -17   2   41.50    2.30
   0 -17  -2   42.60    2.50
   0 -17  -2   43.40    2.40
   1 -17   2   27.00    2.10
  -1 -17  -2   25.00    2.00
  -1 -17  -2   22.90    1.90
  -2 -17  -2    5.30    1.20
   2 -17   2    4.90    1.20
  -2 -17  -2    3.80    1.20
  -2  17  -2    4.70    1.50
  -2  17  -2    3.70    1.30
  -3 -17  -2    8.80    1.60
   3 -17   2    8.40    1.40
  -3 -17  -2   10.00    1.70
  -3 -17  -2    7.40    1.40
  -3  17  -2    8.70    1.70
  -3  17  -2    9.80    1.80
  -4 -17  -2   16.70    1.90
  -4 -17  -2   14.40    1.80
   4 -17   2   15.50    1.80
  -4 -17  -2   17.70    2.00
  -4  17  -2   17.80    2.10
  -5 -17  -2   37.70    2.60
  -5 -17  -2   39.90    2.70
  -5 -17  -2   41.00    2.70
   5 -17   2   36.50    2.60
  -5  17  -2   37.60    2.90
  -5  17  -2   37.00    3.00
   6 -17   2    5.80    1.60
  -6 -17  -2    3.70    1.50
  -6 -17  -2    5.50    1.60
  -6 -17  -2    4.20    1.40
   6 -17   2    4.80    1.50
  -6  17  -2    2.60    1.50
  -6  17  -2    4.70    1.80
   7 -17   2    5.20    2.30
  -7 -17  -2    3.10    1.50
  -7 -17  -2    4.40    1.70
  -7 -17  -2    0.20    1.40
  -7  17  -2    0.80    1.50
  -7  17  -2    1.00    1.70
  -7  17  -2    3.40    1.80
  -8 -17  -2   -0.40    1.40
  -8 -17  -2   -1.20    1.30
  -8 -17  -2   -1.20    1.30
  -8  17  -2   -1.70    1.40
  -8  17  -2    0.30    1.60
  -8  17  -2    0.30    2.40
  -9 -17  -2    4.00    1.90
  -9 -17  -2    4.60    1.80
  -9 -17  -2    4.20    1.80
  -9  17  -2    2.40    1.80
  -9  17  -2    3.00    2.00
 -10 -17  -2    0.80    1.80
 -10 -17  -2    0.00    1.80
 -10 -17  -2   -0.10    1.50
 -10  17  -2    0.70    2.00
 -10  18   2    3.30    3.10
  -9 -18   2   21.70    2.70
   9 -18  -2   26.60    2.80
  -9  18   2   21.30    2.80
  -9  18   2   22.30    2.90
   8 -18  -2    9.50    1.90
  -8 -18   2    6.00    2.00
  -8 -18   2    6.00    1.80
  -8  18   2    5.10    2.10
  -8  18   2    7.90    2.20
  -7 -18   2   21.60    2.60
  -7 -18   2   18.10    2.20
   7 -18  -2   20.40    2.30
  -7  18   2   19.90    2.60
  -7  18   2   21.20    2.60
   6 -18  -2   10.90    1.90
   6 -18  -2   11.60    1.90
  -6 -18   2    9.80    1.80
  -6 -18   2    7.60    1.70
  -6  18   2    7.60    1.90
  -6  18   2    8.10    1.80
  -5 -18   2    8.20    1.50
  -5 -18   2    9.90    1.90
   5 -18  -2   11.80    1.80
   5 -18  -2    7.50    1.60
  -5  18   2   10.10    1.90
   4 -18  -2    7.90    1.60
  -4 -18   2    9.20    1.60
  -4 -18   2   11.10    1.80
   4 -18  -2    6.40    1.60
  -4  18   2    8.10    1.70
  -3 -18   2   48.60    2.80
  -3 -18   2   39.90    2.40
   3 -18  -2   46.20    2.70
  -2 -18   2    1.90    1.20
   2 -18  -2    1.70    1.20
  -2 -18   2    0.90    1.10
   1 -18  -2    8.90    1.50
   1 -18  -2   10.30    1.60
  -1 -18   2    5.70    1.40
  -1 -18   2    7.00    1.50
   0 -18  -2    1.40    1.10
   0 -18  -2    1.90    1.10
   0 -18   2    3.10    1.30
   0 -18   2    1.30    1.10
  -1 -18  -2   15.00    1.80
   1 -18   2   13.60    1.70
  -1 -18  -2   13.90    1.80
  -2 -18  -2    0.40    1.20
  -2 -18  -2    0.60    1.10
   2 -18   2    1.70    1.10
  -2  18  -2   -0.40    1.20
  -2  18  -2    0.30    1.20
  -3 -18  -2   64.09    3.20
   3 -18   2   58.69    2.90
  -3 -18  -2   61.19    3.20
  -3  18  -2   58.69    3.30
  -4 -18  -2    8.90    1.70
  -4 -18  -2   11.50    1.70
  -4 -18  -2    8.90    1.60
   4 -18   2   10.20    1.70
  -4  18  -2   12.20    2.10
   5 -18   2   25.70    2.40
  -5 -18  -2   26.00    2.50
  -5 -18  -2   25.90    2.40
  -5 -18  -2   22.70    2.30
  -5  18  -2   28.50    2.70
  -5  18  -2   28.20    2.70
  -6 -18  -2   55.49    3.40
   6 -18   2   52.69    3.20
   6 -18   2   55.39    3.00
  -6 -18  -2   56.69    3.50
  -6 -18  -2   54.09    3.10
  -6  18  -2   57.59    3.70
  -6  18  -2   49.30    3.50
  -7 -18  -2   34.40    3.10
  -7 -18  -2   40.60    3.10
  -7 -18  -2   37.20    3.10
  -7  18  -2   38.40    3.20
  -7  18  -2   32.10    2.90
  -7  18  -2   35.70    3.10
  -8 -18  -2   15.20    2.30
  -8 -18  -2   18.00    2.50
  -8 -18  -2   17.30    2.40
  -8  18  -2   19.40    2.60
  -8  18  -2   14.60    2.60
  -9 -18  -2   50.89    3.80
  -9 -18  -2   50.39    3.60
  -9 -18  -2   51.89    3.60
  -9  18  -2   55.19    3.90
  -9  18  -2   53.99    4.00
   9 -19  -2   38.70    3.20
  -9 -19   2   38.10    3.70
  -9  19   2   37.70    3.60
  -9  19   2   36.20    3.60
  -8 -19   2   15.10    2.50
   8 -19  -2   15.50    2.30
  -8 -19   2   14.20    2.20
  -8  19   2   16.90    2.70
  -8  19   2   18.70    2.80
   7 -19  -2   53.79    3.50
  -7 -19   2   50.89    3.30
  -7 -19   2   59.29    3.80
  -7  19   2   54.09    3.80
  -7  19   2   55.09    3.90
  -6 -19   2   49.60    3.50
  -6 -19   2   54.09    3.20
   6 -19  -2   49.40    3.20
   6 -19  -2   51.99    3.30
  -6  19   2   49.70    3.40
  -6  19   2   45.50    3.50
   5 -19  -2   62.59    3.60
   5 -19  -2   70.69    3.40
  -5 -19   2   61.39    3.30
  -5 -19   2   62.39    3.60
  -5  19   2   67.79    3.80
   4 -19  -2   70.19    3.60
  -4 -19   2   63.79    3.50
   4 -19  -2   65.39    3.40
  -4 -19   2   70.69    3.40
  -4  19   2   65.09    3.70
  -3 -19   2   42.30    2.80
  -3 -19   2   41.10    2.90
   3 -19  -2   40.80    2.80
  -2 -19   2  135.29    4.70
   2 -19  -2  131.99    4.70
  -2 -19   2  130.89    4.50
   1 -19  -2   46.00    2.70
  -1 -19   2   41.70    2.70
   1 -19  -2   42.70    2.90
  -1 -19   2   42.60    2.80
   0 -19  -2  136.09    4.60
   0 -19  -2  133.99    4.70
   0 -19   2  136.09    4.60
   0 -19   2  136.19    4.70
  -1 -19  -2  100.79    4.00
  -1 -19  -2  103.99    4.20
   1 -19   2   99.99    4.00
   2 -19   2  111.19    4.10
  -2 -19  -2  110.99    4.20
  -2 -19  -2  106.79    4.30
  -2  19  -2  115.09    4.40
  -2  19  -2  101.49    4.50
   3 -19   2   25.60    2.40
  -3 -19  -2   27.50    2.50
  -3 -19  -2   23.20    2.30
  -3  19  -2   26.50    2.80
  -4 -19  -2   65.89    3.60
  -4 -19  -2   69.19    3.40
   4 -19   2   66.39    3.40
  -4  19  -2   70.99    3.90
  -5 -19  -2  108.59    4.40
  -5 -19  -2  110.59    4.60
   5 -19   2  117.09    4.50
  -5 -19  -2  104.89    4.60
  -5  19  -2  101.69    4.40
  -5  19  -2  111.29    4.70
   6 -19   2   53.29    3.20
  -6 -19  -2   52.29    3.50
   6 -19   2   50.49    3.30
  -6 -19  -2   49.70    3.50
  -6 -19  -2   50.39    3.30
  -6  19  -2   47.80    3.30
  -6  19  -2   52.29    3.70
  -7 -19  -2   83.99    4.20
  -7 -19  -2   94.09    4.40
  -7 -19  -2   90.89    4.50
  -7  19  -2   82.59    4.40
  -7  19  -2   85.79    4.50
  -7  19  -2   85.29    4.30
  -8 -19  -2   44.10    3.60
  -8 -19  -2   41.80    3.20
  -8 -19  -2   44.60    3.40
  -8  19  -2   44.50    3.60
  -8  19  -2   39.60    3.40
  -9 -19  -2   15.30    2.60
  -9 -19  -2   15.80    2.50
  -9 -19  -2   18.50    3.00
  -9  19  -2   14.30    3.10
  -9  19  -2   20.00    2.70
  -8 -20   2    6.10    2.20
   8 -20  -2    4.70    1.80
  -8  20   2    4.90    2.10
  -8  20   2    6.00    2.30
  -7 -20   2    1.30    1.70
   7 -20  -2    1.20    1.50
  -7 -20   2    2.50    1.60
  -7  20   2    4.20    2.00
  -7  20   2    4.20    2.10
  -6 -20   2    9.30    2.00
   6 -20  -2    8.80    2.00
   6 -20  -2    8.20    2.10
  -6 -20   2    8.30    2.10
  -6  20   2    9.10    2.10
  -6  20   2   11.30    2.10
   5 -20  -2   52.29    3.10
   5 -20  -2   48.80    3.30
  -5 -20   2   47.90    3.10
  -5 -20   2   51.89    3.30
  -5  20   2   39.80    3.40
   4 -20  -2    1.00    1.30
  -4 -20   2    1.60    1.40
   4 -20  -2    1.10    1.40
  -4 -20   2   -0.30    1.30
  -4  20   2    2.00    1.60
  -3 -20   2   19.30    2.10
   3 -20  -2   19.50    2.40
  -3 -20   2   21.30    2.40
  -2 -20   2    1.60    1.30
  -2 -20   2    0.80    1.40
   2 -20  -2    2.10    1.50
  -1 -20   2    1.80    1.40
   1 -20  -2    2.90    1.40
  -1 -20   2    1.80    1.20
   0 -20  -2    3.00    1.50
   0 -20  -2    1.40    1.40
   0 -20   2    2.00    1.20
   1 -20   2   46.50    3.10
  -1 -20  -2   53.69    3.30
  -1 -20  -2   55.79    3.10
  -2 -20  -2   35.80    2.80
  -2 -20  -2   31.80    2.70
   2 -20   2   27.00    2.50
  -2  20  -2   27.70    2.90
  -2  20  -2   34.40    2.90
  -3 -20  -2   -0.60    1.30
   3 -20   2   -0.40    1.30
  -3 -20  -2    0.40    1.40
  -3  20  -2   -1.40    1.60
  -4 -20  -2    2.10    1.50
  -4 -20  -2    0.80    1.40
   4 -20   2    0.20    1.40
  -4  20  -2    0.00    1.70
  -5 -20  -2    5.30    1.70
   5 -20   2    6.60    1.70
  -5 -20  -2    5.90    1.80
  -5  20  -2    6.80    2.10
  -5  20  -2    7.70    2.00
  -6 -20  -2   20.90    2.70
  -6 -20  -2   23.30    2.50
   6 -20   2   20.20    2.40
  -6 -20  -2   18.80    2.50
  -6  20  -2   27.00    3.00
  -6  20  -2   19.60    2.60
  -7 -20  -2    0.20    1.40
  -7 -20  -2   -0.40    1.70
  -7 -20  -2    0.60    1.70
  -7  20  -2    2.10    1.90
  -7  20  -2   -0.40    1.80
  -8 -20  -2   20.20    2.80
  -8 -20  -2   20.20    2.70
  -8 -20  -2   22.50    2.70
  -8  20  -2   20.00    2.80
  -8  20  -2   16.80    2.60
   7 -21  -2    0.00    1.70
  -7 -21   2    2.70    2.00
  -7  21   2    0.20    2.00
  -7  21   2    1.90    1.90
  -6 -21   2    0.80    1.70
   6 -21  -2    5.50    1.80
  -6 -21   2    2.80    1.60
   6 -21  -2    1.80    1.70
  -6  21   2    1.90    1.80
  -6  21   2    4.30    2.00
  -5 -21   2   -0.90    1.40
   5 -21  -2    0.70    1.40
  -5 -21   2    1.30    1.50
   5 -21  -2   -1.10    1.40
  -5  21   2    0.90    1.60
  -5  21   2    1.70    1.70
  -4 -21   2    2.30    1.40
   4 -21  -2    2.50    1.60
   4 -21  -2    1.50    1.40
  -4 -21   2    1.50    1.40
  -4  21   2   -1.40    1.60
   3 -21  -2   35.60    3.10
  -3 -21   2   36.10    2.90
  -3 -21   2   38.00    2.90
  -2 -21   2    1.20    1.40
  -2 -21   2   -0.40    1.40
   2 -21  -2    1.20    1.50
  -1 -21   2    7.40    1.80
   1 -21  -2   13.70    2.10
  -1 -21   2    7.60    1.70
   0 -21   2   17.50    2.20
   0 -21  -2   15.60    2.20
   0 -21  -2   17.90    2.30
  -1 -21  -2    4.80    1.60
   1 -21   2    2.10    1.50
  -1 -21  -2    4.70    1.60
  -1  21  -2    3.80    1.70
  -2 -21  -2   45.60    3.20
  -2 -21  -2   45.40    3.10
   2 -21   2   49.60    3.20
  -2  21  -2   45.90    3.60
  -3 -21  -2   28.60    2.80
  -3 -21  -2   34.40    2.90
   3 -21   2   29.10    2.70
  -3  21  -2   33.40    3.10
  -4 -21  -2   52.19    3.40
   4 -21   2   51.59    3.40
  -4 -21  -2   60.89    3.80
  -4  21  -2   54.59    3.40
  -4  21  -2   51.59    3.80
   5 -21   2    1.60    1.60
  -5 -21  -2    1.60    1.70
  -5 -21  -2    1.80    1.80
  -5  21  -2    3.90    1.90
  -5  21  -2    2.50    1.90
  -6 -21  -2   55.09    3.90
   6 -21   2   62.49    3.60
  -6 -21  -2   55.69    3.70
  -6  21  -2   46.70    3.90
  -6  21  -2   51.79    3.80
  -7 -21  -2    7.60    2.10
  -7 -21  -2    9.60    2.30
  -7  21  -2    7.50    2.20
  -7  21  -2   14.20    2.60
   6 -22  -2   37.50    3.30
  -6 -22   2   39.50    3.40
   6 -22  -2   32.80    3.20
  -6  22   2   40.00    4.10
  -6  22   2   30.60    3.00
  -5 -22   2    6.00    1.90
   5 -22  -2    5.20    1.80
  -5 -22   2    1.70    1.70
   5 -22  -2    4.50    2.00
  -5  22   2    4.90    2.00
  -5  22   2    3.20    2.00
  -4 -22   2   72.99    3.80
  -4 -22   2   69.39    4.10
   4 -22  -2   65.99    4.00
   4 -22  -2   67.29    3.90
  -4  22   2   71.59    4.20
   3 -22  -2    1.50    1.60
  -3 -22   2    2.40    1.60
  -3 -22   2    2.80    1.70
  -3  22   2    2.10    1.70
   2 -22  -2   25.10    2.60
  -2 -22   2   25.20    2.50
  -2 -22   2   24.10    2.60
   1 -22  -2    7.30    1.80
  -1 -22   2    5.20    1.50
  -1 -22   2    3.70    1.50
   0 -22  -2    9.70    2.10
   0 -22   2   14.40    2.20
   0 -22  -2   14.30    2.10
  -1 -22  -2   31.40    2.90
   1 -22   2   31.90    2.90
  -1 -22  -2   31.00    2.90
  -1  22  -2   25.50    2.80
  -1  22  -2   22.30    2.70
  -2 -22  -2    8.40    2.00
  -2 -22  -2    9.10    1.90
   2 -22   2    6.70    1.70
  -2  22  -2    5.70    2.10
  -3 -22  -2   21.70    2.60
   3 -22   2   23.00    2.60
  -3 -22  -2   17.50    2.40
  -3  22  -2   16.80    2.50
   4 -22   2    0.90    1.60
  -4 -22  -2    2.70    1.70
  -4 -22  -2    2.40    1.80
  -4  22  -2    1.50    1.90
  -4  22  -2    2.10    1.80
  -5 -22  -2   16.00    2.40
  -5 -22  -2   16.80    2.50
   5 -22   2   16.70    2.50
  -5  22  -2   20.20    2.70
  -5  22  -2   16.60    2.70
   6 -22   2    2.00    1.60
  -6 -22  -2    2.80    2.00
  -6 -22  -2    1.80    1.80
  -6  22  -2    2.60    2.00
  -6  22  -2    2.90    2.10
  -5 -23   2    2.50    2.10
   5 -23  -2    3.40    3.00
  -5 -23   2    3.30    2.70
  -5  23   2    5.30    2.10
   4 -23  -2   68.29    4.00
  -4 -23   2   72.79    4.00
  -4 -23   2   71.39    4.30
   4 -23  -2   64.69    4.20
  -4  23   2   64.49    4.30
  -3 -23   2    4.30    1.80
   3 -23  -2    4.60    2.00
   3 -23  -2    2.30    1.70
  -3 -23   2    4.20    1.90
  -3  23   2    5.70    2.00
   2 -23  -2   65.89    4.00
  -2 -23   2   71.89    3.90
  -2 -23   2   70.59    3.80
   1 -23  -2    7.70    2.00
  -1 -23   2    7.40    1.90
   0 -23   2   54.09    3.70
   0 -23  -2   53.79    3.70
  -1 -23  -2   19.40    2.60
  -1 -23  -2   15.00    2.50
   1 -23   2   21.00    2.60
  -1  23  -2   21.90    2.70
  -1  23  -2   19.10    2.80
   2 -23   2  147.79    5.60
  -2 -23  -2  147.49    5.50
  -2 -23  -2  143.09    5.70
  -2  23  -2  144.69    6.00
  -3 -23  -2   40.60    3.40
  -3 -23  -2   33.10    2.90
   3 -23   2   37.50    3.30
  -3  23  -2   35.00    3.30
  -4 -23  -2   58.79    3.90
   4 -23   2   61.59    3.90
  -4 -23  -2   69.59    4.20
  -4  23  -2   62.89    4.30
  -4  23  -2   66.09    4.10
   5 -23   2   33.30    3.50
  -5  23  -2   25.40    3.30
  -3 -24   2   31.60    4.40
  -3 -24   2   33.30    3.10
  -3  24   2   28.80    3.60
  -2 -24   2   28.80    2.90
  -2 -24   2   27.80    2.90
   2 -24  -2   31.30    3.20
   1 -24  -2    1.50    1.90
  -1 -24   2    0.20    1.70
   0 -24   2   14.50    2.50
   0 -24  -2   10.30    2.30
   0  24  -2    9.60    2.30
   0  24  -2   14.60    2.80
  -1 -24  -2    7.80    2.00
  -1 -24  -2    6.40    1.90
   1 -24   2    8.30    2.10
  -1  24  -2    7.40    2.20
  -2 -24  -2    3.90    2.10
   2 -24   2    4.10    1.90
  -2 -24  -2    1.60    1.70
  -2  24  -2    6.70    2.40
   3 -24   2    7.90    2.00
 -14   0   3    5.10    2.20
 -14   0   3    3.10    1.80
 -13   0   3    2.30    1.80
 -13   0   3    1.10    1.70
 -12   0   3   -0.30    1.80
 -12   0   3    0.70    1.40
 -11   0   3   16.30    1.90
 -11   0   3   21.10    2.40
 -10   0   3   -0.30    1.20
 -10   0   3    4.50    1.70
  -9   0   3    7.40    1.30
  -9   0   3    9.40    1.60
  -8   0   3   -1.50    1.10
  -8   0   3   -1.50    0.80
  -7   0   3  119.69    3.80
   7   0  -3  126.89    3.40
   7   0  -3  130.49    5.20
  -7   0   3  126.69    4.00
  -7   0   3  124.79    3.50
   6   0  -3   -0.60    0.50
  -6   0   3   -0.50    0.80
   6   0  -3    0.20    0.90
   6   0  -3    0.10    0.60
   6   0  -3    0.70    1.00
  -6   0   3   -0.30    0.70
  -5   0   3  724.13   13.40
   5   0  -3  723.53   15.10
  -5   0   3  760.22   13.50
  -5   0   3  715.03   13.80
   5   0  -3  743.53   13.60
  -5   0   3  737.33   15.20
   5   0  -3  732.43   13.50
  -5   0   3  698.53   14.90
   5   0  -3  715.33   15.20
  -4   0   3    0.00    0.60
   4   0  -3    0.10    0.60
  -4   0   3    0.40    0.60
   4   0  -3    0.40    0.60
  -4   0   3    0.10    0.60
   4   0  -3    0.60    0.40
  -4   0   3    0.20    0.30
  -3   0   3 1667.63   30.20
   3   0  -3 1639.14   29.40
   3   0  -3 1627.34   30.20
   3   0  -3 1683.73   30.20
  -3   0   3 1677.03   30.10
   2   0  -3    0.10    0.30
  -2   0   3    0.30    0.40
  -2   0   3    0.20    0.30
   2   0  -3    3.00    0.60
   1   0  -3 8621.04  152.78
  -1   0   3 8295.97  152.38
  -1   0   3 8131.39  152.98
   1   0  -3 9289.97  152.88
   0   0   3   -1.10    0.40
   0   0  -3   -1.30    0.40
   0   0  -3   -1.00    0.60
   0   0   3   -0.90    0.60
   0   0   3   -1.10    0.30
   0   0   3   -0.50    0.40
   0   0  -3   -0.50    0.40
   1   0   3 5078.89   95.09
   1   0   3 5026.90   94.79
  -1   0  -3 5273.67   94.09
  -1   0  -3 4843.72   94.49
  -1   0  -3 5426.26   94.89
   1   0   3 5275.67   95.19
   1   0   3 5283.37   94.99
  -1   0  -3 5968.80   95.59
  -2   0  -3    0.70    0.40
   2   0   3    1.50    0.60
  -2   0  -3   -0.50    0.30
   2   0   3   -0.40    0.30
   2   0   3   -0.20    0.30
  -2   0  -3   -0.30    0.40
   2   0   3   -0.10    0.30
  -2   0  -3    0.00    0.40
   3   0   3 2543.25   45.10
   3   0   3 2437.46   45.00
  -3   0  -3 2632.84   45.10
   3   0   3 2496.75   45.10
  -3   0  -3 2543.25   45.20
   3   0   3 2568.24   45.30
  -3   0  -3 2469.15   45.80
  -3   0  -3 2633.94   45.40
  -4   0  -3    1.20    0.50
  -4   0  -3    0.00    0.70
  -4   0  -3    1.00    0.60
  -4   0  -3   -0.10    0.50
   4   0   3    0.50    0.60
   4   0   3   -1.50    0.80
   4   0   3    0.00    0.40
  -4   0  -3   -0.80    0.40
  -4   0  -3    0.40    0.70
   4   0   3   -0.20    0.70
  -4   0  -3    0.20    0.40
  -5   0  -3 3006.30   51.59
   5   0   3 2832.32   52.09
  -5   0  -3 2881.31   53.09
  -5   0  -3 2983.60   51.99
  -5   0  -3 3011.10   51.79
  -5   0  -3 3032.50   53.59
  -5   0  -3 2947.21   52.09
  -5   0  -3 3064.09   51.89
   5   0   3 2954.40   53.19
  -5   0  -3 2966.20   53.79
  -6   0  -3    0.50    0.80
  -6   0  -3    0.20    0.60
  -6   0  -3    0.60    0.70
  -6   0  -3   -0.40    0.70
  -6   0  -3   -0.10    0.90
  -6   0  -3    0.30    0.50
   6   0   3    1.80    1.00
  -7   0  -3  457.25    9.60
  -7   0  -3  452.95    9.40
  -7   0  -3  449.36    9.40
  -7   0  -3  458.75   11.40
  -7   0  -3  453.85    9.00
   7   0   3  475.15   11.90
  -8   0  -3    0.90    1.00
  -8   0  -3    4.10    1.10
  -8   0  -3   -1.60    0.80
  -9   0  -3  291.77    6.80
  -9   0  -3  273.47    7.00
  -9   0  -3  288.57    7.00
 -10   0  -3    2.40    1.20
 -10   0  -3   -0.10    1.20
 -10   0  -3    0.60    1.10
 -11   0  -3  218.98    6.30
 -11   0  -3  213.48    6.00
 -11   0  -3  214.88    6.40
 -12   0  -3   -0.30    1.60
 -13   0  -3  123.19    5.20
 -14   0  -3    3.10    1.90
 -14  -1   3   17.60    2.50
 -14  -1   3   11.60    2.50
 -14   1   3   18.40    2.90
 -14   1   3   16.20    2.40
 -13  -1   3    3.80    1.50
 -13  -1   3   -0.80    1.90
 -13   1   3    1.20    1.70
 -13   1   3    2.80    1.90
 -12  -1   3   48.50    3.40
 -12  -1   3   48.00    3.20
 -12   1   3   45.50    3.40
 -12   1   3   47.90    3.20
 -11  -1   3    0.60    1.20
 -11  -1   3    1.50    1.50
 -11   1   3    3.50    1.40
 -11   1   3    2.00    1.60
 -10  -1   3  278.97    7.50
 -10  -1   3  288.07    7.00
 -10   1   3  276.97    7.50
 -10   1   3  287.37    7.10
  -9  -1   3   50.09    2.50
  -9  -1   3   49.00    3.00
  -9   1   3   53.19    2.90
  -9   1   3   49.80    2.40
  -8  -1   3  244.18    5.80
  -8  -1   3  242.18    6.30
  -8   1   3  244.38    6.30
  -8   1   3  258.87    6.00
   7  -1  -3   24.90    2.60
  -7  -1   3   25.50    2.00
   7  -1  -3   27.00    1.60
  -7  -1   3   24.40    1.70
  -7   1   3   27.00    1.70
  -7   1   3   31.50    2.00
  -7   1   3   26.30    1.90
   6  -1  -3 1485.55   29.00
  -6  -1   3 1511.15   26.70
   6  -1  -3 1452.35   26.90
   6  -1  -3 1500.85   26.80
  -6   1   3 1498.35   27.20
   6   1  -3 1455.15   29.10
  -6   1   3 1468.35   27.70
  -6   1   3 1508.75   26.80
   6   1  -3 1514.25   28.90
   6   1  -3 1508.65   26.90
   5  -1  -3   86.79    3.40
  -5  -1   3   85.49    3.50
  -5  -1   3   92.49    3.10
  -5  -1   3   85.99    2.30
   5  -1  -3   84.09    2.40
  -5  -1   3   87.29    2.40
  -5  -1   3   84.19    3.40
  -5  -1   3   84.49    2.60
   5  -1  -3   87.59    3.50
   5  -1  -3   85.09    2.50
   5   1  -3   84.59    2.40
  -5   1   3   81.99    3.20
   5   1  -3   85.29    3.50
   5   1  -3   83.59    3.40
  -5   1   3   85.69    2.30
  -5   1   3   90.09    2.40
  -5   1   3   87.29    2.60
  -4  -1   3 2007.40   36.30
   4  -1  -3 1927.11   35.90
  -4  -1   3 1973.40   35.20
   4  -1  -3 1996.90   36.30
  -4  -1   3 1989.40   35.80
   4  -1  -3 2046.90   35.10
  -4  -1   3 2021.30   35.20
   4  -1  -3 2009.60   36.20
  -4  -1   3 1964.90   36.40
  -4   1   3 2016.70   35.10
   4   1  -3 1951.30   36.30
  -4   1   3 1962.60   36.10
  -4   1   3 2000.80   36.00
  -4   1   3 2002.70   35.10
   4   1  -3 1989.50   36.50
   4   1  -3 1934.81   35.60
   3  -1  -3  423.36    9.00
  -3  -1   3  425.56    9.10
   3  -1  -3  443.86    9.00
   3  -1  -3  438.26    7.80
  -3  -1   3  426.06    9.00
  -3  -1   3  436.06    8.90
   3   1  -3  427.86    7.80
   3   1  -3  435.56    9.10
   3   1  -3  426.76    9.20
  -3   1   3  427.16    7.70
  -3   1   3  427.16    8.90
  -3   1   3  424.06    8.80
   2  -1  -3  540.65   10.40
  -2  -1   3  528.65   10.60
   2  -1  -3  526.35   10.50
  -2  -1   3  557.34   10.70
  -2  -1   3  545.75   10.70
   2   1  -3  543.25    9.50
  -2   1   3  534.75   10.30
   2   1  -3  547.45   10.70
  -2   1   3  559.14   10.30
  -2   1   3  543.95    9.50
   2   1  -3  548.05   10.80
   2   1  -3  544.25    9.50
   1  -1  -3  385.96    7.40
  -1  -1   3  383.26    7.00
  -1  -1   3  392.06    7.80
  -1  -1   3  387.56    7.70
   1  -1  -3  391.06    7.30
  -1  -1   3  388.36    7.70
  -1   1   3  384.26    7.20
  -1   1   3  386.76    7.20
   1   1  -3  383.16    7.70
   1   1  -3  369.36    7.00
   1   1  -3  387.36    7.80
   1   1  -3  395.96    7.70
  -1   1   3  379.06    7.00
   0  -1   3  148.29    3.40
   0  -1  -3  142.99    3.00
   0  -1   3  142.39    3.50
   0  -1  -3  138.29    3.10
   0  -1   3  146.09    3.30
   0  -1   3  147.89    3.20
   0  -1  -3  144.79    3.00
   0   1  -3  137.59    3.10
   0   1   3  144.99    3.40
   0   1  -3  146.19    3.50
   0   1  -3  147.59    3.40
   0   1  -3  142.99    3.40
   0   1   3  142.99    3.10
   0   1   3  144.19    2.80
   0   1   3  145.79    2.80
   1  -1   3  728.73   13.40
   1  -1   3  720.63   13.40
  -1  -1  -3  712.03   13.40
  -1  -1  -3  707.23   13.10
   1  -1   3  734.33   13.50
   1  -1   3  755.62   13.50
  -1  -1  -3  734.33   13.20
   1   1   3  727.23   13.40
  -1   1  -3  714.13   13.40
   1   1   3  734.43   13.00
   1   1   3  721.93   13.20
  -1   1  -3  712.03   13.50
   1   1   3  731.83   13.10
  -1   1  -3  716.03   13.40
  -1   1  -3  739.03   13.50
   2  -1   3  300.77    6.40
   2  -1   3  304.57    6.40
  -2  -1  -3  298.57    5.80
  -2  -1  -3  294.27    6.30
   2  -1   3  298.67    6.50
   2  -1   3  298.77    6.00
  -2  -1  -3  291.17    6.20
  -2  -1  -3  301.97    6.30
   2   1   3  304.17    6.10
   2   1   3  302.27    6.20
  -2   1  -3  302.57    6.50
  -2   1  -3  302.17    6.50
   2   1   3  310.07    6.40
   2   1   3  297.57    5.70
  -2   1  -3  303.57    6.40
  -3  -1  -3   92.79    3.00
   3  -1   3   80.79    2.90
  -3  -1  -3   89.19    2.80
   3  -1   3   90.69    2.90
  -3  -1  -3   86.69    2.10
  -3  -1  -3   89.29    2.80
   3  -1   3   83.79    2.80
   3  -1   3   84.59    2.30
   3   1   3   86.59    2.70
  -3   1  -3   85.79    2.40
  -3   1  -3   88.29    2.90
  -3   1  -3   85.69    3.00
   3   1   3   82.39    2.80
  -3   1  -3   86.69    2.90
   3   1   3   85.99    1.90
   3   1   3   86.79    2.80
  -4  -1  -3 2135.49   36.90
   4  -1   3 2063.39   38.20
  -4  -1  -3 2135.59   38.20
  -4  -1  -3 2008.40   37.90
   4  -1   3 2133.39   38.00
  -4  -1  -3 2152.48   36.60
   4  -1   3 2089.19   37.80
  -4  -1  -3 2144.19   36.90
  -4  -1  -3 2054.29   36.60
   4  -1   3 2081.39   36.80
  -4  -1  -3 2144.89   36.70
   4   1   3 2096.39   38.10
  -4   1  -3 2086.29   38.00
   4   1   3 2124.69   37.80
  -4   1  -3 2107.49   36.90
  -4   1  -3 2112.79   36.60
   4   1   3 2105.99   37.80
   4   1   3 2092.39   36.70
  -4   1  -3 1899.11   38.10
  -4   1  -3 2061.59   36.90
  -4   1  -3 2123.59   36.90
  -5  -1  -3  101.99    3.80
  -5  -1  -3  118.49    3.00
   5  -1   3  114.79    4.10
  -5  -1  -3  114.69    4.20
   5  -1   3  115.59    2.90
  -5  -1  -3  118.09    2.80
  -5  -1  -3  113.89    2.60
   5  -1   3  114.79    3.80
   5  -1   3  117.09    4.00
  -5  -1  -3  113.89    3.10
  -5  -1  -3  116.09    3.10
  -5  -1  -3  113.69    2.90
  -5   1  -3  117.09    3.10
   5   1   3  111.79    3.90
  -5   1  -3  113.09    4.10
  -5   1  -3  117.09    2.70
  -5   1  -3  116.39    4.10
  -5   1  -3  112.39    3.10
  -5   1  -3  112.89    2.80
  -5   1  -3  120.79    3.00
  -5   1  -3  114.49    3.10
  -6  -1  -3   40.70    2.60
  -6  -1  -3   36.40    1.60
   6  -1   3   37.90    2.40
  -6  -1  -3   37.20    1.70
  -6  -1  -3   37.60    1.80
  -6  -1  -3   37.40    1.80
  -6   1  -3   40.00    1.90
   6   1   3   39.40    2.60
  -6   1  -3   35.90    1.90
  -6   1  -3   39.30    1.50
  -6   1  -3   36.10    1.40
  -6   1  -3   38.70    1.80
  -6   1  -3   40.60    2.70
  -6   1  -3   36.40    1.80
  -7  -1  -3   27.30    1.50
   7  -1   3   25.20    3.40
  -7  -1  -3   31.80    1.90
  -7  -1  -3   27.80    1.70
  -7  -1  -3   30.00    2.60
  -7  -1  -3   28.70    1.80
  -7   1  -3   27.80    1.50
  -7   1  -3   29.80    1.80
   7   1   3   36.60    4.20
  -7   1  -3   27.60    1.70
  -7   1  -3   26.70    1.80
  -8  -1  -3   42.20    2.40
  -8  -1  -3   41.10    2.00
  -8  -1  -3   44.60    2.30
  -8   1  -3   44.80    2.30
  -8   1  -3   46.10    2.30
  -8   1  -3   43.80    2.20
  -9  -1  -3   17.50    1.80
  -9  -1  -3   16.60    1.80
  -9  -1  -3   17.00    1.70
  -9   1  -3   19.70    1.80
  -9   1  -3   14.20    1.70
  -9   1  -3   15.90    1.80
 -10  -1  -3    0.20    1.20
 -10  -1  -3    0.10    1.10
 -10  -1  -3    0.10    1.20
 -10   1  -3   -0.70    1.20
 -10   1  -3    0.00    1.10
 -10   1  -3    0.20    1.00
 -11  -1  -3    7.20    1.70
 -11  -1  -3    7.40    1.80
 -11  -1  -3    7.90    1.60
 -11   1  -3    5.60    1.80
 -11   1  -3    7.70    1.70
 -11   1  -3    7.00    1.40
 -12  -1  -3   26.80    2.60
 -12   1  -3   30.00    2.80
 -13  -1  -3   45.20    3.60
 -13   1  -3   41.10    3.50
 -14  -1  -3    2.40    1.90
 -14   1  -3    1.70    1.70
 -14  -2   3   24.30    2.70
 -14  -2   3   27.40    3.30
 -14   2   3   24.80    2.80
 -14   2   3   30.90    3.50
 -13  -2   3   16.20    2.10
 -13  -2   3   11.40    2.50
 -13   2   3   13.00    2.20
 -13   2   3   10.60    2.50
 -12  -2   3   22.10    2.30
 -12  -2   3   23.60    2.80
 -12   2   3   23.50    2.50
 -12   2   3   19.30    2.80
 -11  -2   3   61.39    3.10
 -11  -2   3   61.99    3.50
 -11   2   3   62.49    3.10
 -11   2   3   58.39    3.50
 -10  -2   3  128.29    4.60
 -10  -2   3  125.19    4.20
 -10   2   3  122.39    4.70
 -10   2   3  133.79    4.40
  -9  -2   3   74.89    3.00
  -9  -2   3   76.59    3.40
  -9   2   3   76.69    3.40
  -9   2   3   77.09    3.10
  -8  -2   3  100.89    3.20
  -8  -2   3  100.29    3.60
   8  -2  -3   94.49    3.10
  -8   2   3  103.39    3.60
  -8   2   3   98.29    3.30
  -8   2   3  101.59    3.80
  -7  -2   3  117.99    3.30
  -7  -2   3  112.39    3.60
   7  -2  -3  114.29    4.90
   7  -2  -3  115.19    3.30
  -7   2   3  114.39    3.70
  -7   2   3  115.09    3.40
  -7   2   3  116.89    4.00
  -6  -2   3  206.48    5.20
   6  -2  -3  213.08    4.90
   6  -2  -3  205.68    5.00
   6  -2  -3  209.08    6.40
  -6  -2   3  208.98    4.80
   6   2  -3  219.48    5.00
   6   2  -3  221.28    6.50
  -6   2   3  203.78    5.50
   6   2  -3  206.18    6.50
  -6   2   3  210.58    4.90
  -6   2   3  209.08    5.10
  -5  -2   3  300.27    7.70
  -5  -2   3  307.37    7.90
   5  -2  -3  301.37    7.60
   5  -2  -3  296.37    7.50
   5  -2  -3  301.17    6.30
   5  -2  -3  310.37    6.30
  -5  -2   3  308.07    6.10
  -5  -2   3  296.47    7.00
  -5  -2   3  292.77    6.50
  -5   2   3  301.47    8.10
   5   2  -3  310.87    6.30
  -5   2   3  302.37    6.50
  -5   2   3  304.07    7.00
  -5   2   3  301.77    6.20
  -5   2   3  298.17    6.20
   5   2  -3  303.57    7.90
   5   2  -3  298.47    7.70
   4  -2  -3  102.09    2.60
  -4  -2   3   95.09    3.40
   4  -2  -3   94.89    3.30
  -4  -2   3   93.79    2.70
   4  -2  -3   95.79    3.30
   4  -2  -3   94.39    2.40
  -4  -2   3   93.39    3.50
  -4  -2   3   92.89    3.10
  -4   2   3   95.99    3.20
  -4   2   3   96.49    2.60
   4   2  -3   95.59    3.50
   4   2  -3   93.09    3.50
  -4   2   3   95.39    3.20
  -4   2   3   97.39    2.40
   4   2  -3   95.59    2.40
  -3  -2   3  137.49    4.00
   3  -2  -3  138.29    3.70
  -3  -2   3  136.59    3.70
   3  -2  -3  136.19    2.90
   3  -2  -3  133.79    3.70
  -3  -2   3  133.59    3.90
  -3   2   3  133.89    3.60
   3   2  -3  133.29    2.90
  -3   2   3  137.89    3.50
   3   2  -3  137.99    4.00
   3   2  -3  132.79    4.00
  -3   2   3  138.49    2.90
  -2  -2   3    0.60    0.50
   2  -2  -3    0.20    0.30
  -2  -2   3    1.80    0.70
  -2  -2   3    0.70    0.40
   2  -2  -3   -0.10    0.30
  -2   2   3    0.00    0.20
   2   2  -3    1.10    0.50
  -2   2   3    0.10    0.30
  -2   2   3    0.10    0.30
   2   2  -3    0.40    0.50
   2   2  -3    0.30    0.50
  -1  -2   3    5.70    0.80
   1  -2  -3    6.40    0.50
   1  -2  -3    5.90    0.50
  -1  -2   3    6.00    0.90
  -1  -2   3    5.80    0.80
   1   2  -3    6.20    0.60
   1   2  -3    4.60    0.70
   1   2  -3    8.50    1.00
  -1   2   3    7.10    0.50
   0  -2   3   69.89    2.30
   0  -2  -3   72.49    1.50
   0  -2   3   72.69    2.30
   0  -2   3   71.19    2.20
   0  -2  -3   73.29    1.50
   0  -2  -3   74.09    2.00
   0  -2   3   75.99    2.00
   0   2  -3   71.49    2.30
   0   2  -3   74.69    2.30
   0   2  -3   69.79    2.00
   0   2  -3   73.09    2.20
   0   2   3   74.79    2.00
   1  -2   3   74.89    2.20
  -1  -2  -3   78.49    1.90
   1  -2   3   75.49    2.30
  -1  -2  -3   74.79    2.20
   1  -2   3   75.69    2.30
   1  -2   3   72.79    2.20
  -1  -2  -3   76.19    1.80
  -1   2  -3   71.99    2.20
   1   2   3   75.59    1.60
   1   2   3   78.99    1.60
  -1   2  -3   72.59    2.20
   1   2   3   77.19    2.00
   1   2   3   75.59    2.20
  -1   2  -3   73.79    2.30
  -1   2  -3   77.69    2.30
  -2  -2  -3  870.71   16.20
  -2  -2  -3  865.21   15.90
   2  -2   3  861.21   16.30
   2  -2   3  849.72   16.20
   2  -2   3  859.71   15.90
   2  -2   3  870.91   16.40
  -2  -2  -3  869.71   16.00
   2   2   3  874.31   15.70
   2   2   3  869.11   15.40
  -2   2  -3  879.11   16.20
   2   2   3  874.91   16.20
   2   2   3  861.01   15.80
  -2   2  -3  885.51   16.50
  -2   2  -3  849.41   15.90
  -2   2  -3  879.11   16.40
   3  -2   3 1018.20   19.10
   3  -2   3 1014.90   19.00
   3  -2   3  990.90   19.20
  -3  -2  -3 1011.60   19.00
  -3  -2  -3 1038.50   19.00
  -3  -2  -3 1027.10   18.20
  -3  -2  -3 1005.60   18.80
   3  -2   3  994.90   18.30
   3   2   3 1005.90   18.80
   3   2   3  984.90   18.60
  -3   2  -3  988.70   19.10
  -3   2  -3 1030.90   19.30
  -3   2  -3 1004.90   18.90
  -3   2  -3 1004.60   18.20
   3   2   3  982.40   18.90
   3   2   3 1004.60   17.50
   4  -2   3  290.87    7.00
   4  -2   3  288.27    6.80
   4  -2   3  278.17    6.00
  -4  -2  -3  286.57    5.90
   4  -2   3  265.67    6.80
  -4  -2  -3  278.87    5.60
  -4  -2  -3  284.37    6.70
  -4  -2  -3  286.07    6.90
  -4  -2  -3  283.37    5.70
  -4  -2  -3  282.57    5.90
  -4   2  -3  282.17    5.80
   4   2   3  276.67    6.70
   4   2   3  282.67    6.70
  -4   2  -3  278.27    7.00
   4   2   3  283.07    6.50
  -4   2  -3  295.47    5.90
  -4   2  -3  275.57    5.60
  -4   2  -3  282.67    6.90
  -5  -2  -3  130.29    3.20
  -5  -2  -3  133.99    3.20
  -5  -2  -3  132.09    3.30
  -5  -2  -3  133.29    3.40
   5  -2   3  127.49    4.50
   5  -2   3  129.29    4.30
  -5  -2  -3  130.79    4.30
   5  -2   3  134.09    4.40
   5  -2   3  132.49    3.40
  -5  -2  -3  135.89    3.50
  -5  -2  -3  132.09    4.50
  -5   2  -3  133.49    3.60
  -5   2  -3  136.29    3.40
  -5   2  -3  132.29    3.10
  -5   2  -3  135.39    3.30
  -5   2  -3  131.49    3.50
  -5   2  -3  136.89    4.50
  -5   2  -3  129.49    4.50
  -5   2  -3  132.99    3.00
   5   2   3  130.79    4.20
  -6  -2  -3   55.49    2.20
  -6  -2  -3   55.09    2.00
  -6  -2  -3   63.39    2.40
   6  -2   3   58.19    3.10
  -6  -2  -3   57.59    3.10
  -6  -2  -3   58.59    2.20
  -6   2  -3   61.09    1.90
  -6   2  -3   58.69    1.80
  -6   2  -3   60.79    2.20
  -6   2  -3   55.59    3.10
  -6   2  -3   58.99    2.30
  -6   2  -3   60.49    3.30
   6   2   3   61.99    3.00
  -6   2  -3   60.39    2.30
  -6   2  -3   59.89    2.20
  -7  -2  -3  200.38    5.00
  -7  -2  -3  205.98    5.00
  -7  -2  -3  192.58    5.10
  -7  -2  -3  211.08    4.80
  -7  -2  -3  197.58    6.50
  -7   2  -3  202.38    5.00
  -7   2  -3  211.28    4.70
  -7   2  -3  204.68    5.00
  -7   2  -3  200.68    5.20
  -8  -2  -3   17.80    1.70
  -8  -2  -3   14.50    1.40
  -8  -2  -3   12.30    1.50
  -8  -2  -3   16.30    1.40
  -8   2  -3   14.50    1.70
  -8   2  -3   17.30    1.70
  -8   2  -3   15.00    1.50
  -9  -2  -3  133.59    4.10
  -9  -2  -3  137.59    4.30
  -9  -2  -3  123.39    4.20
  -9   2  -3  127.49    4.00
  -9   2  -3  133.89    4.30
  -9   2  -3  135.19    4.30
 -10  -2  -3   36.40    2.50
 -10  -2  -3   40.30    2.30
 -10  -2  -3   34.30    2.50
 -10   2  -3   40.50    2.90
 -10   2  -3   37.80    2.40
 -10   2  -3   38.90    2.60
 -11  -2  -3   42.20    2.70
 -11  -2  -3   35.80    2.70
 -11  -2  -3   35.60    2.90
 -11   2  -3   33.50    2.50
 -11   2  -3   41.40    2.90
 -12  -2  -3    3.20    1.70
 -12   2  -3   -0.20    1.40
 -13  -2  -3   22.30    2.70
 -13   2  -3   24.10    2.90
 -14  -2  -3    1.30    1.80
 -14   2  -3   -1.50    1.90
 -14  -3   3   25.50    3.20
 -14   3   3   26.40    2.80
 -14   3   3   21.20    3.20
 -13  -3   3   11.50    2.30
 -13  -3   3   12.10    2.00
 -13   3   3   12.90    2.70
 -13   3   3   12.20    2.10
 -12  -3   3    5.40    1.50
 -12  -3   3    6.10    2.10
 -12   3   3    5.60    1.70
 -12   3   3    6.30    2.20
 -11  -3   3   52.49    2.80
 -11  -3   3   51.09    3.50
 -11   3   3   54.29    3.70
 -11   3   3   53.69    3.00
 -10  -3   3   59.19    2.80
 -10  -3   3   55.69    3.30
 -10   3   3   60.99    3.10
 -10   3   3   59.19    3.50
  -9  -3   3   86.19    3.70
  -9  -3   3   86.19    3.20
  -9   3   3   83.59    3.50
  -9   3   3   92.19    3.40
   8  -3  -3    1.30    0.80
  -8  -3   3    0.20    1.10
  -8  -3   3    0.50    0.80
  -8   3   3   -0.80    1.20
  -8   3   3    0.90    1.00
  -8   3   3    1.00    1.00
   7  -3  -3  115.79    3.40
  -7  -3   3  115.79    3.80
  -7  -3   3  114.09    3.30
   7  -3  -3  114.29    5.00
  -7   3   3  117.09    3.50
  -7   3   3  110.39    3.60
  -7   3   3  116.19    4.10
   6  -3  -3    0.60    0.70
  -6  -3   3   -0.10    0.60
  -6  -3   3   -0.20    1.00
   6  -3  -3   -0.50    0.80
  -6  -3   3    1.70    1.20
   6  -3  -3   -0.10    0.60
  -6   3   3    0.20    0.80
   6   3  -3    1.80    0.70
   6   3  -3    1.20    1.00
   6   3  -3   -0.20    0.80
  -6   3   3    0.20    0.70
  -6   3   3    0.00    0.80
  -5  -3   3  514.95   10.50
  -5  -3   3  491.65    9.90
   5  -3  -3  480.65    9.70
  -5  -3   3  494.55   11.40
  -5  -3   3  496.35   11.20
   5  -3  -3  504.15    9.70
   5  -3  -3  489.05   11.10
  -5  -3   3  497.15    9.50
   5  -3  -3  503.55   11.00
  -5   3   3  502.75   10.60
  -5   3   3  491.05    9.50
   5   3  -3  479.35   11.20
   5   3  -3  490.35   11.50
   5   3  -3  499.25    9.70
  -5   3   3  497.55    9.70
  -5   3   3  503.45    9.80
  -4  -3   3   50.09    2.30
   4  -3  -3   47.70    2.20
   4  -3  -3   50.69    1.70
  -4  -3   3   46.40    2.40
   4  -3  -3   47.90    1.70
   4  -3  -3   47.70    2.20
  -4  -3   3   48.30    2.50
  -4  -3   3   46.30    1.80
   4   3  -3   46.20    1.60
  -4   3   3   47.00    2.10
  -4   3   3   45.50    1.60
   4   3  -3   47.10    2.40
  -4   3   3   45.30    2.00
  -4   3   3   47.80    1.60
   4   3  -3   43.50    2.40
  -4   3   3   45.90    2.10
   3  -3  -3 2233.38   39.70
   3  -3  -3 2233.48   39.60
   3  -3  -3 2262.87   38.80
   3  -3  -3 2174.58   39.60
  -3  -3   3 2269.07   40.30
  -3  -3   3 2233.48   39.70
  -3  -3   3 2185.48   40.10
   3  -3  -3 2257.17   39.40
   3   3  -3 2270.87   40.20
   3   3  -3 2251.97   40.30
   3   3  -3 2275.17   39.70
  -3   3   3 2131.09   39.30
  -3   3   3 2138.09   40.00
   3   3  -3 2154.48   40.10
  -3   3   3 2239.68   39.70
  -3   3   3 2217.58   39.30
  -3   3   3 2233.88   38.80
  -2  -3   3  466.85    9.60
  -2  -3   3  452.85    9.70
   2  -3  -3  455.45    8.90
  -2  -3   3  468.45    9.40
   2  -3  -3  468.95    8.90
   2   3  -3  472.25    8.80
   2   3  -3  470.35    9.80
  -2   3   3  471.25    8.60
  -2   3   3  468.05    8.70
  -2   3   3  465.75    8.70
   2   3  -3  461.65    9.40
   2   3  -3  466.65    9.60
   1  -3  -3   39.80    1.10
  -1  -3   3   39.70    1.70
  -1  -3   3   40.80    1.80
  -1  -3   3   38.10    1.40
  -1  -3   3   35.30    1.70
   1  -3  -3   42.80    1.10
   1   3  -3   38.90    1.80
   1   3  -3   46.00    1.50
   1   3  -3   39.70    1.70
   1   3  -3   41.80    1.80
   0  -3   3   12.00    0.90
   0  -3   3   12.90    1.10
   0  -3   3   10.70    1.00
   0  -3   3   11.50    1.00
   0   3  -3   12.10    1.00
   0   3  -3   10.30    0.90
   0   3  -3   11.40    1.10
   0   3  -3   12.30    1.10
   0   3   3   12.90    0.90
   1  -3   3   17.70    1.10
  -1  -3  -3   14.30    0.90
  -1  -3  -3   13.50    0.60
  -1  -3  -3   14.40    0.70
   1  -3   3   13.10    1.00
   1  -3   3   14.70    1.10
   1  -3   3   13.30    1.10
  -1   3  -3   13.70    1.10
   1   3   3   14.30    0.90
  -1   3  -3   17.80    1.20
  -1   3  -3   16.70    1.10
   2  -3   3  429.66    9.00
  -2  -3  -3  421.06    8.50
   2  -3   3  427.06    8.80
   2  -3   3  444.26    8.60
   2  -3   3  426.46    9.00
  -2  -3  -3  418.76    8.30
  -2  -3  -3  431.86    8.70
   2   3   3  421.16    8.20
  -2   3  -3  414.36    8.70
  -2   3  -3  441.96    9.00
   2   3   3  418.16    8.70
  -2   3  -3  436.86    9.00
  -2   3  -3  436.96    8.60
   2   3   3  431.46    8.10
   2   3   3  423.46    7.90
   3  -3   3 2910.51   51.49
   3  -3   3 2852.91   50.99
  -3  -3  -3 2854.11   51.19
  -3  -3  -3 2808.32   52.19
  -3  -3  -3 2965.90   50.59
  -3  -3  -3 2904.31   50.39
   3  -3   3 2860.81   51.79
   3  -3   3 2896.31   51.79
  -3  -3  -3 2993.30   50.59
  -3  -3  -3 2960.50   50.59
  -3   3  -3 2854.91   51.49
  -3   3  -3 2958.50   51.89
   3   3   3 2926.31   51.49
  -3   3  -3 2905.41   50.69
  -3   3  -3 2976.40   51.79
   3   3   3 2792.02   52.69
  -3   3  -3 2761.42   50.99
   3   3   3 3081.99   51.89
  -4  -3  -3  189.88    4.40
  -4  -3  -3  191.58    4.20
  -4  -3  -3  187.98    5.00
  -4  -3  -3  206.08    4.60
   4  -3   3  195.78    5.50
  -4  -3  -3  195.18    4.40
   4  -3   3  189.38    4.60
  -4  -3  -3  198.38    5.30
   4  -3   3  195.98    5.20
  -4  -3  -3  197.58    4.20
   4  -3   3  201.28    5.40
  -4   3  -3  189.78    5.40
   4   3   3  203.28    5.50
  -4   3  -3  193.68    4.40
  -4   3  -3  192.58    4.70
  -4   3  -3  196.68    4.10
   4   3   3  197.78    5.20
   4   3   3  191.58    5.10
  -4   3  -3  189.48    4.30
  -4   3  -3  199.58    5.50
  -5  -3  -3  232.88    5.20
  -5  -3  -3  221.08    6.20
   5  -3   3  233.68    6.20
   5  -3   3  230.88    6.60
  -5  -3  -3  233.48    5.10
   5  -3   3  235.68    5.50
   5  -3   3  239.78    6.50
  -5  -3  -3  240.48    5.10
  -5  -3  -3  239.98    5.00
  -5  -3  -3  230.98    5.30
  -5  -3  -3  240.88    6.60
  -5   3  -3  243.68    6.70
   5   3   3  233.28    6.20
  -5   3  -3  238.08    5.10
  -5   3  -3  239.68    5.30
  -5   3  -3  234.88    6.50
  -5   3  -3  237.58    5.30
  -5   3  -3  236.78    4.90
   6  -3   3  102.29    4.00
  -6  -3  -3  101.29    2.90
  -6  -3  -3  101.99    3.10
  -6  -3  -3   98.29    4.10
  -6  -3  -3  102.69    3.00
  -6  -3  -3  107.59    3.20
  -6   3  -3   95.09    3.10
  -6   3  -3  104.49    3.30
  -6   3  -3  100.99    3.20
  -6   3  -3  101.49    3.00
   6   3   3  104.09    3.90
  -6   3  -3  104.59    2.70
  -6   3  -3  110.49    4.40
  -7  -3  -3   20.80    1.60
  -7  -3  -3   22.10    1.50
  -7  -3  -3   26.30    1.50
  -7  -3  -3   22.40    1.60
  -7   3  -3   21.60    1.80
  -7   3  -3   21.30    1.60
  -7   3  -3   26.70    1.80
  -8  -3  -3    8.80    1.10
  -8  -3  -3    6.40    1.20
  -8  -3  -3    3.70    1.00
  -8  -3  -3    6.30    1.10
  -8   3  -3    5.50    1.20
  -8   3  -3    6.10    1.20
  -8   3  -3    6.40    1.30
  -9  -3  -3    0.20    1.00
  -9  -3  -3   -0.10    1.00
  -9  -3  -3   -0.60    1.10
  -9   3  -3   -0.30    1.00
  -9   3  -3   -0.30    1.10
  -9   3  -3   12.90    1.80
 -10  -3  -3   12.70    1.70
 -10  -3  -3   13.30    1.80
 -10  -3  -3   13.00    1.80
 -10   3  -3   11.00    1.90
 -10   3  -3   13.70    1.70
 -10   3  -3   10.00    1.80
 -11  -3  -3   57.39    3.20
 -11  -3  -3   53.79    2.90
 -11  -3  -3   62.69    3.30
 -11   3  -3   57.59    3.30
 -11   3  -3   56.49    3.10
 -12  -3  -3    1.00    1.60
 -12  -3  -3    1.90    1.50
 -12   3  -3    0.20    1.50
 -13  -3  -3   41.10    3.20
 -13   3  -3   36.70    3.20
 -14  -3  -3    6.40    2.10
 -14   3  -3    6.20    2.30
 -14  -4   3   12.00    2.50
 -14   4   3    9.80    2.60
 -14   4   3    9.30    2.30
 -13  -4   3   22.80    3.00
 -13  -4   3   24.60    2.60
 -13   4   3   25.30    2.70
 -13   4   3   21.30    2.90
 -12  -4   3   25.90    2.50
 -12  -4   3   29.50    3.00
 -12   4   3   29.50    3.20
 -12   4   3   25.90    2.60
 -11  -4   3   24.50    2.70
 -11  -4   3   29.30    2.40
 -11   4   3   26.50    2.80
 -11   4   3   26.70    2.50
 -10  -4   3   50.39    2.70
 -10  -4   3   43.60    3.10
 -10   4   3   43.50    2.80
 -10   4   3   49.40    3.20
  -9  -4   3  171.28    5.20
  -9  -4   3  182.68    4.90
  -9   4   3  175.38    4.90
  -9   4   3  171.78    5.30
  -8  -4   3    4.50    1.20
  -8  -4   3    4.10    1.00
   8  -4  -3    4.00    1.00
  -8   4   3    3.20    1.00
  -8   4   3    2.60    1.30
   7  -4  -3  250.87    5.90
  -7  -4   3  258.87    6.30
  -7  -4   3  262.07    5.80
  -7   4   3  254.27    6.80
  -7   4   3  250.07    6.20
  -7   4   3  260.57    5.90
   6  -4  -3    4.90    0.90
  -6  -4   3    3.90    0.80
  -6  -4   3    2.80    1.30
   6  -4  -3    3.10    0.80
  -6  -4   3    6.70    1.10
   6  -4  -3    4.60    1.20
   6   4  -3    6.80    1.50
   6   4  -3    5.10    0.90
  -6   4   3    4.50    1.00
  -6   4   3    4.10    1.20
  -6   4   3    5.60    1.00
  -5  -4   3  149.49    3.50
   5  -4  -3  136.99    4.60
   5  -4  -3  147.99    3.90
   5  -4  -3  144.29    3.70
  -5  -4   3  147.79    3.90
  -5  -4   3  153.28    5.10
   5  -4  -3  135.59    4.60
  -5  -4   3  150.28    4.30
   5   4  -3  149.69    3.80
  -5   4   3  151.88    3.80
  -5   4   3  144.79    4.40
  -5   4   3  149.09    3.60
   5   4  -3  141.49    5.00
  -5   4   3  151.98    3.80
  -4  -4   3    7.40    1.30
  -4  -4   3    8.70    1.20
   4  -4  -3    8.10    1.20
   4  -4  -3    6.40    0.70
   4  -4  -3    6.60    0.80
   4  -4  -3    7.40    1.10
   4   4  -3    6.10    1.20
  -4   4   3    6.00    0.80
   4   4  -3    6.80    0.80
  -4   4   3    7.00    1.00
  -4   4   3    7.20    1.10
  -4   4   3    6.50    0.80
  -4   4   3    7.00    0.80
   3  -4  -3    0.20    0.40
  -3  -4   3    0.20    0.70
  -3  -4   3   -0.30    0.20
  -3  -4   3    0.40    0.90
   3  -4  -3    0.50    0.50
   3  -4  -3    0.60    0.50
  -3  -4   3   -1.60    0.50
   3  -4  -3    1.00    0.60
  -3   4   3    0.10    0.60
   3   4  -3    0.90    0.80
  -3   4   3    0.00    0.40
   3   4  -3    0.80    0.80
  -3   4   3    0.70    0.40
   3   4  -3   -0.30    0.20
  -3   4   3    0.40    0.50
  -3   4   3   -0.20    0.50
   2  -4  -3  147.59    3.40
   2  -4  -3  141.19    3.30
  -2  -4   3  139.69    3.80
  -2  -4   3  143.09    4.10
   2   4  -3  141.59    3.40
  -2   4   3  145.79    3.40
  -2   4   3  145.69    3.00
  -2   4   3  142.59    2.90
  -2   4   3  140.19    3.70
   2   4  -3  138.99    4.10
   2   4  -3  147.79    3.90
   1  -4  -3  441.06    7.80
  -1  -4   3  413.06    8.70
  -1  -4   3  425.36    8.40
  -1  -4   3  437.76    9.00
   1   4  -3  433.66    8.80
   1   4  -3  432.66    9.00
  -1   4   3  421.46    8.60
   1   4  -3  421.96    8.40
   0  -4   3  168.58    4.40
   0  -4   3  167.88    4.10
   0  -4   3  176.28    4.20
   0   4  -3  174.98    4.10
   0   4   3  173.78    3.90
   0   4   3  174.18    4.00
   0   4  -3  175.08    4.40
   0   4  -3  178.48    4.30
  -1  -4  -3  637.34   11.20
  -1  -4  -3  614.94   11.10
   1  -4   3  613.94   12.30
   1  -4   3  637.04   12.00
   1  -4   3  608.94   12.00
  -1   4  -3  615.74   12.30
   1   4   3  624.84   12.00
   1   4   3  633.24   11.50
  -1   4  -3  616.34   12.10
  -1   4  -3  624.04   12.10
   2  -4   3  605.54   11.80
  -2  -4  -3  597.64   11.40
  -2  -4  -3  610.04   11.60
   2  -4   3  609.74   12.30
   2  -4   3  591.64   12.00
  -2  -4  -3  622.04   12.00
   2   4   3  614.14   11.00
   2   4   3  622.04   11.10
  -2   4  -3  595.14   12.20
   2   4   3  609.14   12.00
   2   4   3  632.04   11.00
  -2   4  -3  596.14   12.00
  -2   4  -3  620.14   11.90
  -3  -4  -3  851.71   15.50
  -3  -4  -3  852.81   15.50
  -3  -4  -3  864.11   16.40
  -3  -4  -3  826.42   16.10
   3  -4   3  850.71   16.90
   3  -4   3  839.82   16.50
  -3  -4  -3  874.01   15.40
   3  -4   3  856.71   16.10
  -3  -4  -3  864.01   15.60
  -3   4  -3  857.91   16.80
   3   4   3  847.12   15.80
   3   4   3  854.11   16.00
  -3   4  -3  876.91   15.50
  -3   4  -3  852.41   15.60
  -3   4  -3  851.91   16.20
   3   4   3  838.32   16.40
  -4  -4  -3 1502.85   28.30
  -4  -4  -3 1541.95   27.40
  -4  -4  -3 1514.45   27.30
  -4  -4  -3 1542.85   27.40
  -4  -4  -3 1541.55   27.20
   4  -4   3 1512.25   27.90
  -4  -4  -3 1563.54   28.70
   4  -4   3 1566.64   29.00
  -4  -4  -3 1554.14   27.30
   4  -4   3 1511.95   28.50
  -4   4  -3 1532.85   27.40
  -4   4  -3 1520.95   27.30
  -4   4  -3 1560.14   28.80
   4   4   3 1511.65   28.30
  -4   4  -3 1541.85   28.00
   4   4   3 1517.75   28.50
  -5  -4  -3 1285.77   24.90
   5  -4   3 1243.28   25.40
  -5  -4  -3 1289.87   23.60
  -5  -4  -3 1285.67   23.60
   5  -4   3 1275.47   25.30
  -5  -4  -3 1312.07   23.50
  -5  -4  -3 1289.97   23.50
   5  -4   3 1294.47   24.90
  -5   4  -3 1314.97   24.20
  -5   4  -3 1292.67   23.70
  -5   4  -3 1342.87   23.30
  -5   4  -3 1320.07   25.30
  -5   4  -3 1297.37   23.60
   5   4   3 1325.07   24.90
  -5   4  -3 1370.16   23.50
  -6  -4  -3  744.73   14.70
  -6  -4  -3  767.92   14.50
  -6  -4  -3  745.53   14.60
   6  -4   3  785.12   16.20
  -6  -4  -3  772.12   16.30
  -6   4  -3  762.72   14.70
  -6   4  -3  750.52   14.70
   6   4   3  783.22   16.00
  -6   4  -3  768.12   15.20
  -6   4  -3  777.02   14.20
  -6   4  -3  786.32   14.60
  -7  -4  -3  122.39    3.70
  -7  -4  -3  129.59    3.70
  -7  -4  -3  127.09    3.50
  -7   4  -3  124.99    3.80
  -7   4  -3  135.19    3.80
  -7   4  -3  122.19    3.70
  -8  -4  -3  605.34   12.40
  -8  -4  -3  610.74   12.30
  -8  -4  -3  595.44   12.30
  -8  -4  -3  611.54   12.00
  -8   4  -3  613.84   12.30
  -8   4  -3  603.04   12.20
  -8   4  -3  591.44   12.50
  -9  -4  -3  131.49    4.10
  -9  -4  -3  126.89    4.20
  -9  -4  -3  134.69    4.30
  -9   4  -3  127.99    4.10
  -9   4  -3  129.39    4.50
  -9   4  -3  135.19    4.40
 -10  -4  -3  191.28    5.60
 -10  -4  -3  195.28    5.40
 -10  -4  -3  177.58    5.40
 -10   4  -3  183.98    5.30
 -10   4  -3  183.38    5.60
 -10   4  -3  195.38    5.70
 -11  -4  -3   84.59    3.60
 -11  -4  -3   88.39    3.80
 -11  -4  -3   90.19    3.90
 -11   4  -3   82.39    4.10
 -11   4  -3   84.69    3.60
 -12  -4  -3  127.89    4.90
 -12  -4  -3  125.59    4.90
 -12   4  -3  120.49    4.90
 -13  -4  -3   19.40    2.70
 -13   4  -3   14.10    2.50
 -14  -4  -3   21.50    3.20
 -14   4  -3   25.30    3.40
 -14  -5   3   11.60    2.40
 -14   5   3    9.10    2.60
 -14   5   3    4.90    2.00
 -13  -5   3   10.80    2.30
 -13  -5   3   11.50    2.40
 -13   5   3    8.50    2.20
 -13   5   3    8.90    2.60
 -12  -5   3   22.60    2.40
 -12  -5   3   25.80    2.90
 -12   5   3   21.20    2.70
 -12   5   3   21.80    2.50
 -11  -5   3  101.59    4.40
 -11  -5   3  107.49    4.00
 -11   5   3  105.99    4.80
 -11   5   3  105.69    4.30
 -10  -5   3   48.90    3.20
 -10  -5   3   50.79    2.70
 -10   5   3   50.39    3.00
 -10   5   3   51.99    3.40
   9  -5  -3   41.10    2.30
  -9  -5   3   43.40    2.30
  -9  -5   3   33.60    2.60
  -9   5   3   40.50    2.50
  -9   5   3   39.80    2.70
  -8  -5   3    3.80    1.30
   8  -5  -3    2.20    1.00
  -8  -5   3    6.60    1.10
  -8   5   3    3.20    1.10
  -8   5   3    5.10    1.30
  -7  -5   3  364.36    8.30
   7  -5  -3  373.56    8.00
  -7  -5   3  377.66    7.80
  -7   5   3  364.66    8.20
  -7   5   3  361.86    7.90
   6  -5  -3  136.09    5.70
  -6  -5   3  130.79    3.80
  -6  -5   3  135.89    3.50
   6  -5  -3  133.99    4.00
   6  -5  -3  131.29    3.70
  -6  -5   3  123.09    5.10
  -6   5   3  139.29    4.50
  -6   5   3  137.59    3.80
   6   5  -3  138.69    3.90
  -6   5   3  133.99    3.60
   5  -5  -3  803.42   16.50
   5  -5  -3  798.92   15.00
   5  -5  -3  813.22   15.50
  -5  -5   3  788.22   16.90
  -5  -5   3  842.82   17.30
  -5  -5   3  820.42   16.00
  -5  -5   3  806.52   14.90
  -5  -5   3  785.92   15.30
  -5   5   3  813.02   15.40
   5   5  -3  812.82   15.40
   5   5  -3  821.62   17.00
  -5   5   3  806.82   16.20
   5   5  -3  806.12   17.30
  -5   5   3  777.72   15.20
  -5   5   3  792.12   15.00
   4  -5  -3  578.64   12.00
  -4  -5   3  579.54   10.90
  -4  -5   3  579.74   12.70
  -4  -5   3  577.04   11.80
   4  -5  -3  587.94   12.10
  -4  -5   3  588.24   11.30
  -4  -5   3  592.84   12.90
   4  -5  -3  585.34   11.50
   4  -5  -3  575.94   11.00
   4   5  -3  571.24   11.40
   4   5  -3  602.84   12.70
   4   5  -3  580.94   11.90
  -4   5   3  578.04   12.10
  -4   5   3  601.84   11.30
  -4   5   3  600.84   11.00
  -4   5   3  567.34   11.30
   4   5  -3  592.84   12.90
  -4   5   3  583.64   11.60
  -3  -5   3  467.75   10.40
   3  -5  -3  485.35    9.10
  -3  -5   3  492.65   10.70
   3  -5  -3  485.85    9.10
   3  -5  -3  473.05    9.70
   3  -5  -3  465.55    9.60
  -3  -5   3  463.95    9.90
  -3  -5   3  481.85    9.20
   3   5  -3  479.25   10.50
   3   5  -3  471.35    9.90
  -3   5   3  468.75    9.90
  -3   5   3  472.45    9.40
  -3   5   3  471.85    9.20
  -3   5   3  485.45    9.30
   3   5  -3  481.45   10.60
   2  -5  -3 1078.19   19.00
  -2  -5   3 1079.69   20.40
   2  -5  -3 1067.79   19.20
  -2  -5   3 1098.49   20.50
   2  -5  -3 1062.49   19.30
   2  -5  -3 1096.69   19.10
  -2  -5   3 1026.40   19.80
  -2   5   3 1090.69   19.50
   2   5  -3 1072.99   20.40
  -2   5   3 1077.19   18.50
   2   5  -3  982.10   20.20
   2   5  -3 1070.69   19.60
   2   5  -3 1054.39   19.90
  -2   5   3 1056.09   19.90
  -1  -5   3 2718.23   47.60
   1  -5  -3 2601.44   47.60
  -1  -5   3 2783.52   48.00
  -1  -5   3 2672.93   47.90
   1  -5  -3 2648.54   47.80
   1   5  -3 2584.84   47.20
   1   5  -3 2711.53   47.90
  -1   5   3 2680.03   47.30
   1   5  -3 2693.03   47.60
   1   5  -3 2746.73   47.90
   0  -5   3  459.75    9.60
   0  -5   3  451.95    9.30
   0  -5   3  458.05    9.40
   0  -5   3  470.45    9.70
   0   5  -3  473.85    9.70
   0   5   3  458.05    9.00
   0   5  -3  467.15    9.30
   0   5  -3  470.05    9.70
   0   5  -3  443.26    9.40
  -1  -5  -3 3310.57   58.09
   1  -5   3 3273.97   57.29
   1  -5   3 3165.98   57.19
   1  -5   3 3283.67   56.89
   1  -5   3 3182.88   56.89
  -1  -5  -3 3189.98   57.39
  -1   5  -3 3263.07   57.19
   1   5   3 3396.26   57.49
   1   5   3 3070.79   57.49
  -1   5  -3 3341.17   56.99
  -1   5  -3 3118.59   56.89
  -1   5  -3 3179.48   57.19
  -2  -5  -3  653.23   12.10
  -2  -5  -3  666.33   12.50
   2  -5   3  654.13   12.80
   2  -5   3  643.54   13.30
   2  -5   3  648.84   13.30
  -2  -5  -3  660.03   12.30
  -2  -5  -3  644.44   12.10
  -2  -5  -3  664.83   12.00
  -2  -5  -3  659.33   12.00
   2  -5   3  641.74   13.00
  -2   5  -3  646.94   13.10
   2   5   3  655.13   11.90
   2   5   3  665.13   11.70
   2   5   3  666.13   11.60
  -2   5  -3  654.13   13.20
   2   5   3  640.94   12.90
  -2   5  -3  661.93   13.30
  -2   5  -3  662.33   12.90
  -2   5  -3  663.13   12.20
  -3  -5  -3 2761.42   47.60
  -3  -5  -3 2766.72   47.70
  -3  -5  -3 2765.32   48.60
  -3  -5  -3 2770.62   47.60
   3  -5   3 2698.43   49.20
  -3  -5  -3 2757.12   47.70
  -3  -5  -3 2742.73   48.40
  -3  -5  -3 2741.93   47.80
   3  -5   3 2748.63   49.20
   3  -5   3 2710.83   48.90
   3   5   3 2626.04   47.80
   3   5   3 2737.13   48.80
  -3   5  -3 2823.62   49.20
  -3   5  -3 2743.23   48.60
  -3   5  -3 2730.03   47.80
  -3   5  -3 2776.92   49.20
  -3   5  -3 2706.73   47.60
   3   5   3 2629.14   49.00
   3   5   3 2635.84   47.90
  -3   5  -3 2737.83   47.60
  -4  -5  -3  608.14   11.60
  -4  -5  -3  614.34   11.70
  -4  -5  -3  615.74   11.70
  -4  -5  -3  609.74   12.60
  -4  -5  -3  600.74   11.60
   4  -5   3  620.74   13.30
  -4  -5  -3  624.94   12.90
   4  -5   3  639.34   13.30
   4  -5   3  605.74   12.80
  -4  -5  -3  616.24   11.50
  -4   5  -3  622.44   11.50
  -4   5  -3  593.24   12.40
  -4   5  -3  614.94   11.70
   4   5   3  608.44   12.70
  -4   5  -3  633.14   11.80
   4   5   3  599.74   12.40
  -4   5  -3  635.24   13.30
  -4   5  -3  600.04   11.70
  -4   5  -3  615.84   13.10
  -5  -5  -3 1214.88   22.60
  -5  -5  -3 1217.88   22.60
  -5  -5  -3 1238.88   23.90
   5  -5   3 1234.78   24.00
  -5  -5  -3 1252.07   22.50
   5  -5   3 1239.48   24.60
  -5  -5  -3 1266.17   22.50
  -5   5  -3 1242.98   22.20
  -5   5  -3 1272.57   22.40
  -5   5  -3 1229.78   23.30
  -5   5  -3 1265.57   24.50
  -5   5  -3 1207.98   22.60
  -5   5  -3 1206.98   22.60
   5   5   3 1250.17   23.90
   6  -5   3   41.40    2.80
  -6  -5  -3   40.10    2.00
  -6  -5  -3   38.60    1.90
  -6  -5  -3   39.50    1.80
  -6  -5  -3   37.50    1.80
  -6   5  -3   38.50    2.30
  -6   5  -3   45.70    2.00
  -6   5  -3   42.50    2.00
   6   5   3   40.40    2.60
  -6   5  -3   37.50    1.90
  -6   5  -3   39.70    1.60
  -7  -5  -3  192.58    4.90
  -7  -5  -3  184.18    4.80
  -7  -5  -3  186.08    4.90
  -7  -5  -3  188.68    4.80
  -7   5  -3  193.98    5.00
  -7   5  -3  188.88    5.00
  -7   5  -3  211.18    7.60
  -7   5  -3  191.68    4.90
  -8  -5  -3    9.60    1.30
  -8  -5  -3    6.40    1.20
  -8  -5  -3    8.10    1.30
  -8  -5  -3    5.90    1.10
  -8   5  -3    7.60    1.40
  -8   5  -3   10.70    1.50
  -8   5  -3    7.40    1.30
  -9  -5  -3   37.30    2.30
  -9  -5  -3   38.10    2.40
  -9  -5  -3   37.90    2.50
  -9  -5  -3   39.70    2.20
  -9   5  -3   43.10    2.30
  -9   5  -3   38.90    2.70
  -9   5  -3   37.50    2.60
 -10  -5  -3   18.50    2.10
 -10  -5  -3   18.70    1.90
 -10  -5  -3   18.30    2.00
 -10   5  -3   17.80    2.10
 -10   5  -3   15.00    1.80
 -11  -5  -3    1.70    1.50
 -11  -5  -3    1.00    1.30
 -11  -5  -3    2.00    1.30
 -11   5  -3    1.70    1.50
 -11   5  -3    1.80    1.40
 -12  -5  -3   37.00    2.90
 -12  -5  -3   36.80    3.00
 -12   5  -3   41.60    3.40
 -13  -5  -3    0.80    1.60
 -13   5  -3    0.60    1.90
 -14  -6   3    5.90    2.10
 -14   6   3    5.00    2.10
 -14   6   3    3.70    2.40
 -13  -6   3   35.50    3.40
 -13   6   3   37.80    3.70
 -13   6   3   35.10    3.20
 -12  -6   3   14.10    2.00
 -12  -6   3   16.90    2.50
 -12   6   3   13.00    2.10
 -12   6   3    9.80    2.50
 -11  -6   3   51.29    3.50
 -11  -6   3   49.99    2.90
 -11   6   3   58.89    3.90
 -11   6   3   49.70    3.30
 -10  -6   3    5.60    1.40
 -10  -6   3    5.80    1.80
 -10   6   3    4.60    1.70
 -10   6   3    6.40    1.50
  -9  -6   3   90.59    3.30
  -9  -6   3  101.29    3.90
   9  -6  -3   99.59    3.60
  -9   6   3   96.79    4.00
  -9   6   3  102.29    3.80
  -8  -6   3   61.09    3.00
   8  -6  -3   58.59    2.70
  -8  -6   3   64.69    2.60
  -8   6   3   54.79    2.80
  -8   6   3   63.29    2.80
  -7  -6   3    6.60    1.20
  -7  -6   3   10.60    1.10
   7  -6  -3    6.00    1.00
  -7   6   3    8.50    1.30
  -7   6   3    7.70    1.40
   6  -6  -3    8.80    1.10
   6  -6  -3    8.10    1.20
  -6  -6   3    6.80    1.10
  -6  -6   3    7.30    1.00
  -6   6   3    6.90    1.20
  -6   6   3    7.00    1.10
  -6   6   3    6.10    1.30
   6   6  -3    5.40    0.90
  -5  -6   3    3.80    0.90
  -5  -6   3    2.50    1.30
  -5  -6   3    2.20    0.60
   5  -6  -3    2.60    1.00
  -5  -6   3    2.90    1.20
  -5  -6   3    2.90    0.60
   5  -6  -3    3.60    0.80
   5  -6  -3    0.90    0.50
  -5   6   3    0.50    0.70
  -5   6   3    2.70    0.80
  -5   6   3    2.00    0.70
  -5   6   3    2.50    1.00
   4  -6  -3   65.59    2.70
   4  -6  -3   61.49    2.60
  -4  -6   3   67.09    3.20
  -4  -6   3   66.49    2.70
  -4  -6   3   66.19    3.30
   4  -6  -3   66.79    2.10
  -4  -6   3   69.09    2.00
  -4  -6   3   68.29    2.00
  -4   6   3   66.49    2.80
   4   6  -3   60.09    2.60
  -4   6   3   65.29    2.40
  -4   6   3   63.49    2.10
  -4   6   3   67.29    2.80
   4   6  -3   62.79    3.10
   4   6  -3   69.29    3.10
  -3  -6   3  106.39    3.90
   3  -6  -3  107.49    3.10
   3  -6  -3  105.69    3.20
  -3  -6   3  106.79    3.40
   3  -6  -3  107.59    2.80
  -3  -6   3  107.19    2.90
  -3  -6   3  105.79    3.80
  -3   6   3  106.49    3.30
  -3   6   3  109.39    3.50
  -3   6   3  108.19    2.80
   3   6  -3  107.29    3.80
   3   6  -3  104.49    3.40
   3   6  -3  108.99    3.80
  -3   6   3  103.19    3.10
  -2  -6   3  130.99    3.10
   2  -6  -3  133.09    3.00
  -2  -6   3  131.09    4.20
   2  -6  -3  131.89    3.30
  -2  -6   3  130.89    3.80
  -2  -6   3  133.39    4.30
   2  -6  -3  133.59    3.10
   2  -6  -3  132.49    3.30
   2  -6  -3  129.79    3.10
  -2   6   3  135.99    3.60
   2   6  -3  130.99    4.20
   2   6  -3  127.29    4.10
  -2   6   3  132.49    3.80
   2   6  -3  136.39    3.70
   2   6  -3  131.69    3.90
   1  -6  -3   33.60    1.30
   1  -6  -3   31.30    1.10
  -1  -6   3   31.80    1.80
  -1  -6   3   31.10    2.00
   1  -6  -3   35.20    1.40
  -1  -6   3   32.00    2.00
   1  -6  -3   31.60    1.10
   1   6  -3   32.20    2.00
   1   6  -3   28.90    1.70
   1   6  -3   34.60    2.00
   1   6  -3   30.50    1.90
  -1   6   3   31.90    1.70
   0  -6   3   29.40    1.80
   0  -6   3   29.90    1.90
   0  -6  -3   30.30    0.90
   0  -6   3   27.70    1.70
   0  -6   3   29.90    1.70
   0  -6  -3   28.60    0.90
   0   6  -3   28.60    1.60
   0   6   3   29.10    1.40
   0   6  -3   30.10    1.80
   0   6  -3   29.10    1.80
   0   6  -3   30.60    1.80
  -1  -6  -3   40.50    1.40
  -1  -6  -3   39.40    1.50
   1  -6   3   36.90    1.90
  -1  -6  -3   39.90    1.30
  -1  -6  -3   38.90    1.30
  -1  -6  -3   37.40    1.40
   1  -6   3   39.40    2.10
   1  -6   3   39.40    2.10
  -1   6  -3   37.60    2.00
  -1   6  -3   40.50    2.10
   1   6   3   36.80    1.50
  -1   6  -3   36.90    2.00
   1   6   3   38.00    1.90
  -1   6  -3   43.20    1.50
  -1   6  -3   40.40    1.60
  -1   6  -3   41.50    2.10
  -2  -6  -3   40.80    1.50
  -2  -6  -3   40.70    1.50
   2  -6   3   42.40    2.30
  -2  -6  -3   40.80    1.40
  -2  -6  -3   40.10    1.40
  -2  -6  -3   40.50    1.60
   2  -6   3   42.80    2.20
  -2  -6  -3   43.40    1.60
  -2  -6  -3   42.90    1.70
  -2   6  -3   39.50    2.10
  -2   6  -3   42.60    2.20
  -2   6  -3   40.70    2.20
  -2   6  -3   41.30    1.50
  -2   6  -3   50.69    1.70
   2   6   3   40.70    1.40
   2   6   3   41.00    2.00
   3  -6   3  357.16    8.50
  -3  -6  -3  364.76    7.80
  -3  -6  -3  349.87    7.20
  -3  -6  -3  360.96    7.20
  -3  -6  -3  346.87    7.20
   3  -6   3  348.47    8.40
  -3  -6  -3  355.86    7.10
  -3  -6  -3  357.76    7.90
   3  -6   3  352.66    8.20
  -3  -6  -3  368.86    7.10
  -3   6  -3  356.36    8.00
   3   6   3  354.56    6.70
   3   6   3  366.86    7.30
  -3   6  -3  369.46    7.20
  -3   6  -3  345.27    8.30
  -3   6  -3  374.86    8.50
  -3   6  -3  358.76    7.30
   3   6   3  358.16    8.20
   4  -6   3  571.74   12.10
  -4  -6  -3  558.04   10.70
  -4  -6  -3  551.94   10.80
  -4  -6  -3  544.25   10.80
  -4  -6  -3  538.35   10.70
  -4  -6  -3  561.74   11.70
   4  -6   3  564.14   12.30
   4  -6   3  568.04   12.50
  -4  -6  -3  566.74   12.20
  -4   6  -3  562.94   12.30
  -4   6  -3  536.85   10.80
  -4   6  -3  562.14   11.70
  -4   6  -3  543.05   10.70
  -4   6  -3  572.44   10.60
  -4   6  -3  565.54   12.30
  -4   6  -3  564.24   10.60
   4   6   3  547.85   11.90
   5  -6   3   14.70    1.90
   5  -6   3   13.90    1.00
  -5  -6  -3   15.00    1.20
  -5  -6  -3   12.60    1.10
  -5  -6  -3   13.20    1.30
   5  -6   3   16.40    2.00
   5  -6   3   13.40    1.90
  -5  -6  -3   10.80    1.10
  -5  -6  -3   12.60    1.60
  -5   6  -3   13.20    1.00
  -5   6  -3   16.00    1.70
  -5   6  -3   13.50    1.30
  -5   6  -3   14.00    1.30
  -5   6  -3   18.50    1.30
   5   6   3   13.30    1.70
  -6  -6  -3  622.14   12.30
  -6  -6  -3  609.84   12.30
  -6  -6  -3  617.94   12.20
  -6  -6  -3  625.04   12.10
  -6   6  -3  605.64   13.10
  -6   6  -3  624.14   12.00
  -6   6  -3  624.54   12.30
  -6   6  -3  632.64   12.30
  -7  -6  -3  135.19    4.00
  -7  -6  -3  145.59    4.00
  -7  -6  -3  135.49    4.00
  -7  -6  -3  138.39    4.00
  -7   6  -3  140.79    4.70
  -7   6  -3  144.39    4.00
  -7   6  -3  135.19    4.20
  -7   6  -3  143.09    4.10
  -8  -6  -3  457.95    9.80
  -8  -6  -3  463.65    9.60
  -8  -6  -3  433.26    9.80
  -8  -6  -3  451.85    9.80
  -8   6  -3  435.76    9.90
  -8   6  -3  458.65    9.80
  -8   6  -3  466.75    9.80
  -9  -6  -3   80.39    3.20
  -9  -6  -3   82.69    3.20
  -9  -6  -3   82.19    3.30
  -9  -6  -3   82.09    3.30
  -9   6  -3   83.19    3.20
  -9   6  -3   81.99    3.40
  -9   6  -3   76.79    3.60
 -10  -6  -3   97.79    4.00
 -10  -6  -3   98.69    3.80
 -10  -6  -3   99.99    3.90
 -10   6  -3  103.79    4.10
 -10   6  -3   98.99    3.90
 -11  -6  -3   64.99    3.30
 -11  -6  -3   69.59    3.60
 -11  -6  -3   58.99    3.40
 -11   6  -3   70.69    3.90
 -11   6  -3   65.49    3.40
 -12  -6  -3  111.79    4.70
 -12  -6  -3  111.69    4.60
 -12   6  -3  109.79    5.00
 -13  -6  -3   64.19    4.00
 -13   6  -3   59.19    4.20
 -14   7   3    5.90    2.40
 -13  -7   3   13.50    2.40
 -13   7   3   13.90    2.80
 -13   7   3   12.40    2.30
 -12  -7   3    2.60    1.50
 -12  -7   3    2.90    1.70
 -12   7   3    4.80    2.00
 -12   7   3    4.30    2.20
 -11  -7   3    1.90    1.50
 -11  -7   3    2.50    1.20
 -11   7   3    2.30    1.50
 -11   7   3    3.00    1.70
 -10  -7   3    3.20    1.60
 -10  -7   3    2.50    1.20
 -10   7   3    4.40    1.50
 -10   7   3    4.00    1.80
  -9  -7   3   -0.70    1.20
   9  -7  -3    0.50    1.00
  -9  -7   3   -1.80    0.90
  -9   7   3   -0.50    1.30
  -9   7   3    0.10    1.30
  -8  -7   3  197.88    5.60
   8  -7  -3  191.28    5.20
  -8  -7   3  190.98    5.00
  -8   7   3  194.58    5.20
  -8   7   3  193.28    5.50
  -7  -7   3    6.30    1.00
  -7  -7   3    3.20    1.10
  -7   7   3    4.20    1.30
  -7   7   3    6.20    1.20
  -6  -7   3  414.86    8.90
   6  -7  -3  401.66    8.40
  -6  -7   3  407.66    8.40
  -6   7   3  411.66    8.80
  -6   7   3  409.06    8.50
   5  -7  -3  165.78    4.70
   5  -7  -3  163.68    4.00
  -5  -7   3  164.28    4.30
  -5  -7   3  162.38    3.80
  -5  -7   3  168.68    3.90
  -5  -7   3  161.38    5.60
  -5   7   3  163.48    5.10
  -5   7   3  163.28    3.80
  -5   7   3  163.08    4.10
   5   7  -3  164.38    4.50
  -5   7   3  154.68    4.20
   5   7  -3  160.38    4.70
  -4  -7   3 1641.54   31.60
  -4  -7   3 1667.23   29.10
   4  -7  -3 1648.94   30.50
   4  -7  -3 1590.74   29.40
   4  -7  -3 1670.13   30.30
  -4  -7   3 1682.63   29.10
  -4  -7   3 1605.64   31.30
  -4  -7   3 1622.44   29.50
   4  -7  -3 1616.14   29.30
  -4   7   3 1651.73   29.10
   4   7  -3 1656.23   30.30
  -4   7   3 1647.94   30.60
   4   7  -3 1643.54   30.00
  -3  -7   3   89.69    2.50
   3  -7  -3   83.29    2.40
  -3  -7   3   86.79    2.30
   3  -7  -3   83.59    2.40
  -3  -7   3   86.39    3.60
   3  -7  -3   84.09    2.80
   3  -7  -3   85.89    2.80
  -3  -7   3   87.89    2.30
  -3  -7   3   84.89    3.50
  -3   7   3   85.19    2.30
   3   7  -3   88.29    3.50
  -3   7   3   84.19    3.00
   3   7  -3   77.59    3.40
  -3   7   3   84.69    3.20
   3   7  -3   86.69    3.10
   2  -7  -3 1754.12   30.80
  -2  -7   3 1682.63   32.10
   2  -7  -3 1723.03   30.80
  -2  -7   3 1768.02   32.30
  -2  -7   3 1742.33   30.60
   2  -7  -3 1742.13   30.50
   2  -7  -3 1724.73   30.60
   2  -7  -3 1696.43   30.50
   2   7  -3 1717.13   32.10
  -2   7   3 1677.43   31.30
  -2   7   3 1746.53   31.60
   2   7  -3 1738.53   31.50
   2   7  -3 1739.93   32.20
   2   7  -3 1719.83   31.60
  -1  -7   3   64.29    1.90
  -1  -7   3   63.99    2.80
   1  -7  -3   63.39    1.90
   1  -7  -3   64.59    1.80
   1  -7  -3   62.69    1.90
   1  -7  -3   65.99    1.90
   1  -7  -3   64.89    1.90
  -1  -7   3   69.19    2.90
  -1   7   3   65.29    2.50
   1   7  -3   62.69    2.60
   1   7  -3   62.69    2.70
   1   7  -3   67.19    2.80
  -1   7   3   62.39    2.50
   1   7  -3   64.99    2.60
   0  -7   3   13.10    1.40
   0  -7   3   15.30    1.60
   0  -7  -3    9.90    1.00
   0  -7  -3    9.90    0.80
   0  -7  -3   10.40    0.70
   0  -7  -3    9.70    0.80
   0  -7  -3    9.80    0.80
   0  -7  -3   11.00    0.80
   0  -7  -3    8.00    0.70
   0  -7   3   10.60    1.40
   0   7  -3    7.50    1.10
   0   7  -3    8.10    1.20
   0   7  -3    8.70    1.20
   0   7   3   12.20    1.10
  -1  -7  -3  672.23   12.40
  -1  -7  -3  685.33   12.50
   1  -7   3  654.73   13.80
  -1  -7  -3  686.43   12.60
  -1  -7  -3  683.93   12.30
  -1  -7  -3  649.54   12.50
   1  -7   3  671.63   13.60
  -1  -7  -3  677.13   12.40
   1  -7   3  654.93   13.80
  -1  -7  -3  691.53   12.50
  -1   7  -3  669.83   12.60
  -1   7  -3  676.83   13.50
   1   7   3  672.13   13.40
  -1   7  -3  702.03   13.80
  -1   7  -3  659.93   12.60
  -1   7  -3  676.33   13.80
   1   7   3  671.63   12.80
  -2  -7  -3   42.50    1.60
  -2  -7  -3   45.90    1.70
   2  -7   3   42.70    2.20
  -2  -7  -3   45.20    1.50
   2  -7   3   42.50    2.30
  -2  -7  -3   43.60    1.50
  -2  -7  -3   43.00    1.80
  -2  -7  -3   42.10    1.70
   2  -7   3   42.20    2.30
   2   7   3   44.70    2.20
  -2   7  -3   43.10    1.80
  -2   7  -3   41.10    2.10
  -2   7  -3   45.50    2.30
   2   7   3   44.70    1.60
  -2   7  -3   42.80    2.30
  -3  -7  -3  182.68    4.80
  -3  -7  -3  180.88    4.10
  -3  -7  -3  175.78    4.10
  -3  -7  -3  176.98    4.20
  -3  -7  -3  176.48    4.20
   3  -7   3  169.98    5.30
  -3  -7  -3  175.08    4.60
   3  -7   3  189.08    5.30
   3  -7   3  183.88    3.90
   3  -7   3  175.28    5.30
  -3   7  -3  179.38    4.10
  -3   7  -3  177.58    4.10
  -3   7  -3  184.78    5.40
   3   7   3  181.38    3.80
   3   7   3  180.68    5.10
   3   7   3  182.38    4.10
  -3   7  -3  175.88    5.20
  -3   7  -3  173.28    4.90
   4  -7   3   42.00    2.60
   4  -7   3   38.00    1.50
   4  -7   3   39.00    2.40
  -4  -7  -3   37.70    1.60
  -4  -7  -3   37.60    1.70
  -4  -7  -3   36.50    1.60
  -4  -7  -3   40.30    2.20
  -4  -7  -3   36.40    1.60
   4  -7   3   39.70    2.60
   4   7   3   38.20    2.30
  -4   7  -3   38.90    1.90
  -4   7  -3   39.00    2.30
  -4   7  -3   41.90    1.80
  -4   7  -3   37.80    1.60
  -5  -7  -3  506.45   10.40
  -5  -7  -3  510.55   10.50
  -5  -7  -3  533.15   10.50
  -5  -7  -3  525.35   10.50
   5  -7   3  518.85   12.00
   5  -7   3  532.15   12.50
   5  -7   3  542.65   10.00
  -5   7  -3  516.75   10.50
  -5   7  -3  535.85   10.10
   5   7   3  531.35   11.80
  -5   7  -3  513.55   10.60
  -5   7  -3  529.25   11.50
  -5   7  -3  542.85   10.30
  -6  -7  -3   27.00    1.60
  -6  -7  -3   32.10    1.70
  -6  -7  -3   27.60    1.70
  -6  -7  -3   26.30    1.70
  -6   7  -3   28.10    1.90
  -6   7  -3   27.90    1.80
  -6   7  -3   33.40    2.40
  -6   7  -3   27.50    1.70
  -7  -7  -3  176.78    4.70
  -7  -7  -3  172.28    4.70
  -7  -7  -3  173.98    4.80
  -7  -7  -3  176.88    4.60
  -7   7  -3  175.88    4.90
  -7   7  -3  189.68    4.80
  -7   7  -3  168.88    4.70
  -8  -7  -3   16.30    1.70
  -8  -7  -3   11.70    1.50
  -8  -7  -3   10.10    1.50
  -8  -7  -3   13.80    1.50
  -8   7  -3   14.70    1.70
  -8   7  -3   17.20    1.80
  -8   7  -3   14.60    1.70
  -9  -7  -3   60.69    2.80
  -9  -7  -3   58.09    2.90
  -9  -7  -3   58.09    2.90
  -9  -7  -3   57.69    2.80
  -9   7  -3   62.89    3.00
  -9   7  -3   59.19    3.20
  -9   7  -3   56.19    3.00
 -10  -7  -3   23.20    2.20
 -10  -7  -3   18.50    2.10
 -10  -7  -3   18.80    2.00
 -10   7  -3   20.50    2.40
 -10   7  -3   18.20    1.90
 -11  -7  -3   11.20    1.90
 -11  -7  -3    8.70    1.70
 -11  -7  -3    8.20    1.80
 -11   7  -3    7.80    1.90
 -11   7  -3    8.00    1.80
 -12  -7  -3    0.60    1.50
 -12  -7  -3    0.20    1.40
 -12   7  -3    0.70    1.90
 -13  -7  -3    1.10    1.60
 -13   7  -3    0.90    2.00
 -13  -8   3  115.99    5.40
 -13   8   3  105.89    5.10
 -13   8   3  107.69    5.60
 -12  -8   3   -1.30    1.50
 -12   8   3    0.40    1.80
 -12   8   3   -2.30    1.90
 -11  -8   3  144.59    5.30
 -11  -8   3  144.09    4.80
 -11   8   3  131.89    5.30
 -11   8   3  138.59    5.20
 -10  -8   3   19.50    1.90
 -10  -8   3   11.90    1.90
  10  -8  -3   13.50    1.80
 -10   8   3   18.30    2.20
 -10   8   3   11.80    2.00
   9  -8  -3  294.97    7.40
  -9  -8   3  285.47    7.00
  -9  -8   3  292.37    7.60
  -9   8   3  288.27    7.60
  -9   8   3  299.17    7.40
  -8  -8   3   65.59    3.00
  -8  -8   3   65.49    2.70
  -8   8   3   67.19    2.90
  -8   8   3   62.99    3.20
  -7  -8   3  473.65    9.50
  -7  -8   3  447.66    9.90
   7  -8  -3  461.45    9.60
  -7   8   3  456.95    9.90
  -7   8   3  444.96    9.60
   6  -8  -3  307.57    9.20
  -6  -8   3  279.77    6.70
   6  -8  -3  280.57    6.40
  -6  -8   3  281.07    6.30
   6   8  -3  295.87    7.10
  -6   8   3  267.57    6.60
  -6   8   3  274.37    6.40
  -5  -8   3  293.37    8.40
  -5  -8   3  294.97    6.30
  -5  -8   3  298.37    6.20
  -5  -8   3  297.07    6.70
   5  -8  -3  292.17    7.30
   5  -8  -3  287.37    6.40
  -5   8   3  294.97    6.20
   5   8  -3  299.97    7.10
  -5   8   3  293.27    6.50
  -5   8   3  285.77    6.60
  -4  -8   3  131.79    3.70
   4  -8  -3  135.09    3.60
   4  -8  -3  135.99    3.70
  -4  -8   3  140.49    3.40
  -4  -8   3  137.69    3.40
  -4  -8   3  141.39    5.10
   4   8  -3  145.09    4.40
  -4   8   3  137.99    4.60
   4   8  -3  140.29    4.10
  -4   8   3  143.29    3.50
  -3  -8   3   27.50    1.30
   3  -8  -3   25.60    1.60
  -3  -8   3   28.00    1.30
  -3  -8   3   28.70    2.20
   3  -8  -3   24.70    1.30
   3  -8  -3   25.90    1.30
   3  -8  -3   24.90    1.60
  -3  -8   3   26.90    2.30
   3   8  -3   25.50    2.00
  -3   8   3   24.60    1.90
  -3   8   3   25.90    1.10
  -2  -8   3   49.80    1.60
   2  -8  -3   52.79    1.80
  -2  -8   3   53.29    2.80
  -2  -8   3   50.69    1.80
   2  -8  -3   50.99    1.90
   2  -8  -3   48.40    1.70
   2  -8  -3   50.39    1.90
  -2  -8   3   48.90    2.60
   2   8  -3   49.70    2.60
  -2   8   3   49.99    2.30
   2   8  -3   55.89    3.10
   2   8  -3   48.40    2.40
  -1  -8   3    7.30    1.30
   1  -8  -3    6.60    0.80
   1  -8  -3    5.80    0.70
  -1  -8   3    7.30    0.70
   1  -8  -3    6.60    0.70
  -1  -8   3    7.70    0.80
  -1  -8   3    6.30    1.20
   1  -8  -3    8.00    0.80
   1   8  -3    5.90    1.10
   1   8  -3    9.50    1.30
  -1   8   3    7.20    1.00
   0  -8  -3  357.46    7.20
   0  -8  -3  356.96    7.20
   0  -8   3  353.86    8.20
   0  -8   3  361.06    7.00
   0  -8  -3  366.86    7.20
   0  -8   3  373.76    8.60
   0  -8  -3  350.46    7.10
   0  -8   3  367.36    7.00
   0  -8   3  353.26    8.40
   0  -8  -3  362.96    7.10
   0   8  -3  377.06    8.50
   0   8  -3  350.66    8.40
   0   8   3  357.56    7.80
   0   8  -3  348.67    8.10
   1  -8   3   -0.10    0.70
  -1  -8  -3    1.60    0.50
  -1  -8  -3    0.40    0.50
  -1  -8  -3    0.40    0.40
  -1  -8  -3    0.50    0.40
   1  -8   3    0.20    0.70
   1  -8   3    4.60    1.00
  -1  -8  -3    0.30    0.40
  -1  -8  -3    0.50    0.40
  -1  -8  -3    0.50    0.40
   1  -8   3    0.20    0.40
  -1   8  -3   -0.10    0.60
  -1   8  -3    0.00    0.70
   1   8   3    0.40    0.50
  -1   8  -3    0.50    0.70
  -1   8  -3    0.50    0.60
  -2  -8  -3  275.67    5.90
   2  -8   3  276.17    7.00
  -2  -8  -3  280.87    6.20
  -2  -8  -3  274.47    5.80
  -2  -8  -3  273.07    5.90
  -2  -8  -3  275.47    5.80
   2  -8   3  286.07    7.20
  -2  -8  -3  277.67    5.80
   2  -8   3  280.87    5.60
  -2  -8  -3  267.37    6.10
   2  -8   3  267.77    7.10
  -2   8  -3  273.57    6.80
  -2   8  -3  258.57    7.00
  -2   8  -3  274.17    6.00
  -2   8  -3  271.97    5.80
   2   8   3  273.57    5.90
   2   8   3  267.07    6.70
   3  -8   3  129.39    4.50
   3  -8   3  139.59    4.70
  -3  -8  -3  132.79    3.60
  -3  -8  -3  140.29    3.50
   3  -8   3  136.99    4.70
  -3  -8  -3  138.09    4.00
  -3  -8  -3  131.59    3.40
  -3  -8  -3  142.79    4.90
  -3  -8  -3  135.59    3.50
   3  -8   3  141.39    3.30
   3   8   3  132.19    3.20
  -3   8  -3  138.89    3.50
   3   8   3  142.59    4.40
  -3   8  -3  140.79    4.40
  -3   8  -3  140.19    3.50
  -3   8  -3  133.69    3.70
   4  -8   3  362.46    7.30
  -4  -8  -3  347.07    7.50
   4  -8   3  365.86    9.30
  -4  -8  -3  347.77    7.40
  -4  -8  -3  350.46    7.60
  -4  -8  -3  357.36    7.50
   4  -8   3  363.56    8.90
  -4   8  -3  372.26    7.40
  -4   8  -3  355.16    7.50
  -4   8  -3  361.66    7.70
  -4   8  -3  360.06    8.60
   4   8   3  366.66    8.80
  -5  -8  -3    5.10    1.00
  -5  -8  -3    5.50    1.00
   5  -8   3    5.90    1.60
  -5  -8  -3    6.10    0.90
  -5  -8  -3    4.70    0.90
  -5   8  -3    4.90    1.00
  -5   8  -3    6.10    1.20
  -5   8  -3    4.20    1.00
  -5   8  -3    4.20    1.30
  -5   8  -3    5.30    0.90
  -6  -8  -3  259.37    6.20
  -6  -8  -3  264.17    6.20
  -6  -8  -3  262.07    6.10
  -6  -8  -3  256.27    6.10
  -6   8  -3  264.67    6.30
  -6   8  -3  262.97    6.00
  -6   8  -3  266.67    6.20
  -7  -8  -3   32.40    1.90
  -7  -8  -3   31.50    2.00
  -7  -8  -3   32.50    2.00
  -7  -8  -3   32.70    1.90
  -7   8  -3   33.10    2.20
  -7   8  -3   30.30    2.00
  -7   8  -3   28.50    2.20
  -8  -8  -3   91.09    3.50
  -8  -8  -3   93.79    3.50
  -8  -8  -3   97.49    3.50
  -8  -8  -3   97.89    3.50
  -8   8  -3  101.69    3.60
  -8   8  -3   94.09    3.60
  -8   8  -3  100.29    3.70
  -9  -8  -3   38.00    2.40
  -9  -8  -3   35.50    2.30
  -9  -8  -3   28.50    2.20
  -9  -8  -3   36.30    2.40
  -9   8  -3   39.90    2.60
  -9   8  -3   34.10    2.80
 -10  -8  -3   92.89    3.80
 -10  -8  -3   93.19    4.00
 -10  -8  -3   91.89    3.80
 -10   8  -3   95.79    3.90
 -10   8  -3   91.09    4.00
 -11  -8  -3   17.40    2.10
 -11  -8  -3   17.60    2.20
 -11  -8  -3   19.70    2.40
 -11   8  -3   18.30    2.20
 -11   8  -3   15.50    2.30
 -12  -8  -3   88.59    4.30
 -12  -8  -3   86.39    4.40
 -12   8  -3   98.49    4.80
 -13  -8  -3   28.10    3.00
 -13   8  -3   33.90    3.40
 -13  -9   3   15.90    2.60
 -13   9   3   20.70    2.80
 -13   9   3   19.00    3.10
 -12  -9   3    0.60    1.70
 -12   9   3    0.00    2.10
 -12   9   3    2.40    1.70
 -11  -9   3   81.09    3.70
 -11  -9   3   80.29    4.30
 -11   9   3   83.59    4.50
 -11   9   3   84.39    4.00
  10  -9  -3    6.60    1.60
 -10  -9   3    2.70    1.30
 -10  -9   3    3.80    1.70
 -10   9   3    5.90    1.80
 -10   9   3    3.50    1.70
  -9  -9   3   70.89    3.50
  -9  -9   3   66.59    3.00
   9  -9  -3   63.79    3.10
  -9   9   3   65.19    3.60
  -9   9   3   63.89    3.30
  -8  -9   3   30.30    2.00
  -8  -9   3   25.70    2.30
  -8   9   3   28.40    2.30
  -8   9   3   24.90    2.20
  -7  -9   3  121.39    3.60
   7  -9  -3  113.19    3.50
  -7  -9   3  112.29    3.90
  -7   9   3  115.89    3.90
  -7   9   3  113.19    3.80
  -6  -9   3  219.68    5.70
   6  -9  -3  228.78    5.50
  -6  -9   3  234.38    5.40
  -6   9   3  225.88    5.80
   6   9  -3  246.48    7.50
  -6   9   3  222.88    5.60
  -5  -9   3  807.62   15.20
   5  -9  -3  797.52   15.40
   5  -9  -3  774.02   15.30
  -5  -9   3  801.42   15.60
  -5  -9   3  806.52   15.10
  -5  -9   3  827.32   17.80
   5   9  -3  831.72   16.30
  -5   9   3  802.52   15.10
  -5   9   3  790.42   15.30
  -4  -9   3  362.26    7.70
  -4  -9   3  367.36    9.50
  -4  -9   3  365.56    7.40
   4  -9  -3  347.57    7.60
   4  -9  -3  359.06    7.50
  -4  -9   3  357.26    7.40
  -4   9   3  362.46    8.80
   4   9  -3  364.16    8.50
   3  -9  -3 1127.99   20.70
   3  -9  -3 1122.59   20.70
  -3  -9   3 1114.99   20.70
  -3  -9   3 1133.79   20.50
  -3  -9   3 1154.38   22.70
   3   9  -3 1140.69   21.80
  -3   9   3 1121.99   20.20
  -3   9   3 1133.29   22.00
  -2  -9   3  620.24   13.40
   2  -9  -3  597.24   11.40
  -2  -9   3  600.24   13.20
  -2  -9   3  604.44   11.50
  -2  -9   3  586.24   11.20
   2  -9  -3  584.34   11.50
   2  -9  -3  617.14   11.90
  -2   9   3  599.74   12.60
   2   9  -3  583.14   12.50
  -1  -9   3  730.53   15.10
  -1  -9   3  722.53   13.20
  -1  -9   3  700.83   14.90
  -1  -9   3  708.53   13.30
   1  -9  -3  711.43   13.50
   1  -9  -3  725.43   13.60
   1  -9  -3  704.03   13.30
   1  -9  -3  702.33   13.30
   1  -9  -3  693.53   13.40
   1   9  -3  720.63   14.50
  -1   9   3  716.73   14.30
   0  -9   3  877.21   17.90
   0  -9   3  879.11   16.00
   0  -9  -3  875.61   16.20
   0  -9   3  889.31   16.10
   0  -9  -3  919.91   16.40
   0  -9  -3  862.71   16.30
   0  -9   3  870.01   17.80
   0  -9  -3  878.81   16.20
   0  -9  -3  865.91   16.30
   0   9   3  884.21   17.00
   0   9  -3  878.31   17.40
  -1  -9  -3 1304.87   23.40
   1  -9   3 1247.58   24.80
   1  -9   3 1290.97   22.90
   1  -9   3 1282.67   24.70
   1  -9   3 1261.67   24.50
  -1  -9  -3 1260.57   23.20
  -1  -9  -3 1277.47   23.10
  -1  -9  -3 1257.97   23.00
  -1  -9  -3 1275.27   23.30
   1   9   3 1280.07   23.60
  -1   9  -3 1301.57   22.70
  -1   9  -3 1297.77   24.40
  -2  -9  -3 1201.68   21.80
  -2  -9  -3 1233.58   22.30
   2  -9   3 1269.17   23.90
  -2  -9  -3 1176.58   22.20
   2  -9   3 1162.98   23.40
  -2  -9  -3 1169.18   21.80
  -2  -9  -3 1181.78   21.70
  -2  -9  -3 1156.78   21.70
  -2  -9  -3 1194.38   22.00
   2  -9   3 1172.78   23.20
   2  -9   3 1205.68   21.50
  -2   9  -3 1195.68   21.80
  -2   9  -3 1205.48   23.10
   2   9   3 1208.08   23.10
   2   9   3 1182.58   21.90
  -2   9  -3 1185.48   21.90
  -3  -9  -3  542.95   10.90
   3  -9   3  562.64   10.60
  -3  -9  -3  551.94   10.80
  -3  -9  -3  554.34   10.80
   3  -9   3  566.34   12.60
   3  -9   3  562.34   12.30
  -3  -9  -3  542.35   10.90
  -3   9  -3  559.74   12.10
   3   9   3  546.05   10.30
  -3   9  -3  536.65   11.00
   3   9   3  551.04   12.10
  -3   9  -3  556.54   10.80
   4  -9   3  865.51   18.60
   4  -9   3  822.92   17.50
  -4  -9  -3  811.42   15.40
  -4  -9  -3  817.92   15.60
  -4  -9  -3  801.42   15.40
   4  -9   3  814.22   15.20
  -4  -9  -3  794.82   15.50
  -4   9  -3  802.32   15.20
   4   9   3  793.92   18.10
  -4   9  -3  833.92   16.90
  -4   9  -3  807.72   15.40
  -4   9  -3  802.32   15.60
  -5  -9  -3   37.90    1.90
  -5  -9  -3   37.60    1.90
  -5  -9  -3   40.60    1.90
  -5  -9  -3   33.70    1.80
  -5   9  -3   42.20    1.90
  -5   9  -3   41.10    2.20
  -5   9  -3   35.60    1.70
  -5   9  -3   37.70    2.00
  -6  -9  -3  307.87    7.00
  -6  -9  -3  299.07    7.00
  -6  -9  -3  304.37    6.90
  -6  -9  -3  295.67    6.90
  -6   9  -3  297.67    7.00
  -6   9  -3  311.97    6.80
  -6   9  -3  300.77    7.10
  -7  -9  -3   21.30    1.80
  -7  -9  -3   16.00    1.60
  -7  -9  -3   15.90    1.60
  -7  -9  -3   17.30    1.60
  -7   9  -3   25.30    2.10
  -7   9  -3   18.50    1.90
  -7   9  -3   19.00    1.70
  -8  -9  -3   98.89    3.50
  -8  -9  -3   89.69    3.40
  -8  -9  -3   96.99    3.60
  -8  -9  -3   97.69    3.60
  -8   9  -3  101.59    3.90
  -8   9  -3   97.69    3.70
  -8   9  -3   97.79    3.60
  -9  -9  -3   -0.70    1.10
  -9  -9  -3    3.20    1.20
  -9  -9  -3    1.80    1.20
  -9   9  -3    0.50    1.50
  -9   9  -3    1.70    1.30
 -10  -9  -3   50.09    3.20
 -10  -9  -3   54.99    3.10
 -10  -9  -3   54.59    3.20
 -10   9  -3   52.69    3.10
 -10   9  -3   55.69    3.30
 -11  -9  -3    0.20    1.40
 -11  -9  -3   -0.60    1.50
 -11  -9  -3   -0.30    1.30
 -11   9  -3    1.10    1.50
 -11   9  -3   -1.50    1.70
 -12  -9  -3    3.60    1.80
 -12  -9  -3    3.20    1.80
 -12   9  -3    2.70    2.10
 -13  -9  -3    3.00    1.90
 -13   9  -3   -0.90    1.70
 -13 -10   3    0.70    2.00
 -13  10   3    1.80    2.30
 -13  10   3   -2.70    1.90
 -12 -10   3   45.00    3.80
 -12  10   3   38.30    3.50
 -12  10   3   45.10    3.60
 -11 -10   3   30.90    3.00
 -11  10   3   25.50    3.00
 -11  10   3   29.80    2.90
 -10 -10   3    4.60    1.60
 -10 -10   3    6.50    1.50
  10 -10  -3    2.90    1.40
 -10  10   3    2.10    1.80
 -10  10   3    2.70    1.60
   9 -10  -3    7.80    1.60
  -9 -10   3    5.60    1.70
  -9 -10   3    8.00    1.50
  -9  10   3    5.70    1.80
  -9  10   3    9.10    1.80
   8 -10  -3   26.10    2.10
  -8 -10   3   22.50    2.10
  -8 -10   3   25.50    2.00
  -8  10   3   23.40    2.20
  -8  10   3   28.70    2.30
   7 -10  -3   58.29    2.50
  -7 -10   3   62.99    3.00
  -7 -10   3   62.29    2.60
  -7  10   3   59.19    2.80
  -7  10   3   59.09    2.90
  -6 -10   3   26.70    1.90
   6 -10  -3   23.60    1.80
  -6 -10   3   22.50    1.60
  -6  10   3   24.10    1.80
  -6  10   3   24.30    2.00
   5 -10  -3  196.48    4.90
  -5 -10   3  190.48    4.60
   5 -10  -3  183.88    4.80
  -5 -10   3  190.28    5.00
  -5 -10   3  194.78    4.70
  -5  10   3  181.98    4.80
  -5  10   3  190.98    4.70
   5  10  -3  193.58    5.60
   4 -10  -3   36.60    1.80
  -4 -10   3   37.40    1.90
   4 -10  -3   38.80    1.90
  -4 -10   3   38.40    1.80
  -4 -10   3   35.10    1.70
  -4 -10   3   35.00    2.80
   4  10  -3   39.60    2.60
   3 -10  -3   12.40    1.20
  -3 -10   3   12.00    1.20
   3 -10  -3   11.50    1.10
  -3 -10   3   15.70    2.10
  -3 -10   3   15.10    1.10
  -3  10   3   14.40    1.70
   3  10  -3   12.30    1.70
  -2 -10   3   58.09    2.00
  -2 -10   3   61.39    3.20
   2 -10  -3   60.59    2.20
  -2 -10   3   59.99    2.10
   2 -10  -3   56.49    2.10
  -2  10   3   59.69    2.90
   2  10  -3   59.29    2.90
   1 -10  -3   27.40    1.50
  -1 -10   3   28.10    1.40
   1 -10  -3   28.50    1.60
   1 -10  -3   29.50    1.40
  -1 -10   3   29.10    1.30
  -1 -10   3   31.70    2.30
   1 -10  -3   27.70    1.40
  -1  10   3   29.00    2.00
   1  10  -3   29.40    2.10
   0 -10  -3   96.99    2.90
   0 -10   3  100.69    2.70
   0 -10  -3   93.69    2.80
   0 -10   3   98.19    2.70
   0 -10  -3   89.69    2.80
   0 -10  -3   97.99    3.00
   0 -10  -3   96.99    2.90
   0 -10   3   98.59    3.90
   0  10   3   96.29    3.40
   0  10  -3  101.59    3.70
  -1 -10  -3    2.50    0.70
  -1 -10  -3    1.50    0.60
   1 -10   3    1.40    0.50
  -1 -10  -3    0.70    0.70
   1 -10   3    2.10    1.10
  -1 -10  -3    2.20    1.20
  -1 -10  -3    1.40    0.60
   1 -10   3    2.00    1.10
  -1  10  -3    1.10    1.10
   1  10   3    1.70    0.80
  -2 -10  -3  278.67    6.30
  -2 -10  -3  277.17    6.10
   2 -10   3  285.27    7.60
  -2 -10  -3  279.97    6.10
   2 -10   3  281.37    5.90
   2 -10   3  277.47    7.60
  -2  10  -3  285.97    6.40
  -2  10  -3  289.77    7.50
   2  10   3  272.27    6.40
   2  10   3  279.77    7.30
  -2  10  -3  279.07    6.20
  -3 -10  -3    9.80    1.10
  -3 -10  -3    7.90    1.00
  -3 -10  -3   10.20    1.10
   3 -10   3    9.90    1.90
   3 -10   3   11.30    1.10
   3 -10   3    8.90    1.60
  -3  10  -3    8.80    1.60
  -3  10  -3   11.90    1.30
   3  10   3   10.10    1.80
  -3  10  -3    9.00    1.10
  -4 -10  -3  844.92   16.20
   4 -10   3  864.01   18.40
  -4 -10  -3  822.72   16.10
   4 -10   3  862.11   15.90
  -4 -10  -3  829.72   16.00
  -4 -10  -3  836.82   16.10
  -4  10  -3  835.52   16.00
  -4  10  -3  845.52   16.30
  -4  10  -3  860.11   15.90
   5 -10   3  145.59    3.90
  -5 -10  -3  142.69    4.10
  -5 -10  -3  144.79    4.00
  -5 -10  -3  148.39    4.20
  -5 -10  -3  145.99    4.10
  -5  10  -3  140.09    4.10
  -5  10  -3  146.19    4.30
  -5  10  -3  151.08    3.90
  -6 -10  -3  347.27    8.00
  -6 -10  -3  361.76    8.10
  -6 -10  -3  358.26    8.10
  -6 -10  -3  356.66    8.10
  -6  10  -3  365.26    7.90
  -6  10  -3  362.56    8.20
  -6  10  -3  368.86    8.20
  -7 -10  -3  126.39    4.10
  -7 -10  -3  115.59    3.90
  -7 -10  -3  119.09    3.90
  -7  10  -3  124.39    3.90
  -7  10  -3  118.99    4.10
  -7  10  -3  121.29    4.10
  -8 -10  -3  315.77    7.70
  -8 -10  -3  307.97    7.70
  -8 -10  -3  292.37    7.50
  -8  10  -3  316.97    7.70
  -8  10  -3  313.77    7.80
  -8  10  -3  326.27    7.60
  -9 -10  -3   54.39    2.90
  -9 -10  -3   52.49    3.00
  -9 -10  -3   51.09    2.90
  -9  10  -3   48.30    3.00
  -9  10  -3   47.00    3.00
 -10 -10  -3  164.98    5.20
 -10 -10  -3  152.68    5.20
 -10 -10  -3  166.78    5.50
 -10  10  -3  163.08    5.70
 -10  10  -3  158.78    5.30
 -11 -10  -3   23.50    2.50
 -11 -10  -3   18.30    2.30
 -11 -10  -3   19.20    2.40
 -11  10  -3   19.20    2.50
 -11  10  -3   21.10    2.40
 -12 -10  -3  151.48    5.80
 -12 -10  -3  173.78    6.10
 -12  10  -3  173.58    6.40
 -13 -10  -3   31.90    3.40
 -13 -10  -3   28.70    4.60
 -13  11   3   -1.10    2.10
 -13  11   3    2.00    2.40
 -12 -11   3    1.70    1.90
 -12  11   3    0.90    2.00
 -12  11   3    0.60    1.90
 -11 -11   3   30.50    3.10
 -11  11   3   26.60    2.90
 -11  11   3   32.70    3.30
  10 -11  -3    7.40    1.80
 -10 -11   3    3.90    1.40
 -10 -11   3    5.80    1.90
 -10  11   3    3.90    1.80
 -10  11   3    3.90    1.90
  -9 -11   3   10.60    1.80
  -9 -11   3   11.10    1.60
  -9  11   3   10.30    1.90
  -9  11   3   10.50    1.90
   8 -11  -3    1.50    1.20
  -8 -11   3    4.20    1.20
  -8 -11   3    3.00    1.20
  -8  11   3    2.10    1.50
  -8  11   3    2.20    1.40
  -7 -11   3   92.09    3.20
   7 -11  -3   90.19    3.30
  -7 -11   3   87.79    3.50
  -7  11   3   91.49    3.50
  -7  11   3   85.29    3.60
  -6 -11   3  207.88    6.70
   6 -11  -3  185.98    4.90
  -6 -11   3  186.18    5.30
  -6 -11   3  187.98    4.80
  -6  11   3  185.28    5.00
  -6  11   3  176.08    5.20
  -5 -11   3  489.55   10.40
   5 -11  -3  490.95   10.30
  -5 -11   3  487.65   10.00
   5 -11  -3  499.45   10.20
  -5 -11   3  493.15   10.00
  -5  11   3  477.55   10.20
  -5  11   3  502.55   10.10
   4 -11  -3   36.00    1.90
  -4 -11   3   31.70    1.70
   4 -11  -3   34.30    1.90
  -4 -11   3   32.20    1.90
  -4 -11   3   35.30    1.80
   3 -11  -3  384.46    8.30
   3 -11  -3  390.26    8.30
  -3 -11   3  406.96   11.70
  -3 -11   3  397.66    8.10
  -3 -11   3  390.56    8.30
   3  11  -3  408.26    9.50
  -2 -11   3    6.20    0.80
   2 -11  -3    7.30    1.00
  -2 -11   3    5.90    0.90
  -2 -11   3    6.90    1.50
   2 -11  -3    7.20    1.00
   2  11  -3    6.30    1.50
  -2  11   3    9.20    1.50
   1 -11  -3 1092.89   20.40
   1 -11  -3 1108.29   20.30
  -1 -11   3 1101.09   20.10
  -1 -11   3 1074.09   22.20
  -1 -11   3 1103.59   20.30
  -1  11   3 1133.59   21.60
   1  11  -3 1115.79   21.70
   0 -11  -3  200.68    4.90
   0 -11  -3  197.68    4.80
   0 -11  -3  203.48    4.80
   0 -11   3  203.58    4.70
   0 -11   3  206.98    4.70
   0 -11   3  209.98    6.30
   0  11   3  210.08    5.60
   0  11  -3  210.38    6.00
  -1 -11  -3  817.02   15.60
   1 -11   3  843.82   17.40
   1 -11   3  821.42   15.40
   1 -11   3  825.72   17.40
  -1 -11  -3  811.12   15.70
  -1 -11  -3  811.52   15.50
   1  11   3  827.92   16.30
  -1  11  -3  838.32   17.10
  -2 -11  -3   15.00    1.20
  -2 -11  -3   16.80    1.50
   2 -11   3   14.20    1.20
  -2 -11  -3   14.70    1.30
   2 -11   3   12.70    1.80
  -2  11  -3   14.40    1.40
  -2  11  -3   14.30    1.50
  -3 -11  -3  839.32   16.00
  -3 -11  -3  835.12   16.00
   3 -11   3  806.12   20.60
  -3 -11  -3  841.82   16.10
   3 -11   3  861.41   15.80
  -3  11  -3  842.82   15.90
  -3  11  -3  838.72   16.20
  -4 -11  -3  140.49    3.90
   4 -11   3  139.89    3.70
  -4 -11  -3  143.29    4.00
  -4 -11  -3  139.19    4.00
  -4  11  -3  139.49    4.00
  -4  11  -3  145.29    3.80
  -4  11  -3  139.19    4.20
  -5 -11  -3  590.34   12.10
  -5 -11  -3  586.14   12.10
  -5 -11  -3  616.34   12.30
   5 -11   3  610.44   11.90
  -5  11  -3  593.94   12.10
  -5  11  -3  576.24   12.20
  -6 -11  -3   65.49    2.70
  -6 -11  -3   63.79    2.80
  -6 -11  -3   63.49    2.90
  -6  11  -3   67.09    2.90
  -6  11  -3   70.19    3.00
  -6  11  -3   69.39    2.80
  -7 -11  -3   94.59    3.60
  -7 -11  -3   84.99    3.30
  -7 -11  -3   87.39    3.50
  -7  11  -3   85.69    3.40
  -7  11  -3   86.69    3.40
  -7  11  -3   91.59    3.40
  -8 -11  -3   70.49    3.30
  -8 -11  -3   72.19    3.30
  -8 -11  -3   68.99    3.20
  -8  11  -3   70.29    3.40
  -8  11  -3   81.29    4.90
  -8  11  -3   69.29    3.40
  -9 -11  -3  128.99    4.60
  -9 -11  -3  127.59    4.60
  -9 -11  -3  121.89    4.40
  -9  11  -3  116.39    4.70
  -9  11  -3  114.59    4.30
 -10 -11  -3   33.60    2.80
 -10 -11  -3   26.80    2.60
 -10 -11  -3   31.50    2.70
 -10  11  -3   28.00    2.90
 -10  11  -3   31.30    2.70
 -11 -11  -3    4.10    1.70
 -11 -11  -3   10.80    2.00
 -11 -11  -3    6.30    1.80
 -11  11  -3    7.40    2.00
 -11  11  -3    6.10    2.00
 -12 -11  -3    4.80    1.90
 -12 -11  -3    6.70    2.00
 -12  11  -3    7.50    2.40
 -13 -11  -3   -0.40    1.80
 -12  12   3   54.69    3.80
 -12  12   3   54.99    4.40
 -11 -12   3   27.80    3.00
  11 -12  -3   21.20    2.50
 -11  12   3   25.00    2.90
 -11  12   3   23.20    2.90
 -10 -12   3  152.78    5.70
  10 -12  -3  151.98    5.50
 -10  12   3  157.78    5.60
 -10  12   3  158.98    5.90
  -9 -12   3   19.80    2.30
  -9 -12   3   15.50    1.80
  -9  12   3   18.10    2.30
  -9  12   3   22.50    2.40
  -8 -12   3  217.88    6.40
  -8 -12   3  222.68    5.90
   8 -12  -3  218.48    5.90
  -8  12   3  214.88    6.20
  -8  12   3  209.38    6.30
  -7 -12   3  115.99    4.20
   7 -12  -3  119.49    4.00
  -7 -12   3  124.09    3.90
  -7  12   3  113.09    4.00
  -7  12   3  115.79    4.30
   6 -12  -3  509.25   10.60
  -6 -12   3  513.75   11.10
  -6 -12   3  502.95   10.40
  -6 -12   3  492.55   10.90
  -6  12   3  486.35   10.60
  -6  12   3  492.15   10.80
  -5 -12   3  197.08    4.90
  -5 -12   3  199.28    5.00
  -5 -12   3  196.38    5.30
   5 -12  -3  187.38    5.00
   5 -12  -3  194.48    5.20
  -5  12   3  199.88    5.10
   4 -12  -3  410.96    8.90
  -4 -12   3  413.26    8.90
   4 -12  -3  413.66    8.80
  -4 -12   3  417.36    8.60
  -3 -12   3  166.08    4.40
   3 -12  -3  161.78    4.40
  -3 -12   3  174.68    4.30
   3  12  -3  173.48    5.50
   2 -12  -3  271.77    6.20
   2 -12  -3  272.87    6.30
  -2 -12   3  276.67    6.00
  -2 -12   3  267.07    6.10
   2  12  -3  272.17    7.40
  -1 -12   3  414.16    8.30
   1 -12  -3  394.26    8.50
   1 -12  -3  406.36    8.60
  -1 -12   3  414.06    8.50
   1  12  -3  406.16    9.90
  -1  12   3  415.76    9.70
   0 -12  -3  330.87    7.10
   0 -12   3  330.87    7.00
   0 -12  -3  311.77    7.10
   0 -12   3  329.97    6.90
   0 -12  -3  324.97    7.10
   0  12   3  329.67    8.00
  -1 -12  -3    2.10    0.80
  -1 -12  -3    3.50    0.80
   1 -12   3    2.60    0.80
  -1 -12  -3    2.80    0.80
   1  12   3    3.90    1.10
  -2 -12  -3   37.60    1.90
  -2 -12  -3   40.10    1.90
   2 -12   3   37.20    1.80
  -2 -12  -3   37.50    1.90
  -2  12  -3   40.00    2.10
  -2  12  -3   43.40    2.30
  -3 -12  -3  103.49    3.30
  -3 -12  -3  102.79    3.30
   3 -12   3  101.09    3.10
  -3 -12  -3  101.29    3.20
  -3  12  -3   99.99    3.20
  -3  12  -3  103.29    3.50
  -4 -12  -3   22.80    1.80
   4 -12   3   21.30    1.60
  -4 -12  -3   21.00    1.70
  -4 -12  -3   27.30    1.70
  -4  12  -3   22.90    1.90
  -4  12  -3   23.40    1.70
  -4  12  -3   22.60    1.70
  -5 -12  -3    6.70    1.30
   5 -12   3    3.80    1.00
  -5 -12  -3    4.90    1.10
  -5 -12  -3    8.60    1.20
  -5  12  -3    6.90    1.50
  -5  12  -3    4.20    1.30
  -6 -12  -3   12.20    1.60
  -6 -12  -3    9.00    1.40
  -6 -12  -3   12.60    1.60
  -6  12  -3    9.00    1.40
  -6  12  -3   10.50    1.50
  -6  12  -3   10.90    1.60
  -7 -12  -3   71.59    3.10
  -7 -12  -3   69.89    3.00
  -7 -12  -3   67.59    3.20
  -7  12  -3   72.29    3.20
  -7  12  -3   70.59    3.30
  -7  12  -3   70.39    3.00
  -8 -12  -3   50.09    2.90
  -8 -12  -3   48.70    2.90
  -8 -12  -3   48.20    2.70
  -8  12  -3   46.90    3.00
  -8  12  -3   47.40    2.90
  -9 -12  -3    6.40    1.70
  -9 -12  -3   12.70    1.90
  -9 -12  -3    9.10    1.70
  -9  12  -3   10.30    2.10
  -9  12  -3   11.90    1.90
 -10 -12  -3    5.10    1.70
 -10 -12  -3    3.40    1.50
 -10 -12  -3    5.70    1.80
 -10  12  -3    2.80    1.90
 -10  12  -3    4.20    1.70
 -11 -12  -3   20.00    2.40
 -11 -12  -3   21.20    2.50
 -11 -12  -3   20.50    2.50
 -11  12  -3   20.30    2.70
 -11  12  -3   24.10    3.90
 -12 -12  -3   25.40    2.90
 -12 -12  -3   25.60    2.80
 -12  12  -3   25.20    3.20
 -12 -13   3   16.10    2.60
 -12  13   3   21.90    3.00
 -12  13   3   22.40    3.00
  11 -13  -3    6.90    1.90
 -11 -13   3    6.40    2.10
 -11  13   3    7.80    2.20
 -11  13   3    6.80    2.40
 -10 -13   3   12.70    2.20
  10 -13  -3   15.10    2.10
 -10  13   3   14.20    2.60
 -10  13   3   14.90    2.40
  -9 -13   3   -2.00    1.20
   9 -13  -3    0.90    1.20
  -9 -13   3    1.50    1.30
  -9  13   3    1.40    1.80
  -9  13   3    1.40    1.50
   8 -13  -3   44.60    2.60
  -8 -13   3   48.60    3.10
  -8 -13   3   49.70    2.70
  -8  13   3   45.00    2.90
  -8  13   3   38.70    2.90
  -7 -13   3    0.80    1.10
   7 -13  -3    0.60    1.00
  -7 -13   3    1.10    1.30
  -7  13   3    0.60    1.30
  -7  13   3   -0.20    1.30
   6 -13  -3  119.39    3.90
  -6 -13   3  120.79    3.80
  -6 -13   3  122.39    3.90
  -6 -13   3  122.29    4.20
  -6  13   3  125.29    4.20
  -5 -13   3   21.90    1.80
   5 -13  -3   20.40    1.90
   5 -13  -3   17.30    1.60
  -5 -13   3   15.90    1.70
  -5  13   3   22.60    1.90
   4 -13  -3  150.48    4.40
   4 -13  -3  147.09    4.20
  -4 -13   3  151.38    4.10
  -4 -13   3  152.38    4.40
  -3 -13   3   45.10    2.10
   3 -13  -3   40.60    2.10
  -3 -13   3   44.20    2.00
   2 -13  -3  647.64   12.80
   2 -13  -3  662.43   13.00
  -2 -13   3  654.13   12.90
  -2 -13   3  635.04   12.60
  -1 -13   3  205.98    5.00
  -1 -13   3  209.28    5.10
   1 -13  -3  207.18    5.10
   1 -13  -3  203.18    5.20
   0 -13  -3  530.35   10.80
   0 -13   3  546.95   10.70
   0 -13   3  531.75   10.70
   0 -13  -3  527.35   10.80
   0  13   3  532.05   11.90
   1 -13   3  189.38    4.80
  -1 -13  -3  191.78    5.00
  -1 -13  -3  191.88    4.90
  -1 -13  -3  194.78    4.90
  -2 -13  -3  568.84   11.60
  -2 -13  -3  558.24   11.40
  -2 -13  -3  559.54   11.40
   2 -13   3  576.14   11.30
  -2  13  -3  576.34   11.60
  -2  13  -3  551.24   11.60
  -3 -13  -3  160.58    4.50
  -3 -13  -3  164.78    4.50
  -3 -13  -3  169.98    4.70
   3 -13   3  168.68    4.40
  -3  13  -3  158.68    4.70
  -3  13  -3  172.78    4.60
   4 -13   3  559.94   11.30
  -4 -13  -3  570.54   11.60
  -4 -13  -3  559.04   11.50
  -4 -13  -3  563.54   11.70
  -4  13  -3  541.75   11.70
  -4  13  -3  540.45   11.40
  -4  13  -3  567.04   11.40
   5 -13   3  178.08    4.80
  -5 -13  -3  170.18    5.00
  -5 -13  -3  173.38    5.00
  -5 -13  -3  185.88    5.10
  -5  13  -3  184.18    5.30
  -5  13  -3  171.08    5.00
   6 -13   3  155.98    4.70
  -6 -13  -3  152.08    4.70
  -6 -13  -3  158.08    4.80
  -6 -13  -3  152.08    4.70
  -6  13  -3  159.88    4.60
  -6  13  -3  150.98    4.90
  -6  13  -3  151.98    4.70
  -7 -13  -3    2.30    1.10
  -7 -13  -3    3.60    1.20
  -7 -13  -3    2.30    1.20
  -7  13  -3    3.80    1.50
  -7  13  -3    5.30    1.60
  -7  13  -3    4.40    1.30
  -8 -13  -3   63.49    3.20
  -8 -13  -3   60.49    3.30
  -8 -13  -3   61.39    3.10
  -8  13  -3   59.29    3.50
  -8  13  -3   58.99    3.40
  -9 -13  -3   19.70    2.30
  -9 -13  -3   18.60    2.30
  -9 -13  -3   21.90    2.40
  -9  13  -3   15.40    2.30
  -9  13  -3   11.40    2.00
 -10 -13  -3   30.10    2.70
 -10 -13  -3   30.50    2.90
 -10 -13  -3   29.90    2.80
 -10  13  -3   32.00    3.10
 -10  13  -3   30.70    2.80
 -11 -13  -3    4.70    1.80
 -11 -13  -3    4.40    1.70
 -11 -13  -3    5.50    1.70
 -11  13  -3    5.10    2.00
 -12 -13  -3    4.60    2.80
 -12 -13  -3    4.30    1.90
 -12  13  -3    2.50    3.20
  11 -14  -3   54.39    3.80
 -11 -14   3   58.39    4.10
 -11  14   3   50.69    4.30
 -11  14   3   56.49    3.80
  10 -14  -3    6.70    1.80
 -10 -14   3    8.40    2.00
 -10  14   3    4.40    2.00
 -10  14   3    4.60    2.20
  -9 -14   3    8.90    2.10
   9 -14  -3   10.50    1.90
  -9  14   3   11.50    2.30
  -9  14   3   11.60    2.00
  -8 -14   3    1.10    1.20
   8 -14  -3    0.10    1.10
  -8 -14   3    1.20    1.40
  -8  14   3   -2.60    1.40
  -8  14   3   -0.70    1.40
  -7 -14   3   73.59    3.40
   7 -14  -3   72.19    3.30
  -7 -14   3   74.59    3.20
  -7  14   3   70.69    3.40
  -7  14   3   74.79    3.60
   6 -14  -3   22.40    2.10
   6 -14  -3   26.20    2.10
  -6 -14   3   20.50    2.00
  -6 -14   3   20.80    1.80
  -6  14   3   21.50    2.10
  -5 -14   3   35.60    2.30
   5 -14  -3   39.20    2.40
  -5 -14   3   38.80    2.20
   5 -14  -3   38.80    2.30
  -5  14   3   41.30    2.40
  -4 -14   3   17.70    1.60
   4 -14  -3   18.20    1.80
   4 -14  -3   15.90    1.60
  -4 -14   3   18.20    1.70
  -3 -14   3    0.30    0.80
   3 -14  -3    0.70    0.90
  -3 -14   3    0.30    0.80
   2 -14  -3   11.30    1.30
  -2 -14   3   11.10    1.30
  -2 -14   3   14.60    1.40
   2 -14  -3   10.80    1.30
  -1 -14   3    7.40    1.10
   1 -14  -3    6.90    1.10
   1 -14  -3    7.30    1.20
  -1 -14   3    8.80    1.20
   0 -14  -3  148.99    4.30
   0 -14   3  158.28    4.20
   0 -14   3  152.88    4.20
   0 -14  -3  155.18    4.30
  -1 -14  -3  159.48    4.50
  -1 -14  -3  158.68    4.40
  -1 -14  -3  160.28    4.40
   1 -14   3  157.48    4.30
  -2 -14  -3   58.19    2.60
  -2 -14  -3   68.89    2.70
  -2 -14  -3   62.89    2.70
   2 -14   3   65.49    2.60
  -2  14  -3   63.69    2.80
  -2  14  -3   67.19    2.80
  -3 -14  -3   97.69    3.40
   3 -14   3   97.29    3.20
  -3 -14  -3  102.09    3.40
  -3 -14  -3   94.29    3.40
  -3  14  -3   93.29    3.60
  -3  14  -3   98.59    3.40
  -4 -14  -3   -0.30    1.00
  -4 -14  -3    0.60    1.00
  -4 -14  -3    0.30    0.90
   4 -14   3    0.60    0.80
  -4  14  -3    0.90    1.10
  -4  14  -3    0.20    1.20
  -4  14  -3    3.50    1.10
   5 -14   3  315.97    7.30
  -5 -14  -3  308.87    7.50
  -5 -14  -3  311.67    7.70
  -5 -14  -3  314.87    7.60
  -5  14  -3  308.47    7.70
  -5  14  -3  318.07    7.60
   6 -14   3    2.50    1.10
  -6 -14  -3    3.80    1.40
  -6 -14  -3    3.50    1.30
  -6 -14  -3    5.50    1.30
  -6  14  -3    1.80    1.30
  -6  14  -3    4.50    1.60
  -7 -14  -3  176.58    5.50
  -7 -14  -3  183.38    5.50
  -7 -14  -3  176.28    5.50
  -7  14  -3  172.98    5.60
  -7  14  -3  173.38    5.60
  -7  14  -3  180.98    5.80
  -8 -14  -3   -0.60    1.30
  -8 -14  -3    0.50    1.30
  -8 -14  -3    0.10    1.30
  -8  14  -3    0.20    1.50
  -8  14  -3    0.20    1.60
  -9 -14  -3  122.19    4.70
  -9 -14  -3  115.89    4.70
  -9 -14  -3  121.89    4.70
  -9  14  -3  120.09    4.80
  -9  14  -3  112.09    4.70
 -10 -14  -3   -0.20    1.50
 -10 -14  -3    0.80    1.50
 -10 -14  -3    0.60    1.50
 -10  14  -3    1.10    1.60
 -10  14  -3    2.50    2.00
 -11 -14  -3  141.29    5.60
 -11 -14  -3  143.89    5.60
 -11 -14  -3  139.59    5.60
 -11  14  -3  136.39    5.70
 -11 -15   3    1.20    1.70
  11 -15  -3   -0.40    1.60
 -11  15   3    1.60    2.00
 -11  15   3   -1.90    2.00
  10 -15  -3   54.29    3.80
 -10 -15   3   59.69    4.00
 -10  15   3   60.79    4.20
 -10  15   3   55.69    4.00
   9 -15  -3    1.60    1.30
  -9 -15   3    4.00    1.80
  -9  15   3    2.10    1.90
  -9  15   3    3.50    1.80
  -8 -15   3   15.90    2.20
  -8 -15   3   21.20    3.10
   8 -15  -3   18.10    2.20
  -8  15   3   21.90    2.40
  -8  15   3   15.40    2.40
  -7 -15   3    0.50    1.10
  -7 -15   3    1.70    1.40
   7 -15  -3    2.00    1.30
  -7  15   3    0.20    1.60
  -7  15   3   -0.40    1.30
   6 -15  -3  338.07    8.40
  -6 -15   3  339.17    7.90
   6 -15  -3  336.37    8.10
  -6 -15   3  333.47    8.30
  -6  15   3  334.17    8.30
   5 -15  -3   46.00    2.50
  -5 -15   3   42.90    2.70
   5 -15  -3   45.10    2.60
  -5 -15   3   45.00    2.30
  -5  15   3   43.60    2.60
  -4 -15   3  572.84   12.10
   4 -15  -3  570.54   11.90
   4 -15  -3  561.24   12.00
  -4 -15   3  575.94   11.70
  -3 -15   3   23.10    1.80
  -3 -15   3   22.00    1.90
   3 -15  -3   24.50    1.90
  -2 -15   3  464.45    9.60
   2 -15  -3  450.05    9.80
  -2 -15   3  455.35    9.80
   2 -15  -3  444.16    9.70
   1 -15  -3   19.60    1.70
  -1 -15   3   20.70    1.60
   1 -15  -3   18.80    1.80
  -1 -15   3   22.20    1.70
   0 -15  -3  938.61   18.10
   0 -15  -3  933.51   18.20
   0 -15   3  910.51   18.00
   0 -15   3  972.30   18.00
  -1 -15  -3    4.70    1.20
  -1 -15  -3    8.00    1.30
  -1 -15  -3    4.90    1.10
   1 -15   3    5.60    1.10
  -2 -15  -3  390.96    8.90
  -2 -15  -3  396.56    9.00
  -2 -15  -3  392.96    8.80
   2 -15   3  399.36    8.70
  -2  15  -3  395.86    9.10
  -2  15  -3  420.76    9.10
  -3 -15  -3   26.20    2.00
  -3 -15  -3   26.80    2.10
   3 -15   3   24.90    1.90
  -3 -15  -3   30.50    2.00
  -3  15  -3   21.10    2.10
  -3  15  -3   28.40    2.00
  -4 -15  -3  251.07    6.60
  -4 -15  -3  252.47    6.40
  -4 -15  -3  253.17    6.50
   4 -15   3  255.47    6.30
  -4  15  -3  251.37    6.70
  -4  15  -3  251.27    6.40
   5 -15   3   54.99    2.70
  -5 -15  -3   56.29    2.90
  -5 -15  -3   65.09    3.20
  -5 -15  -3   56.29    2.80
  -5  15  -3   61.29    3.10
  -5  15  -3   59.19    3.10
   6 -15   3   71.59    3.00
  -6 -15  -3   67.49    3.40
  -6 -15  -3   70.29    3.30
  -6 -15  -3   71.99    3.30
  -6  15  -3   73.09    3.50
  -6  15  -3   70.49    3.60
  -7 -15  -3   20.00    2.20
  -7 -15  -3   25.00    2.30
  -7 -15  -3   25.20    2.40
  -7  15  -3   25.10    2.60
  -7  15  -3   19.90    2.20
  -8 -15  -3  119.59    4.70
  -8 -15  -3  117.59    4.60
  -8 -15  -3  128.39    4.80
  -8  15  -3  110.69    4.70
  -8  15  -3  119.69    4.80
  -9 -15  -3   28.00    2.80
  -9 -15  -3   27.90    2.80
  -9 -15  -3   25.60    2.60
  -9  15  -3   28.90    2.80
  -9  15  -3   23.40    2.80
 -10 -15  -3   50.59    3.50
 -10 -15  -3   45.20    3.50
 -10 -15  -3   45.30    3.50
 -10  15  -3   48.40    3.90
 -10  15  -3   48.50    3.60
 -11 -15  -3   -0.60    1.60
 -11 -15  -3    0.40    1.80
 -11  15  -3    0.10    2.10
  11 -16  -3   13.70    2.50
 -11  16   3    9.00    3.80
 -11  16   3    9.20    2.80
 -10 -16   3   78.19    4.50
 -10  16   3   75.39    4.70
 -10  16   3   79.49    4.50
  -9 -16   3   20.70    2.70
   9 -16  -3   22.60    2.60
  -9  16   3   22.30    2.80
  -9  16   3   20.10    2.50
  -8 -16   3  194.28    6.30
   8 -16  -3  183.08    5.80
  -8  16   3  189.78    6.30
  -8  16   3  200.58    6.30
  -7 -16   3   13.30    2.10
  -7 -16   3   11.50    1.70
   7 -16  -3   12.70    1.90
  -7  16   3   11.00    1.90
  -7  16   3   10.10    2.10
  -6 -16   3  280.27    7.10
   6 -16  -3  283.07    7.50
  -6 -16   3  278.17    7.50
   6 -16  -3  278.37    7.30
  -6  16   3  277.77    7.30
  -5 -16   3   46.90    2.60
   5 -16  -3   48.60    2.80
  -5 -16   3   44.20    2.70
   5 -16  -3   46.60    2.90
  -5  16   3   44.90    2.80
  -4 -16   3  120.59    4.00
  -4 -16   3  133.89    4.40
   4 -16  -3  130.99    4.30
   4 -16  -3  129.79    4.30
  -3 -16   3   10.30    1.30
  -3 -16   3    9.30    1.40
   3 -16  -3    8.50    1.40
   2 -16  -3  148.79    4.60
  -2 -16   3  144.49    4.30
  -2 -16   3  142.39    4.40
  -1 -16   3   37.80    2.10
   1 -16  -3   34.20    2.10
   1 -16  -3   39.30    2.30
  -1 -16   3   37.10    2.30
   0 -16  -3   46.80    2.60
   0 -16   3   44.00    2.40
   0 -16  -3   42.60    2.30
   0 -16   3   43.60    2.20
  -1 -16  -3    6.00    1.20
   1 -16   3    5.70    1.20
  -1 -16  -3    6.40    1.30
  -2 -16  -3    1.30    1.00
   2 -16   3    1.10    1.00
  -2 -16  -3   -0.70    1.00
  -2 -16  -3    0.80    1.00
  -2  16  -3    1.00    1.30
  -2  16  -3    0.40    1.20
   3 -16   3   21.60    1.90
  -3 -16  -3   17.20    1.80
  -3 -16  -3   20.60    1.90
  -3 -16  -3   19.20    1.80
  -3  16  -3   23.30    2.10
  -3  16  -3   24.60    2.30
   4 -16   3    0.80    1.00
  -4 -16  -3    0.20    1.00
  -4 -16  -3    1.40    1.10
  -4 -16  -3    0.80    1.10
  -4  16  -3    0.60    1.30
  -4  16  -3   -0.50    1.20
  -5 -16  -3   74.19    3.30
   5 -16   3   72.59    3.20
  -5 -16  -3   71.99    3.50
  -5 -16  -3   68.49    3.30
  -5  16  -3   73.29    3.40
  -5  16  -3   72.09    3.60
  -6 -16  -3    0.00    1.30
  -6 -16  -3    1.20    1.20
   6 -16   3    0.70    1.10
  -6 -16  -3    0.30    1.20
  -6  16  -3    0.80    1.50
  -6  16  -3    1.40    1.50
  -7 -16  -3   15.50    2.10
  -7 -16  -3   16.10    2.20
  -7 -16  -3   13.10    2.00
  -7  16  -3   14.80    2.30
  -7  16  -3   17.40    2.30
  -8 -16  -3   -0.60    1.40
  -8 -16  -3    0.40    1.40
  -8 -16  -3    2.50    1.60
  -8  16  -3    2.10    1.80
  -8  16  -3   -0.10    1.80
  -9 -16  -3   50.09    3.50
  -9 -16  -3   54.29    3.70
  -9 -16  -3   54.79    3.60
  -9  16  -3   53.99    3.60
  -9  16  -3   49.60    3.70
 -10 -16  -3   15.10    2.50
 -10 -16  -3   14.40    2.30
 -10 -16  -3   10.20    2.20
 -10  16  -3   12.40    2.40
 -10  16  -3   10.60    2.40
 -10 -17   3    5.00    2.10
 -10  17   3    4.90    2.10
 -10  17   3    6.80    2.30
   9 -17  -3   24.60    2.70
  -9 -17   3   15.80    2.40
  -9  17   3   18.90    2.60
  -9  17   3   14.90    2.40
   8 -17  -3    1.70    1.50
  -8 -17   3   -0.20    1.60
  -8  17   3    2.70    1.60
  -8  17   3    2.00    1.70
  -7 -17   3    1.10    1.60
   7 -17  -3    2.10    1.30
  -7  17   3    5.30    2.00
  -7  17   3    1.20    1.70
   6 -17  -3    8.40    1.70
  -6 -17   3    6.20    1.60
  -6 -17   3    9.90    1.70
   6 -17  -3    9.30    1.70
  -6  17   3    9.10    1.90
  -5 -17   3  112.69    4.00
   5 -17  -3   99.89    3.90
   5 -17  -3  104.49    4.10
  -5 -17   3  110.19    4.20
  -5  17   3  105.79    4.20
   4 -17  -3    2.20    1.20
   4 -17  -3    4.40    1.40
  -4 -17   3    4.70    1.40
  -4 -17   3    1.80    1.20
  -3 -17   3  285.17    7.30
   3 -17  -3  286.57    7.30
  -3 -17   3  287.17    7.00
  -2 -17   3   29.60    2.10
   2 -17  -3   34.60    2.40
  -2 -17   3   29.20    2.20
  -1 -17   3  197.48    5.50
  -1 -17   3  204.18    5.50
   1 -17  -3  205.68    5.70
   1 -17  -3  197.38    5.60
   0 -17   3   24.30    1.90
   0 -17   3   31.10    2.20
   0 -17  -3   31.30    2.20
   0 -17  -3   31.20    2.30
  -1 -17  -3  277.37    6.90
   1 -17   3  286.57    7.00
  -1 -17  -3  277.87    7.10
   2 -17   3    5.50    1.30
  -2 -17  -3    2.50    1.30
  -2 -17  -3    4.60    1.20
  -2  17  -3    5.90    1.50
  -2  17  -3    6.20    1.60
  -3 -17  -3  104.09    3.80
  -3 -17  -3  109.29    4.10
   3 -17   3  105.99    3.80
  -3 -17  -3  102.59    3.90
  -3  17  -3  111.99    4.40
  -3  17  -3  114.59    4.00
   4 -17   3    0.50    1.10
  -4 -17  -3    0.90    1.00
  -4 -17  -3    0.30    1.20
  -4 -17  -3    0.20    1.20
  -4  17  -3    0.30    1.30
  -4  17  -3   -1.20    1.40
  -5 -17  -3   29.20    2.40
  -5 -17  -3   34.10    2.70
  -5 -17  -3   31.30    2.60
  -5  17  -3   34.00    2.80
  -5  17  -3   27.50    2.50
  -6 -17  -3    1.70    1.20
  -6 -17  -3    1.10    1.30
  -6 -17  -3   -0.20    1.10
   6 -17   3    0.70    1.20
  -6  17  -3    1.80    1.60
  -6  17  -3    3.00    1.70
  -7 -17  -3   10.50    1.90
  -7 -17  -3    8.60    1.90
  -7 -17  -3    8.80    1.90
  -7  17  -3    6.50    2.00
  -7  17  -3    9.10    2.10
  -8 -17  -3    0.70    1.50
  -8 -17  -3    1.10    1.60
[truncated: 908,439 more chars]
