# Supplementary material for: Crystal structure of (perchlorato-κO)(1,4,7,10-tetra­aza­cyclo­dodecane-κ4 N)copper(II) perchlorate
Source: Acta Crystallogr E Crystallogr Commun. 2017 Jan 1;73(Pt 1):31–4. doi: 10.1107/S2056989016019563 (PMC5209765; doi:10.1107/S2056989016019563)
Supplement: Supplementary file 2 [file e-73-00031-Isup2.hkl]

data_I                                                                          
_shelx_title ' JLG2_0m_a.res in P2(1)/n'                                        
_shelx_refln_list_code          4                                               
_shelx_F_calc_maximum      239.06                                               
_exptl_crystal_F_000       892.00                                               
_reflns_d_resolution_high  0.6023                                               
                                                                                
loop_                                                                           
 _space_group_symop_operation_xyz                                               
 'x, y, z'                                                                      
 '-x+1/2, y+1/2, -z+1/2'                                                        
 '-x, -y, -z'                                                                   
 'x-1/2, -y-1/2, z-1/2'                                                         
                                                                                
_cell_length_a     8.9387                                                       
_cell_length_b    15.0607                                                       
_cell_length_c    11.9235                                                       
_cell_angle_alpha  90.000                                                       
_cell_angle_beta   92.949                                                       
_cell_angle_gamma  90.000                                                       
                                                                                
_shelx_F_squared_multiplier     1.000                                           
                                                                                
loop_                                                                           
 _refln_index_h                                                                 
 _refln_index_k                                                                 
 _refln_index_l                                                                 
 _refln_F_squared_calc                                                          
 _refln_F_squared_meas                                                          
 _refln_F_squared_sigma                                                         
 _refln_observed_status                                                         
   2   0   0      57148.67      55917.27      1086.54 o                         
   4   0   0      21626.57      19878.41       211.55 o                         
   6   0   0      13931.04      13888.41       113.92 o                         
   8   0   0        779.37        858.96        11.88 o                         
  10   0   0       1242.09       1254.23        23.80 o                         
  12   0   0        125.96        137.54        16.96 o                         
  14   0   0        148.19        185.17        12.15 o                         
   1   1   0         89.46        120.80         1.00 o                         
   2   1   0        490.78        494.96         3.44 o                         
   3   1   0       5872.74       6327.09        33.25 o                         
   4   1   0        101.72        135.71         2.08 o                         
   5   1   0       6400.76       6600.81        28.79 o                         
   6   1   0        193.63        187.92         2.46 o                         
   7   1   0       2147.19       2307.14        15.61 o                         
   8   1   0       1148.32       1089.44         9.88 o                         
   9   1   0       2029.51       2041.11        22.99 o                         
  10   1   0        408.40        372.27         8.66 o                         
  11   1   0        910.99        887.92        14.11 o                         
  12   1   0         81.59         77.46         5.55 o                         
  13   1   0        508.91        503.15        11.87 o                         
  14   1   0        271.18        290.60        10.21 o                         
   0   2   0       7677.98       7613.60       101.74 o                         
   1   2   0      23550.38      23885.56       148.37 o                         
   2   2   0       4441.85       4569.24        21.42 o                         
   3   2   0       1402.73       1404.71         7.81 o                         
   4   2   0        924.40        876.68         5.53 o                         
   5   2   0       2699.29       2611.77        11.91 o                         
   6   2   0        777.33        794.18         5.27 o                         
   7   2   0        798.96        807.06         7.73 o                         
   8   2   0        415.09        434.98         5.55 o                         
   9   2   0         44.97         50.25         5.52 o                         
  10   2   0        149.88        152.57         6.18 o                         
  11   2   0         21.66         25.02         4.29 o                         
  12   2   0          5.39          2.81         4.38 o                         
  13   2   0        164.18        144.81         7.46 o                         
  14   2   0          1.13          7.83         4.72 o                         
   1   3   0        331.20        339.88         2.48 o                         
   2   3   0         20.17         39.38         1.13 o                         
   3   3   0         23.22          8.38         0.78 o                         
   4   3   0        257.85        236.33         2.25 o                         
   5   3   0        964.08       1049.55         6.16 o                         
   6   3   0       1895.05       1897.35        10.69 o                         
   7   3   0        190.49        209.09         3.41 o                         
   8   3   0       2336.15       2305.59        17.56 o                         
   9   3   0          0.25          0.20         2.67 o                         
  10   3   0       1899.98       1830.41        21.98 o                         
  11   3   0         45.73         53.71         4.67 o                         
  12   3   0        665.58        637.27        12.44 o                         
  13   3   0          0.42          3.81         4.04 o                         
  14   3   0        664.79        677.73        14.29 o                         
   0   4   0      40153.08      38864.52       953.50 o                         
   1   4   0      33785.18      33211.68       248.79 o                         
   2   4   0        961.51        739.70         4.63 o                         
   3   4   0       8179.44       7979.63        37.25 o                         
   4   4   0       4314.26       4370.94        18.09 o                         
   5   4   0       6537.43       6300.62        26.93 o                         
   6   4   0       4350.45       4404.50        24.46 o                         
   7   4   0       4689.42       4722.21        26.65 o                         
   8   4   0       1174.73       1197.42        13.07 o                         
   9   4   0       1186.16       1183.42        15.63 o                         
  10   4   0       1050.74       1051.57        15.13 o                         
  11   4   0        346.86        364.24        10.96 o                         
  12   4   0         78.24         89.22         5.98 o                         
  13   4   0          9.95         11.20         4.86 o                         
  14   4   0        161.44        180.13         8.45 o                         
   1   5   0         69.96         99.83         1.67 o                         
   2   5   0        353.95        335.65         2.93 o                         
   3   5   0        185.14        201.37         2.06 o                         
   4   5   0       4168.69       4289.37        18.23 o                         
   5   5   0       1335.30       1298.44         7.77 o                         
   6   5   0        156.55        179.75         2.82 o                         
   7   5   0       1122.03       1173.68         9.12 o                         
   8   5   0        451.69        464.10         6.65 o                         
   9   5   0        747.42        736.09        12.49 o                         
  10   5   0        417.88        395.93         9.10 o                         
  11   5   0        644.00        665.58        12.50 o                         
  12   5   0        171.89        169.61         7.97 o                         
  13   5   0        274.34        259.28        12.34 o                         
  14   5   0        224.24        238.37        19.33 o                         
   0   6   0      17307.84      17880.74       169.51 o                         
   1   6   0      10687.92      11153.67        53.77 o                         
   2   6   0       4150.54       4363.03        21.97 o                         
   3   6   0        210.35        187.07         2.04 o                         
   4   6   0       2143.60       2009.30        10.25 o                         
   5   6   0       2170.23       2138.05        13.01 o                         
   6   6   0       4064.46       3963.70        23.72 o                         
   7   6   0        382.58        395.44         5.95 o                         
   8   6   0        904.94        871.90        12.19 o                         
   9   6   0        242.34        251.60         7.37 o                         
  10   6   0         71.30         69.46         4.86 o                         
  11   6   0        189.62        189.30         7.58 o                         
  12   6   0          3.60         12.22         4.42 o                         
  13   6   0         88.72         96.97         6.94 o                         
  14   6   0         42.49         56.16         6.18 o                         
   1   7   0          7.71         16.50         0.85 o                         
   2   7   0        906.17        987.92         5.90 o                         
   3   7   0       7588.33       8127.99        38.20 o                         
   4   7   0         42.43         45.44         1.43 o                         
   5   7   0       2101.92       2133.99        13.12 o                         
   6   7   0       1424.97       1386.30         9.66 o                         
   7   7   0       2024.75       1954.53        15.21 o                         
   8   7   0        427.25        417.07         6.42 o                         
   9   7   0       2405.92       2343.15        26.23 o                         
  10   7   0         23.35         34.28         6.06 o                         
  11   7   0         62.92         49.64         4.89 o                         
  12   7   0         32.28         30.73         4.70 o                         
  13   7   0        240.94        238.26        12.77 o                         
  14   7   0         22.44         31.53         6.82 o                         
   0   8   0       2613.66       2872.67        20.12 o                         
   1   8   0       9076.13       9280.07        41.59 o                         
   2   8   0       5447.91       5824.29        28.90 o                         
   3   8   0       1509.50       1600.74         9.55 o                         
   4   8   0        314.29        279.84         3.32 o                         
   5   8   0       3136.87       3089.96        18.17 o                         
   6   8   0         45.05         53.08         2.19 o                         
   7   8   0       2879.66       2800.92        21.55 o                         
   8   8   0          6.49          8.84         1.93 o                         
   9   8   0        418.16        425.34         8.86 o                         
  10   8   0         25.16         23.52         4.75 o                         
  11   8   0        275.93        284.12        10.52 o                         
  12   8   0         36.27         33.67         5.08 o                         
  13   8   0         44.30         54.62         6.04 o                         
  14   8   0        119.64        147.83        17.72 o                         
   1   9   0          1.25          1.05         0.78 o                         
   2   9   0         15.48         16.94         1.17 o                         
   3   9   0        277.06        287.80         3.35 o                         
   4   9   0       3844.25       3689.11        23.27 o                         
   5   9   0         40.51         46.86         2.00 o                         
   6   9   0       1221.36       1199.50        10.83 o                         
   7   9   0        121.96        115.42         3.42 o                         
   8   9   0       1121.83       1110.61        10.98 o                         
   9   9   0         75.38         77.20         5.48 o                         
  10   9   0        712.11        681.74        12.33 o                         
  11   9   0         26.22         18.74         4.90 o                         
  12   9   0        190.72        185.26         8.64 o                         
  13   9   0          1.20         -2.10         4.42 o                         
   0  10   0       1194.19       1173.27        17.07 o                         
   1  10   0       8177.08       8279.19        50.14 o                         
   2  10   0        265.83        250.56         3.76 o                         
   3  10   0       2728.57       2698.68        18.79 o                         
   4  10   0         17.04         11.62         1.59 o                         
   5  10   0       4439.07       4358.91        31.40 o                         
   6  10   0         38.99         39.30         2.22 o                         
   7  10   0       1832.97       1789.36        15.26 o                         
   8  10   0          3.24          2.72         2.06 o                         
   9  10   0        838.07        800.89        12.90 o                         
  10  10   0         17.96         17.32         4.06 o                         
  11  10   0        106.01        110.14         6.31 o                         
  12  10   0         32.80         42.68         5.31 o                         
  13  10   0         11.96          9.42         4.96 o                         
   1  11   0        467.50        446.27         5.92 o                         
   2  11   0         90.65         79.33         2.97 o                         
   3  11   0         13.39          7.92         1.70 o                         
   4  11   0         77.87         93.71         3.45 o                         
   5  11   0          3.99          7.76         1.70 o                         
   6  11   0         16.16         18.79         2.01 o                         
   7  11   0         93.91         92.88         3.37 o                         
   8  11   0        408.88        415.82         6.43 o                         
   9  11   0        330.96        315.36         8.22 o                         
  10  11   0        469.00        458.03        10.34 o                         
  11  11   0         17.60         19.66         4.55 o                         
  12  11   0         75.45         80.61         6.54 o                         
  13  11   0         72.79         74.80         7.32 o                         
   0  12   0        572.72        559.36        11.76 o                         
   1  12   0        191.49        179.50         3.91 o                         
   2  12   0        113.43        113.88         3.56 o                         
   3  12   0        244.94        274.16         5.69 o                         
   4  12   0         24.38         29.12         2.35 o                         
   5  12   0          2.85          3.89         1.57 o                         
   6  12   0         66.71         71.47         3.19 o                         
   7  12   0         18.27         24.52         2.43 o                         
   8  12   0        240.27        233.41         5.27 o                         
   9  12   0         23.76         30.15         4.22 o                         
  10  12   0          7.06          9.04         4.12 o                         
  11  12   0         61.62         70.44         5.80 o                         
  12  12   0          1.47         -2.11         5.11 o                         
   1  13   0         71.28         74.68         4.03 o                         
   2  13   0         66.63         51.01         2.83 o                         
   3  13   0          2.21          8.23         2.14 o                         
   4  13   0         40.38         38.25         2.77 o                         
   5  13   0         45.26         37.49         2.45 o                         
   6  13   0        126.77        112.03         3.62 o                         
   7  13   0        248.46        247.91         5.32 o                         
   8  13   0          2.09          2.83         2.28 o                         
   9  13   0        225.23        227.53        12.35 o                         
  10  13   0          6.77          7.48         4.27 o                         
  11  13   0        143.13        136.67         7.56 o                         
  12  13   0          5.95         10.93         4.84 o                         
   0  14   0       5526.19       5376.63        71.51 o                         
   1  14   0        631.88        666.70         9.68 o                         
   2  14   0       2018.53       1969.43        24.68 o                         
   3  14   0         75.36         79.23         3.90 o                         
   4  14   0       1609.88       1545.42        16.41 o                         
   5  14   0         65.66         58.30         2.89 o                         
   6  14   0       1049.56       1007.85        10.66 o                         
   7  14   0         90.56         98.05         5.12 o                         
   8  14   0        225.93        213.01         5.44 o                         
   9  14   0          2.48         -0.38         3.73 o                         
  10  14   0         84.52         74.45         5.98 o                         
  11  14   0          0.09         -0.94         4.40 o                         
  12  14   0         11.31          6.93         6.31 o                         
   1  15   0          5.16          8.34         2.39 o                         
   2  15   0         49.01         49.29         3.89 o                         
   3  15   0        268.16        240.20         6.14 o                         
   4  15   0         15.22         12.23         2.50 o                         
   5  15   0        737.47        714.09        10.04 o                         
   6  15   0          4.96          3.80         2.88 o                         
   7  15   0        101.05        100.63         4.05 o                         
   8  15   0         15.74         26.64         3.08 o                         
   9  15   0        237.94        250.40         8.45 o                         
  10  15   0          7.36          8.31         4.41 o                         
  11  15   0        155.17        166.17         8.22 o                         
   0  16   0        640.90        640.48        14.31 o                         
   1  16   0         82.77         79.51         4.04 o                         
   2  16   0          5.68          4.34         2.81 o                         
   3  16   0         40.79         39.25         3.99 o                         
   4  16   0        463.83        458.55         8.01 o                         
   5  16   0         13.48         11.16         2.37 o                         
   6  16   0        420.66        419.17         6.88 o                         
   7  16   0        135.09        142.07         5.16 o                         
   8  16   0         31.16         36.27         3.39 o                         
   9  16   0          9.84          8.75         4.19 o                         
  10  16   0         69.80         67.60         5.87 o                         
  11  16   0         73.73         83.01         7.41 o                         
   1  17   0          1.50          5.30         2.51 o                         
   2  17   0         31.55         35.73         3.89 o                         
   3  17   0        104.46        102.51         5.55 o                         
   4  17   0        172.96        168.70         6.17 o                         
   5  17   0          7.21         10.73         2.44 o                         
   6  17   0         51.86         52.80         3.42 o                         
   7  17   0         22.01         19.73         3.09 o                         
   8  17   0        181.50        168.02         6.20 o                         
   9  17   0         44.07         39.20         5.31 o                         
  10  17   0        124.62        123.72         7.31 o                         
   0  18   0        186.19        195.74         8.93 o                         
   1  18   0        225.09        226.42         6.69 o                         
   2  18   0         37.77         46.93         8.39 o                         
   3  18   0        213.24        196.01         6.77 o                         
   4  18   0        165.27        182.40         6.65 o                         
   5  18   0        163.03        157.61         5.43 o                         
   6  18   0        150.79        159.79         5.17 o                         
   7  18   0        139.72        123.80         4.88 o                         
   8  18   0        138.50        136.31         6.38 o                         
   9  18   0          0.81         -2.97         4.07 o                         
  10  18   0         91.91         85.92         9.44 o                         
   1  19   0          1.56         12.47         4.94 o                         
   2  19   0        121.96        122.75         6.87 o                         
   3  19   0         52.43         53.34         5.17 o                         
   4  19   0          9.11          4.42         3.40 o                         
   5  19   0          1.64          5.28         2.89 o                         
   6  19   0        127.27        109.58         4.99 o                         
   7  19   0          1.23          0.78         3.26 o                         
   8  19   0        197.62        190.57         6.26 o                         
   9  19   0          2.57         -1.02         5.41 o                         
   0  20   0         44.56         41.51         5.90 o                         
   1  20   0        569.92        560.42        12.66 o                         
   2  20   0          5.21          2.81         3.67 o                         
   3  20   0        613.22        601.89        18.49 o                         
   4  20   0         23.22         27.35         4.68 o                         
   5  20   0        483.06        459.91         8.57 o                         
   6  20   0        103.42        104.73         6.73 o                         
   7  20   0        390.12        389.16         8.73 o                         
   8  20   0         28.71         32.20         4.64 o                         
   1  21   0          0.16          0.53         4.18 o                         
   2  21   0         72.60         59.51         6.74 o                         
   3  21   0         44.18         47.12         4.92 o                         
   4  21   0          1.58         -1.18         3.76 o                         
   5  21   0         14.51         11.40         3.43 o                         
   6  21   0          0.42          1.97         3.38 o                         
   7  21   0        102.98        108.71         5.69 o                         
   0  22   0         55.87         59.23        10.12 o                         
   1  22   0          1.31          4.84         4.82 o                         
   2  22   0        153.88        160.78         7.51 o                         
   3  22   0         24.98         22.63         4.41 o                         
   4  22   0         58.64         56.56         5.68 o                         
   5  22   0         65.50         65.56         4.87 o                         
   6  22   0          3.66         -0.62         3.57 o                         
   1  23   0          3.14          0.49         4.33 o                         
   2  23   0         10.54          9.73         4.30 o                         
   3  23   0         52.81         51.89         5.49 o                         
   4  23   0         16.40         19.14         4.19 o                         
   5  23   0         13.14         12.71         4.12 o                         
   0  24   0        269.70        243.02        19.24 o                         
   1  24   0        891.05        918.42        22.56 o                         
   2  24   0        136.10        137.73         7.46 o                         
   3  24   0        524.58        556.42        26.31 o                         
 -13   0   1        220.65        222.02        12.51 o                         
 -11   0   1       1386.62       1327.10        41.04 o                         
  -9   0   1        183.22        185.71        11.39 o                         
  -7   0   1        715.28        802.86         9.07 o                         
  -5   0   1      11531.30      12067.30        82.04 o                         
  -3   0   1       4254.17       4488.97        96.08 o                         
  -1   0   1      14111.68      13795.59       158.81 o                         
   1   0   1      12215.38      11626.81       135.98 o                         
   3   0   1       2814.38       3207.99        21.52 o                         
   5   0   1        270.59        326.37         4.24 o                         
   7   0   1        641.26        599.12         9.05 o                         
   9   0   1        981.58        922.34        24.12 o                         
  11   0   1         64.42         51.44         8.86 o                         
  13   0   1          4.84         15.95         6.44 o                         
 -14   1   1         11.25         23.41         5.40 o                         
 -13   1   1         44.57         51.18         5.65 o                         
 -12   1   1         14.21         13.77         6.36 o                         
 -11   1   1         22.89         28.54         4.22 o                         
 -10   1   1          3.53          6.46         3.33 o                         
  -9   1   1        101.97        105.63         4.93 o                         
  -8   1   1        131.61        139.11         5.08 o                         
  -7   1   1         94.95         89.45         3.56 o                         
  -6   1   1        477.62        502.35         4.02 o                         
  -5   1   1        511.14        613.84         4.98 o                         
  -4   1   1        741.32        726.39         5.80 o                         
  -3   1   1        246.83        309.90         3.42 o                         
  -2   1   1       5488.17       5639.83        53.89 o                         
  -1   1   1       1434.02       1490.90         8.90 o                         
   0   1   1      12778.34      12407.09       218.77 o                         
   1   1   1        389.96        465.82         3.18 o                         
   2   1   1       7477.19       7322.13        36.10 o                         
   3   1   1       1570.95       1665.83        12.06 o                         
   4   1   1      18284.93      18166.56       123.54 o                         
   5   1   1       1057.19       1132.50         7.09 o                         
   6   1   1       1969.28       2179.51        11.59 o                         
   7   1   1        773.38        769.25         7.60 o                         
   8   1   1        146.77        173.84         4.16 o                         
   9   1   1         13.97         23.67         2.55 o                         
  10   1   1        758.97        799.11        12.53 o                         
  11   1   1         15.17         23.12         4.85 o                         
  12   1   1        198.57        220.53         8.29 o                         
  13   1   1         14.44         13.83         6.26 o                         
  14   1   1        228.42        268.79        10.00 o                         
 -14   2   1          1.88          8.08         4.56 o                         
 -13   2   1          1.46          5.20         4.26 o                         
 -12   2   1         46.08         62.66         5.32 o                         
 -11   2   1        169.85        170.56         6.93 o                         
 -10   2   1        473.84        437.15         9.12 o                         
  -9   2   1         20.58         27.79         3.65 o                         
  -8   2   1        627.18        626.46        11.33 o                         
  -7   2   1         16.27         22.38         1.48 o                         
  -6   2   1         74.05         83.57         1.70 o                         
  -5   2   1       1648.77       1698.82         8.92 o                         
  -4   2   1        176.65        184.44         2.50 o                         
  -3   2   1       2278.28       2466.61        14.15 o                         
  -2   2   1      18497.55      18827.87       217.94 o                         
  -1   2   1       1267.56       1243.74         8.74 o                         
   0   2   1          6.32         -0.95         0.95 o                         
   1   2   1       2107.88       2120.26        11.09 o                         
   2   2   1      17248.38      17311.70       138.74 o                         
   3   2   1       1217.00       1289.49         7.38 o                         
   4   2   1       1945.21       2145.35        13.70 o                         
   5   2   1          2.19          2.37         0.54 o                         
   6   2   1         72.35         48.66         1.51 o                         
   7   2   1        387.96        358.29         4.14 o                         
   8   2   1       1680.42       1628.51        16.14 o                         
   9   2   1         54.14         54.19         3.03 o                         
  10   2   1         33.70         33.69         3.92 o                         
  11   2   1         17.78         18.15         3.84 o                         
  12   2   1        341.58        349.63        10.67 o                         
  13   2   1         53.80         52.11         5.37 o                         
  14   2   1        122.03        139.84         7.70 o                         
 -14   3   1        213.03        255.35         9.77 o                         
 -13   3   1        167.24        181.14         8.10 o                         
 -12   3   1        107.62        109.97         6.53 o                         
 -11   3   1        227.22        243.47         7.84 o                         
 -10   3   1        191.13        170.11         6.72 o                         
  -9   3   1         19.30         16.76         3.25 o                         
  -8   3   1        189.44        210.46         5.81 o                         
  -7   3   1          0.70         -0.75         1.13 o                         
  -6   3   1        227.95        253.02         2.97 o                         
  -5   3   1          0.10          5.27         0.80 o                         
  -4   3   1        828.31        761.92         4.69 o                         
  -3   3   1       2938.50       3086.28        15.47 o                         
  -2   3   1        722.89        677.99         4.24 o                         
  -1   3   1       1522.46       1637.43         8.54 o                         
   0   3   1      17410.38      17340.31       110.87 o                         
   1   3   1       2140.11       2453.28        11.84 o                         
   2   3   1        382.20        388.44         2.69 o                         
   3   3   1       9583.74      10224.69        48.84 o                         
   4   3   1         16.83         25.00         0.75 o                         
   5   3   1       1950.89       1993.83         9.20 o                         
   6   3   1          3.79          4.48         1.01 o                         
   7   3   1         74.75        102.19         2.64 o                         
   8   3   1        297.58        292.83         8.42 o                         
   9   3   1        644.22        622.10         8.20 o                         
  10   3   1          3.68          4.12         3.21 o                         
  11   3   1        131.94        138.77        10.98 o                         
  12   3   1          1.45          7.83         3.97 o                         
  13   3   1          6.52         12.43         4.60 o                         
  14   3   1          2.22         10.70         5.45 o                         
 -14   4   1          7.48         18.13         5.07 o                         
 -13   4   1         71.37         63.19         5.74 o                         
 -12   4   1        492.33        481.43        13.89 o                         
 -11   4   1        387.50        402.92         9.60 o                         
 -10   4   1        750.46        745.14        12.30 o                         
  -9   4   1         27.91         20.86         3.19 o                         
  -8   4   1        284.88        294.47         5.59 o                         
  -7   4   1          6.48          9.43         1.48 o                         
  -6   4   1       2579.97       2687.49        16.10 o                         
  -5   4   1        137.66        144.79         1.88 o                         
  -4   4   1       6622.80       6700.53        29.02 o                         
  -3   4   1        200.79        189.80         2.23 o                         
  -2   4   1       5253.80       5453.59        26.60 o                         
  -1   4   1        628.30        657.81         4.33 o                         
   0   4   1       6206.53       6359.24        30.42 o                         
   1   4   1       1319.13       1504.16         8.12 o                         
   2   4   1       3326.20       3530.22        17.72 o                         
   3   4   1       2076.14       2229.31        11.30 o                         
   4   4   1       1018.95       1030.61         5.46 o                         
   5   4   1        352.12        387.72         3.11 o                         
   6   4   1         65.22         57.07         2.62 o                         
   7   4   1        837.41        834.01         7.42 o                         
   8   4   1        447.39        409.36         6.22 o                         
   9   4   1          1.76          4.53         2.08 o                         
  10   4   1         56.60         58.77         4.37 o                         
  11   4   1          1.12          0.42         3.44 o                         
  12   4   1         83.50         79.36         5.67 o                         
  13   4   1         16.49         10.56         4.62 o                         
  14   4   1         91.82         94.81         7.88 o                         
 -14   5   1         40.62         47.12         5.86 o                         
 -13   5   1         72.34         75.78         6.21 o                         
 -12   5   1          0.73          2.06         3.97 o                         
 -11   5   1         11.30         18.85         4.00 o                         
 -10   5   1          2.38          3.15         3.25 o                         
  -9   5   1          1.08          0.64         2.74 o                         
  -8   5   1        252.96        250.20         6.30 o                         
  -7   5   1       1507.58       1416.43        10.74 o                         
  -6   5   1         23.53         23.58         2.19 o                         
  -5   5   1        270.50        251.62         2.84 o                         
  -4   5   1        324.40        345.99         2.89 o                         
  -3   5   1        208.92        203.80         2.56 o                         
  -2   5   1        395.94        360.00         3.09 o                         
  -1   5   1       6397.28       6340.78        31.70 o                         
   0   5   1        121.02        154.89         1.72 o                         
   1   5   1        196.66        142.67         2.36 o                         
   2   5   1       1561.53       1541.40         8.45 o                         
   3   5   1      11008.87      11100.68        43.13 o                         
   4   5   1       3136.37       3312.29        14.48 o                         
   5   5   1      10935.49      11037.99        51.22 o                         
   6   5   1        748.71        800.33         6.36 o                         
   7   5   1       3446.63       3513.99        22.19 o                         
   8   5   1        209.08        207.81         4.24 o                         
   9   5   1       2003.10       2097.50        19.10 o                         
  10   5   1        358.34        362.14         8.58 o                         
  11   5   1        961.75        938.17        22.81 o                         
  12   5   1         62.06         64.18         6.65 o                         
  13   5   1        636.34        674.10        13.78 o                         
  14   5   1         15.29         16.60         5.83 o                         
 -14   6   1         39.24         41.83         5.76 o                         
 -13   6   1          3.76          2.49         4.41 o                         
 -12   6   1        629.96        610.38        12.49 o                         
 -11   6   1        108.81        114.56         6.17 o                         
 -10   6   1        244.50        230.28         7.45 o                         
  -9   6   1         25.97         32.51         3.53 o                         
  -8   6   1       1214.56       1224.88        15.38 o                         
  -7   6   1        434.77        439.95         5.23 o                         
  -6   6   1       1536.67       1618.71        10.67 o                         
  -5   6   1       2841.77       2851.27        15.41 o                         
  -4   6   1       1798.86       1582.85         8.40 o                         
  -3   6   1       3001.53       3152.88        13.77 o                         
  -2   6   1       2879.87       2857.12        14.02 o                         
  -1   6   1        197.91        208.21         2.27 o                         
   0   6   1       4222.55       4093.25        21.17 o                         
   1   6   1        725.24        703.65         4.78 o                         
   2   6   1       8808.84       9105.73        38.39 o                         
   3   6   1        281.68        315.25         2.43 o                         
   4   6   1         25.91         16.65         0.78 o                         
   5   6   1         84.05         78.62         1.82 o                         
   6   6   1       1253.66       1271.57         8.55 o                         
   7   6   1        326.65        287.16         4.34 o                         
   8   6   1         70.74         81.55         4.34 o                         
   9   6   1        321.94        307.18         6.83 o                         
  10   6   1         61.95         61.70         4.58 o                         
  11   6   1          8.69          3.98         3.77 o                         
  12   6   1        105.45        105.68         6.29 o                         
  13   6   1        183.96        214.51         8.84 o                         
  14   6   1         32.18         38.64         8.03 o                         
 -14   7   1        437.08        455.38        27.48 o                         
 -13   7   1         64.09         72.11         6.49 o                         
 -12   7   1        243.43        231.83         9.06 o                         
 -11   7   1          2.96          0.88         3.82 o                         
 -10   7   1        733.86        714.31        12.20 o                         
  -9   7   1          0.05          3.58         3.08 o                         
  -8   7   1       1228.87       1221.18        15.57 o                         
  -7   7   1         66.09         60.98         2.28 o                         
  -6   7   1         66.21         75.92         2.23 o                         
  -5   7   1         67.69         62.23         1.85 o                         
  -4   7   1         48.60         61.78         2.21 o                         
  -3   7   1        146.14        148.65         2.55 o                         
  -2   7   1       2570.92       2771.02        13.76 o                         
  -1   7   1       1190.98       1147.68         5.94 o                         
   0   7   1        366.22        416.21         2.97 o                         
   1   7   1        451.54        542.03         3.54 o                         
   2   7   1       1772.31       1895.41         9.89 o                         
   3   7   1        171.81        229.50         2.31 o                         
   4   7   1       3527.65       3635.19        19.08 o                         
   5   7   1       1274.64       1316.84         8.63 o                         
   6   7   1        211.04        215.74         3.25 o                         
   7   7   1        160.10        171.92         3.77 o                         
   8   7   1        216.84        214.97         4.80 o                         
   9   7   1        306.75        327.54         6.19 o                         
  10   7   1        152.81        157.75         6.55 o                         
  11   7   1        195.54        192.65         7.52 o                         
  12   7   1         20.39         20.18         4.50 o                         
  13   7   1         66.79         94.22         7.75 o                         
  14   7   1         11.34         18.22        10.12 o                         
 -14   8   1          6.66         20.25        19.74 o                         
 -13   8   1          1.31         -2.04         6.43 o                         
 -12   8   1        113.01         96.60         6.34 o                         
 -11   8   1        139.16        141.00         6.81 o                         
 -10   8   1          8.23          9.16         3.48 o                         
  -9   8   1        788.93        762.38        12.21 o                         
  -8   8   1         10.93          8.31         2.73 o                         
  -7   8   1        257.49        252.88         4.41 o                         
  -6   8   1        430.78        440.88         6.56 o                         
  -5   8   1       3473.79       3488.18        20.41 o                         
  -4   8   1        934.25        928.34         6.59 o                         
  -3   8   1       3514.61       3448.76        19.04 o                         
  -2   8   1        482.77        448.45         3.90 o                         
  -1   8   1        807.20        805.64         5.23 o                         
   0   8   1          2.39          4.23         0.64 o                         
   1   8   1        265.47        208.92         2.12 o                         
   2   8   1        352.17        356.79         3.43 o                         
   3   8   1         38.89         25.34         1.07 o                         
   4   8   1         38.86         46.85         2.05 o                         
   5   8   1         99.87        104.60         2.42 o                         
   6   8   1        341.26        340.55         5.34 o                         
   7   8   1        807.56        785.32         8.24 o                         
   8   8   1          0.10          0.95         2.05 o                         
   9   8   1         18.33         17.39         2.76 o                         
  10   8   1          6.69          5.45         3.59 o                         
  11   8   1         12.14          5.68         3.69 o                         
  12   8   1         18.27         22.30         5.19 o                         
  13   8   1        311.69        339.16        12.17 o                         
 -13   9   1          2.38          6.69         4.53 o                         
 -12   9   1        154.58        137.69         7.40 o                         
 -11   9   1         18.01         21.34         4.34 o                         
 -10   9   1        205.98        193.83         7.31 o                         
  -9   9   1          5.79          7.80         3.17 o                         
  -8   9   1        286.74        310.87         8.26 o                         
  -7   9   1        482.48        466.05         6.10 o                         
  -6   9   1        192.76        203.59         3.54 o                         
  -5   9   1        309.35        348.89         4.69 o                         
  -4   9   1        442.56        434.46         4.32 o                         
  -3   9   1        414.20        453.07         4.84 o                         
  -2   9   1       1276.09       1295.87         9.07 o                         
  -1   9   1       5485.12       5505.51        29.65 o                         
   0   9   1        650.30        644.09         4.86 o                         
   1   9   1        223.87        190.36         2.57 o                         
   2   9   1       1589.31       1532.39         9.61 o                         
   3   9   1       4899.12       4950.09        26.03 o                         
   4   9   1       5171.50       5235.34        29.95 o                         
   5   9   1       3614.82       3548.30        23.41 o                         
   6   9   1       1132.86       1158.51        10.79 o                         
   7   9   1        680.77        691.14         7.74 o                         
   8   9   1        750.47        799.63        10.12 o                         
   9   9   1       1251.86       1298.97        13.88 o                         
  10   9   1        668.38        653.81        12.01 o                         
  11   9   1        637.09        646.94        12.65 o                         
  12   9   1        222.27        220.94         8.97 o                         
  13   9   1        250.68        264.54        11.48 o                         
 -13  10   1         60.03         72.04         6.44 o                         
 -12  10   1        698.51        720.74        15.57 o                         
 -11  10   1        193.73        194.14         9.35 o                         
 -10  10   1        680.94        676.24        12.33 o                         
  -9  10   1        223.61        216.34         8.04 o                         
  -8  10   1       1559.97       1523.76        16.62 o                         
  -7  10   1        635.86        646.85         7.57 o                         
  -6  10   1       3137.06       3192.68        24.13 o                         
  -5  10   1       1030.65        981.09         8.50 o                         
  -4  10   1       5353.13       5072.30        34.03 o                         
  -3  10   1       1030.52       1028.42         9.82 o                         
  -2  10   1       3504.67       3455.85        22.66 o                         
  -1  10   1       7350.54       7740.65        50.02 o                         
   0  10   1       1993.52       1895.14        12.80 o                         
   1  10   1       5428.09       5620.00        34.94 o                         
   2  10   1       6549.47       6540.00        40.65 o                         
   3  10   1       2621.82       2622.54        17.22 o                         
   4  10   1       1179.49       1194.29         9.61 o                         
   5  10   1        247.21        251.26         4.17 o                         
   6  10   1       1153.25       1115.01        10.52 o                         
   7  10   1         17.57         23.34         2.14 o                         
   8  10   1        102.35        107.72         4.08 o                         
   9  10   1        116.65        129.85         4.70 o                         
  10  10   1         11.61         10.25         3.68 o                         
  11  10   1          1.55          4.86         3.84 o                         
  12  10   1         39.93         45.81         5.67 o                         
  13  10   1          7.39         16.64         5.81 o                         
 -13  11   1        191.69        212.27        14.68 o                         
 -12  11   1         19.09         21.23         5.01 o                         
 -11  11   1        549.44        521.62        11.87 o                         
 -10  11   1         34.79         30.65         4.29 o                         
  -9  11   1        639.31        632.43        11.45 o                         
  -8  11   1         17.39         18.08         2.91 o                         
  -7  11   1        302.08        310.17         5.27 o                         
  -6  11   1         19.31         19.96         2.29 o                         
  -5  11   1         81.92         85.28         2.86 o                         
  -4  11   1         16.23         13.47         1.94 o                         
  -3  11   1        509.28        476.52         6.83 o                         
  -2  11   1        132.85        144.49         3.17 o                         
  -1  11   1       2872.52       2833.13        21.77 o                         
   0  11   1       3617.90       3642.45        27.02 o                         
   1  11   1       1670.84       1705.64        13.32 o                         
   2  11   1        924.30        929.78         9.70 o                         
   3  11   1       3069.56       3055.95        24.51 o                         
   4  11   1        599.01        560.32         7.60 o                         
   5  11   1       4798.24       4615.50        36.12 o                         
   6  11   1       1034.86        967.48         9.70 o                         
   7  11   1       1581.11       1548.95        13.97 o                         
   8  11   1         65.17         63.89         4.75 o                         
   9  11   1       1382.71       1423.02        16.69 o                         
  10  11   1          0.13         -0.45         3.69 o                         
  11  11   1        695.17        673.58        13.10 o                         
  12  11   1         36.73         41.63         6.28 o                         
  13  11   1        175.53        180.31        12.70 o                         
 -12  12   1         28.05         31.24         5.19 o                         
 -11  12   1         33.39         23.98         6.58 o                         
 -10  12   1        239.22        235.58         8.38 o                         
  -9  12   1        118.79        121.78         5.31 o                         
  -8  12   1        488.70        464.47         8.49 o                         
  -7  12   1         54.14         62.15         3.09 o                         
  -6  12   1       1208.73       1201.17        14.06 o                         
  -5  12   1        120.51        113.00         3.32 o                         
  -4  12   1        675.80        670.87         8.65 o                         
  -3  12   1        366.40        356.96         6.80 o                         
  -2  12   1       1002.05       1020.81        11.43 o                         
  -1  12   1        394.14        345.56         6.49 o                         
   0  12   1       1655.66       1721.34        17.80 o                         
   1  12   1         50.95         39.09         2.07 o                         
   2  12   1        605.22        608.96         8.07 o                         
   3  12   1       1123.42       1063.73        10.71 o                         
   4  12   1       1860.51       1726.79        17.23 o                         
   5  12   1        938.61        902.69        10.93 o                         
   6  12   1        121.42        129.56         3.81 o                         
   7  12   1          3.12          5.72         2.52 o                         
   8  12   1          8.98          6.26         2.41 o                         
   9  12   1          6.17          4.87         2.75 o                         
  10  12   1          1.11          0.70         3.76 o                         
  11  12   1        102.63        100.91         6.51 o                         
  12  12   1        180.69        179.01        12.70 o                         
 -12  13   1         93.42         90.00         6.87 o                         
 -11  13   1        121.82        124.12         7.14 o                         
 -10  13   1        354.73        334.90         9.72 o                         
  -9  13   1        139.59        137.25         6.94 o                         
  -8  13   1        350.66        345.80         7.46 o                         
  -7  13   1        448.22        425.15         6.55 o                         
  -6  13   1        136.63        118.73         3.70 o                         
  -5  13   1        133.07        142.27         3.76 o                         
  -4  13   1          5.45          5.96         2.02 o                         
  -3  13   1         59.32         46.56         3.02 o                         
  -2  13   1       1025.15        996.75        12.95 o                         
  -1  13   1        245.71        243.82         5.05 o                         
   0  13   1       1758.79       1731.64        17.28 o                         
   1  13   1         33.11         28.12         2.27 o                         
   2  13   1       3032.99       3004.55        30.06 o                         
   3  13   1        125.72        117.01         3.50 o                         
   4  13   1       2805.01       2752.45        25.49 o                         
   5  13   1         81.55        108.15         3.81 o                         
   6  13   1       1576.16       1450.83        13.40 o                         
   7  13   1         46.54         45.06         2.90 o                         
   8  13   1       1151.34       1168.45        13.27 o                         
   9  13   1        104.84         96.73         4.61 o                         
  10  13   1        660.70        658.32        12.91 o                         
  11  13   1         32.77         23.50         4.93 o                         
  12  13   1        435.04        458.27        13.91 o                         
 -12  14   1         65.41         67.13         9.98 o                         
 -11  14   1        550.38        575.33        18.64 o                         
 -10  14   1         93.14         79.74         5.87 o                         
  -9  14   1        910.13        906.01        16.77 o                         
  -8  14   1        103.31        118.52         5.28 o                         
  -7  14   1       2529.12       2441.86        20.52 o                         
  -6  14   1        162.19        159.73         4.37 o                         
  -5  14   1       5887.41       5753.27        44.80 o                         
  -4  14   1         61.78         55.58         3.25 o                         
  -3  14   1       4950.25       4807.83        53.27 o                         
  -2  14   1       1351.93       1326.64        18.33 o                         
  -1  14   1       6566.12       6398.86        59.38 o                         
   0  14   1         27.46         20.62         2.51 o                         
   1  14   1       3458.94       3518.61        34.63 o                         
   2  14   1        214.36        209.00         6.12 o                         
   3  14   1       2211.47       2140.91        18.90 o                         
   4  14   1         13.42         14.10         2.39 o                         
   5  14   1        970.83        932.21        14.61 o                         
   6  14   1         14.27         13.01         2.23 o                         
   7  14   1        131.15        133.76         4.84 o                         
   8  14   1          2.86          3.17         2.74 o                         
   9  14   1         98.49        112.54         5.01 o                         
  10  14   1         38.31         31.78         4.94 o                         
  11  14   1         10.47          5.60         5.03 o                         
  12  14   1         13.30          7.59        13.16 o                         
 -11  15   1        216.54        220.18         9.08 o                         
 -10  15   1         37.52         42.06         5.27 o                         
  -9  15   1        141.22        139.49         6.05 o                         
  -8  15   1         35.59         30.62         3.77 o                         
  -7  15   1        250.43        242.86         5.61 o                         
  -6  15   1          7.35          6.66         2.20 o                         
  -5  15   1         81.50         82.48         3.74 o                         
  -4  15   1        127.22        124.03         6.27 o                         
  -3  15   1         23.84         25.92         3.19 o                         
  -2  15   1       1776.67       1693.77        22.33 o                         
  -1  15   1         52.69         64.68         7.09 o                         
   0  15   1       2927.48       2877.93        29.48 o                         
   1  15   1        232.79        223.37         5.62 o                         
   2  15   1       1025.40       1023.42        15.50 o                         
   3  15   1         19.38         21.02         2.27 o                         
   4  15   1       3837.18       3756.85        33.94 o                         
   5  15   1        130.03        121.22         4.39 o                         
   6  15   1       2104.15       2036.53        17.86 o                         
   7  15   1          8.98          8.55         2.53 o                         
   8  15   1       1069.26       1043.42        12.95 o                         
   9  15   1         44.06         47.77         4.75 o                         
  10  15   1       1131.83       1107.72        17.72 o                         
  11  15   1        122.55        124.69         8.44 o                         
 -11  16   1         88.23         72.73         6.66 o                         
 -10  16   1        142.00        154.23         7.87 o                         
  -9  16   1        180.69        178.61         6.96 o                         
  -8  16   1        161.32        140.56         5.87 o                         
  -7  16   1        385.40        374.87         6.85 o                         
  -6  16   1        410.15        409.50         6.80 o                         
  -5  16   1       1106.07       1128.83        12.67 o                         
  -4  16   1       1205.59       1209.08        16.01 o                         
  -3  16   1        515.29        503.57        10.52 o                         
  -2  16   1        648.14        599.38        11.77 o                         
  -1  16   1        128.24        143.23         6.87 o                         
   0  16   1        414.92        405.42         9.06 o                         
   1  16   1        779.31        785.90        11.45 o                         
   2  16   1        229.62        215.33         6.82 o                         
   3  16   1        123.80        120.75         4.52 o                         
   4  16   1        438.07        429.21         7.82 o                         
   5  16   1        104.25         93.06         4.77 o                         
   6  16   1         24.67         21.80         2.76 o                         
   7  16   1        258.99        264.86         5.95 o                         
   8  16   1          9.72          8.59         3.17 o                         
   9  16   1          4.70          5.67         3.32 o                         
  10  16   1          0.42          0.67         4.14 o                         
  11  16   1          9.63          9.00         7.91 o                         
 -10  17   1         11.94         11.93         4.99 o                         
  -9  17   1        181.40        173.57         6.86 o                         
  -8  17   1         81.16         78.97         5.18 o                         
  -7  17   1        324.40        305.43         6.65 o                         
  -6  17   1         59.17         57.60         3.57 o                         
  -5  17   1         91.32         85.79         4.52 o                         
  -4  17   1         24.14         27.27         3.58 o                         
  -3  17   1          6.55          7.27         3.19 o                         
  -2  17   1         38.67         36.48         4.07 o                         
  -1  17   1         15.37         17.08         5.73 o                         
   0  17   1          1.50          2.92         2.60 o                         
   1  17   1        109.73        123.41         6.47 o                         
   2  17   1         19.15         13.22         3.30 o                         
   3  17   1        268.77        263.11         9.05 o                         
   4  17   1         74.63         68.12         5.54 o                         
   5  17   1        698.81        704.84         9.89 o                         
   6  17   1          0.12         -0.32         2.41 o                         
   7  17   1        263.71        240.95         7.40 o                         
   8  17   1          0.06          0.38         3.01 o                         
   9  17   1        501.39        484.05         9.40 o                         
  10  17   1         24.93         23.26         5.91 o                         
 -10  18   1        267.81        252.08        20.73 o                         
  -9  18   1        261.08        266.43         8.29 o                         
  -8  18   1        476.53        475.99        10.17 o                         
  -7  18   1        236.45        225.65         6.54 o                         
  -6  18   1       1272.56       1268.22        14.68 o                         
  -5  18   1        537.52        519.87         9.36 o                         
  -4  18   1       1716.49       1687.03        21.15 o                         
  -3  18   1        468.30        460.31        10.90 o                         
  -2  18   1       1316.62       1273.24        19.30 o                         
  -1  18   1        638.73        638.53        10.82 o                         
   0  18   1       1510.15       1551.29        19.25 o                         
   1  18   1        683.70        682.71        13.25 o                         
   2  18   1        261.51        251.68         9.75 o                         
   3  18   1        914.99        876.36        13.47 o                         
   4  18   1        311.74        282.88         7.69 o                         
   5  18   1        427.92        400.50         7.62 o                         
   6  18   1         32.75         37.73         3.34 o                         
   7  18   1        244.90        219.62         6.12 o                         
   8  18   1          6.24          6.96         3.48 o                         
   9  18   1        122.34        130.46         6.41 o                         
  -9  19   1         37.16         33.09         4.90 o                         
  -8  19   1         11.82         13.61         4.04 o                         
  -7  19   1          1.20         -0.28         3.21 o                         
  -6  19   1         63.06         58.91         4.22 o                         
  -5  19   1          4.72          3.51         3.29 o                         
  -4  19   1         37.60         35.02         4.28 o                         
  -3  19   1        158.94        154.60         7.30 o                         
  -2  19   1         34.77         39.94         8.10 o                         
  -1  19   1        485.01        491.34         9.93 o                         
   0  19   1        150.64        165.75         6.24 o                         
   1  19   1        444.72        459.11        10.72 o                         
   2  19   1         93.86         88.58         5.73 o                         
   3  19   1        857.69        870.65        13.92 o                         
   4  19   1        594.65        592.17        11.31 o                         
   5  19   1        372.08        344.45         8.36 o                         
   6  19   1        979.29        966.37        11.80 o                         
   7  19   1        826.51        832.37        13.70 o                         
   8  19   1        720.09        732.64        13.71 o                         
   9  19   1        283.21        282.88        10.13 o                         
  -8  20   1         22.18         18.02         4.25 o                         
  -7  20   1        836.87        857.93        12.53 o                         
  -6  20   1         91.82         96.44         5.09 o                         
  -5  20   1        754.50        776.51        11.40 o                         
  -4  20   1         58.75         58.87         5.14 o                         
  -3  20   1       1188.01       1205.68        17.47 o                         
  -2  20   1          8.16          5.19         3.85 o                         
  -1  20   1       1110.51       1120.96        18.81 o                         
   0  20   1         45.71         50.05         4.47 o                         
   1  20   1        756.27        792.69        15.29 o                         
   2  20   1        219.31        217.71         7.69 o                         
   3  20   1        562.35        564.41        12.06 o                         
   4  20   1         47.94         48.19         5.48 o                         
   5  20   1        194.14        188.72         6.44 o                         
   6  20   1        102.57        102.92         5.19 o                         
   7  20   1        131.97        139.41         6.51 o                         
   8  20   1         31.96         32.46         4.46 o                         
  -7  21   1        102.36         87.65         5.53 o                         
  -6  21   1        186.00        181.94        10.52 o                         
  -5  21   1         82.54         88.22         5.68 o                         
  -4  21   1          0.23         -0.79         3.23 o                         
  -3  21   1         32.91         34.98         4.27 o                         
  -2  21   1         29.24         36.98         5.04 o                         
  -1  21   1        126.53        133.73         7.47 o                         
   0  21   1         21.51         24.37         4.77 o                         
   1  21   1        109.55        101.09         6.71 o                         
   2  21   1        180.86        177.76         7.44 o                         
   3  21   1         31.21         27.36         6.58 o                         
   4  21   1         95.01         94.64         6.02 o                         
   5  21   1         19.24         17.34         3.62 o                         
   6  21   1        148.91        146.99         5.95 o                         
   7  21   1         22.75         25.33         4.14 o                         
  -6  22   1        289.22        283.87         7.94 o                         
  -5  22   1         37.98         33.05         4.10 o                         
  -4  22   1        490.81        496.67        12.66 o                         
  -3  22   1         67.21         66.73        10.01 o                         
  -2  22   1        930.73        930.60        17.82 o                         
  -1  22   1          7.74          4.61         4.48 o                         
   0  22   1        560.03        548.04        13.54 o                         
   1  22   1         50.59         51.61         5.92 o                         
   2  22   1        317.90        324.77         9.57 o                         
   3  22   1          2.09          1.40         3.78 o                         
   4  22   1        170.03        169.09         9.50 o                         
   5  22   1          5.83          5.50         3.54 o                         
   6  22   1          1.29         -2.56         3.42 o                         
  -5  23   1          0.79         -3.84         3.93 o                         
  -4  23   1          0.59          3.62         4.02 o                         
  -3  23   1        106.63        103.52         6.74 o                         
  -2  23   1          1.02          7.62         4.66 o                         
  -1  23   1        211.94        202.69        11.62 o                         
   0  23   1          0.98          4.77         5.90 o                         
   1  23   1        178.84        182.78        14.47 o                         
   2  23   1         10.35         13.43         4.53 o                         
   3  23   1        646.51        675.68        13.79 o                         
   4  23   1          9.25          7.34         3.98 o                         
   5  23   1        244.15        247.47        12.75 o                         
  -3  24   1         42.07         38.63         5.86 o                         
  -2  24   1        325.80        345.50        10.60 o                         
  -1  24   1          2.81         -5.31         7.09 o                         
   0  24   1        380.11        406.99        15.21 o                         
   1  24   1         30.74         33.64         5.38 o                         
   2  24   1        402.68        409.09        11.36 o                         
   3  24   1         61.05         64.21         8.93 o                         
 -14   0   2        321.65        351.25        15.34 o                         
 -12   0   2        353.36        383.24        14.27 o                         
 -10   0   2       4072.64       4148.39        87.03 o                         
  -8   0   2       4257.08       4435.33        62.71 o                         
  -6   0   2      14493.29      14841.47        93.30 o                         
  -4   0   2      10914.88      10724.83        89.00 o                         
  -2   0   2       4328.47       4341.45        32.30 o                         
   0   0   2      26569.90      26905.62       171.90 o                         
   2   0   2        281.63        315.36         3.41 o                         
   4   0   2        401.62        398.27         4.07 o                         
   6   0   2        693.03        710.93         7.78 o                         
   8   0   2        779.09        780.84        12.66 o                         
  10   0   2        277.34        287.66         8.53 o                         
  12   0   2        352.01        354.90        30.13 o                         
  14   0   2        308.33        318.92        19.75 o                         
 -14   1   2         83.77         84.76         6.72 o                         
 -13   1   2         19.43         17.06         4.87 o                         
 -12   1   2        508.87        518.33        12.06 o                         
 -11   1   2         28.67         27.40         4.33 o                         
 -10   1   2        140.30        142.50         6.08 o                         
  -9   1   2        150.35        146.69         5.53 o                         
  -8   1   2        524.77        501.54         8.58 o                         
  -7   1   2       1866.42       1848.23        12.99 o                         
  -6   1   2        706.67        732.41         5.19 o                         
  -5   1   2       1084.17        994.65         5.86 o                         
  -4   1   2        950.51       1084.79         6.87 o                         
  -3   1   2       1314.83       1189.04         7.23 o                         
  -2   1   2       2292.34       2587.92        14.13 o                         
  -1   1   2      21521.48      21375.44       158.90 o                         
   0   1   2       2996.97       3108.98        16.98 o                         
   1   1   2      28105.71      26861.24       211.57 o                         
   2   1   2        532.84        550.90         3.67 o                         
   3   1   2      15009.33      13873.57        89.25 o                         
   4   1   2       2938.12       3028.89        14.06 o                         
   5   1   2      10322.70      10153.63        39.91 o                         
   6   1   2        883.08        876.60         5.92 o                         
   7   1   2       6438.07       6560.63        38.83 o                         
   8   1   2        621.88        611.95         7.64 o                         
   9   1   2       2726.19       2667.16        23.00 o                         
  10   1   2        270.16        266.48         5.76 o                         
  11   1   2        504.92        500.09        13.55 o                         
  12   1   2         30.44         31.72         4.55 o                         
  13   1   2        341.88        347.14        11.89 o                         
  14   1   2         17.84         37.57        12.15 o                         
 -14   2   2         29.09         28.00         7.28 o                         
 -13   2   2        259.61        279.38        11.19 o                         
 -12   2   2        181.74        188.25         7.84 o                         
 -11   2   2        703.88        735.76        12.79 o                         
 -10   2   2        669.95        676.70        11.66 o                         
  -9   2   2       2840.24       2821.76        29.78 o                         
  -8   2   2        990.10        996.85        13.08 o                         
  -7   2   2       6987.36       6948.81        43.16 o                         
  -6   2   2       2611.79       2626.20        13.97 o                         
  -5   2   2       4554.23       4172.13        18.96 o                         
  -4   2   2       2329.10       2172.90        11.25 o                         
  -3   2   2       5481.79       5339.77        27.84 o                         
  -2   2   2       2514.16       2562.86        15.45 o                         
  -1   2   2      13176.27      13582.30       113.24 o                         
   0   2   2      12414.65      12266.68       122.81 o                         
   1   2   2       9817.43       9827.58        56.68 o                         
   2   2   2        369.37        389.01         2.84 o                         
   3   2   2       6015.81       6276.35        38.54 o                         
   4   2   2         20.59         12.59         0.79 o                         
   5   2   2       2863.72       3227.50        14.66 o                         
   6   2   2         52.11         52.61         1.73 o                         
   7   2   2          8.52          6.94         1.41 o                         
   8   2   2        384.33        381.65         7.66 o                         
   9   2   2        560.18        524.97         7.52 o                         
  10   2   2         78.91         76.86         3.71 o                         
  11   2   2          6.31          3.61         3.60 o                         
  12   2   2         59.45         69.70         6.72 o                         
  13   2   2        249.08        231.00        10.10 o                         
  14   2   2         48.07         56.30         8.41 o                         
 -14   3   2        199.16        197.97        12.57 o                         
 -13   3   2        155.04        161.75         7.69 o                         
 -12   3   2        520.35        469.93        13.23 o                         
 -11   3   2         54.46         49.49         4.67 o                         
 -10   3   2         21.42         17.01         3.68 o                         
  -9   3   2        143.98        135.99         5.30 o                         
  -8   3   2        140.96        136.26         3.97 o                         
  -7   3   2          3.88          0.74         1.44 o                         
  -6   3   2         24.58         19.74         1.13 o                         
  -5   3   2         31.79         31.63         1.43 o                         
  -4   3   2          9.41         19.04         0.93 o                         
  -3   3   2        578.41        500.06         4.08 o                         
  -2   3   2       1935.88       1819.16        15.11 o                         
  -1   3   2       4527.63       4768.51        39.88 o                         
   0   3   2       2100.62       2162.42        27.96 o                         
   1   3   2      18605.90      18660.51       222.81 o                         
   2   3   2       5701.45       5773.27        29.04 o                         
   3   3   2       1266.97       1221.80         8.16 o                         
   4   3   2       8621.05       8930.44        40.23 o                         
   5   3   2       1984.34       2026.86        11.10 o                         
   6   3   2       1922.03       1954.36        12.14 o                         
   7   3   2        522.60        555.71         5.70 o                         
   8   3   2       3680.73       3636.04        27.12 o                         
   9   3   2         12.94         18.55         2.92 o                         
  10   3   2        787.15        749.01         9.69 o                         
  11   3   2        180.40        188.85         7.14 o                         
  12   3   2         29.07         43.60         5.00 o                         
  13   3   2         83.97         95.64         7.30 o                         
  14   3   2        159.21        141.79        11.08 o                         
 -14   4   2         48.54         64.22         6.31 o                         
 -13   4   2        310.90        340.72        10.52 o                         
 -12   4   2         43.80         46.25         5.05 o                         
 -11   4   2       1120.62       1168.03        17.00 o                         
 -10   4   2        535.38        553.07        10.74 o                         
  -9   4   2       1674.69       1712.75        20.26 o                         
  -8   4   2         14.59          7.37         2.05 o                         
  -7   4   2       2326.24       2376.77        19.22 o                         
  -6   4   2       2252.69       2175.66        14.12 o                         
  -5   4   2       3432.05       3260.53        19.62 o                         
  -4   4   2       1067.15       1136.59         6.75 o                         
  -3   4   2       1337.83       1207.10         7.41 o                         
  -2   4   2          4.45          2.56         0.60 o                         
  -1   4   2      14169.63      14391.53        78.70 o                         
   0   4   2       9612.38      10285.79        59.45 o                         
   1   4   2       7830.95       8385.58        58.44 o                         
   2   4   2       1990.80       2217.94        11.43 o                         
   3   4   2        135.74        155.95         1.78 o                         
   4   4   2        610.84        727.67         4.62 o                         
   5   4   2         62.49         62.18         1.49 o                         
   6   4   2        126.65        143.51         2.58 o                         
   7   4   2       1534.35       1504.07        11.13 o                         
   8   4   2         55.40         47.68         2.81 o                         
   9   4   2        880.04        877.03        10.42 o                         
  10   4   2        193.17        180.85         5.15 o                         
  11   4   2        198.87        200.25         7.32 o                         
  12   4   2        256.47        257.38         8.67 o                         
  13   4   2        298.99        285.55        10.78 o                         
  14   4   2         30.63         39.11         7.33 o                         
 -14   5   2          5.28          8.80         5.00 o                         
 -13   5   2          4.78          5.88         4.62 o                         
 -12   5   2        226.84        221.77         8.04 o                         
 -11   5   2         70.21         64.89         5.55 o                         
 -10   5   2         37.56         42.21         4.17 o                         
  -9   5   2         26.88         19.60         3.26 o                         
  -8   5   2       1866.43       1767.60        17.94 o                         
  -7   5   2        593.39        605.50        14.04 o                         
  -6   5   2       4230.81       4225.33        25.91 o                         
  -5   5   2          3.61          5.69         0.86 o                         
  -4   5   2         68.83         95.42         1.76 o                         
  -3   5   2       3648.48       3654.34        17.61 o                         
  -2   5   2       2923.64       2698.20        14.76 o                         
  -1   5   2       9460.93       9514.93        49.79 o                         
   0   5   2       8337.77       8118.96        43.99 o                         
   1   5   2       9344.54       9335.87        46.20 o                         
   2   5   2       5349.57       5366.17        26.36 o                         
   3   5   2       8574.22       8711.83        35.97 o                         
   4   5   2       4213.55       4086.36        19.66 o                         
   5   5   2       2319.50       2270.13        11.87 o                         
   6   5   2       7227.89       7222.26        38.92 o                         
   7   5   2       4981.47       5136.57        34.39 o                         
   8   5   2       2504.88       2447.42        19.52 o                         
   9   5   2       2271.70       2219.26        20.10 o                         
  10   5   2        472.83        428.57         7.33 o                         
  11   5   2        327.25        315.94         9.59 o                         
  12   5   2        332.02        343.12        12.74 o                         
  13   5   2        290.61        302.31        11.38 o                         
  14   5   2         66.47         55.27         9.87 o                         
 -14   6   2        202.27        223.37         9.38 o                         
 -13   6   2          0.92          4.09         4.52 o                         
 -12   6   2        357.53        374.34        11.62 o                         
 -11   6   2          3.69          3.78         3.67 o                         
 -10   6   2       1008.44        983.95        14.61 o                         
  -9   6   2         60.99         70.12         3.92 o                         
  -8   6   2       3381.92       3269.58        33.29 o                         
  -7   6   2        244.35        239.12         5.25 o                         
  -6   6   2       5153.88       5199.66        40.49 o                         
  -5   6   2         32.48         39.57         1.68 o                         
  -4   6   2       2707.73       2548.19        11.65 o                         
  -3   6   2        434.33        367.23         3.02 o                         
  -2   6   2       5487.03       5434.21        25.99 o                         
  -1   6   2       1705.48       2090.82        12.48 o                         
   0   6   2       3405.71       3511.31        19.44 o                         
   1   6   2       4283.86       5010.04        24.90 o                         
   2   6   2         46.65         46.33         1.12 o                         
   3   6   2          3.26          1.57         0.55 o                         
   4   6   2        350.63        344.64         3.66 o                         
   5   6   2         23.30         27.98         1.21 o                         
   6   6   2         44.45         58.73         1.95 o                         
   7   6   2        907.86        861.53         8.25 o                         
   8   6   2        526.30        515.78         6.68 o                         
   9   6   2        407.89        413.97         6.89 o                         
  10   6   2         24.64         25.04         2.94 o                         
  11   6   2        170.65        174.89         7.32 o                         
  12   6   2        135.98        140.68        11.59 o                         
  13   6   2         77.15         77.70         7.31 o                         
  14   6   2        266.02        289.55        23.29 o                         
 -14   7   2          3.85          7.53         5.48 o                         
 -13   7   2        460.21        475.49        12.07 o                         
 -12   7   2        151.50        149.05         7.27 o                         
 -11   7   2        303.04        298.73         8.92 o                         
 -10   7   2         87.15         88.38         5.24 o                         
  -9   7   2        490.22        480.58        11.49 o                         
  -8   7   2          3.26          0.16         2.61 o                         
  -7   7   2         77.23         77.12         5.48 o                         
  -6   7   2        162.28        161.73         3.18 o                         
  -5   7   2        453.72        464.83         4.15 o                         
  -4   7   2        632.00        636.93         4.58 o                         
  -3   7   2       1201.46       1222.59         7.44 o                         
  -2   7   2       2553.58       2666.56        12.50 o                         
  -1   7   2       7254.83       7427.92        34.89 o                         
   0   7   2       1955.08       2198.94        11.64 o                         
   1   7   2        522.49        516.50         3.63 o                         
   2   7   2        311.79        351.53         2.69 o                         
   3   7   2         46.71         39.58         1.60 o                         
   4   7   2         52.69         74.50         1.75 o                         
   5   7   2         51.91         51.68         2.10 o                         
   6   7   2         49.94         44.34         1.95 o                         
   7   7   2        126.85        123.27         3.38 o                         
   8   7   2        263.21        281.63         4.97 o                         
   9   7   2        329.80        315.82         6.54 o                         
  10   7   2         92.21         93.33         4.21 o                         
  11   7   2          2.09          4.52         3.76 o                         
  12   7   2         42.76         49.14         6.14 o                         
  13   7   2          1.71         -0.77         4.76 o                         
  14   7   2         58.97         63.28        12.66 o                         
 -13   8   2        172.57        193.77        15.35 o                         
 -12   8   2        178.65        181.08         8.10 o                         
 -11   8   2         41.29         43.18         4.87 o                         
 -10   8   2        217.75        230.91         7.57 o                         
  -9   8   2        368.85        364.50         8.45 o                         
  -8   8   2       2266.25       2120.22        26.56 o                         
  -7   8   2       1224.26       1206.63        13.27 o                         
  -6   8   2        596.09        654.08         6.20 o                         
  -5   8   2       1801.93       1783.46        11.89 o                         
  -4   8   2       1522.88       1420.66         9.17 o                         
  -3   8   2       3536.83       3474.16        19.00 o                         
  -2   8   2       2185.08       2318.80        13.63 o                         
  -1   8   2       2980.93       3066.61        15.89 o                         
   0   8   2        291.92        325.67         2.96 o                         
   1   8   2       3463.65       3570.66        16.51 o                         
   2   8   2          0.97          2.25         0.65 o                         
   3   8   2         96.43         97.82         1.63 o                         
   4   8   2        262.50        276.60         3.14 o                         
   5   8   2         50.81         62.30         1.96 o                         
   6   8   2         77.34         67.37         2.39 o                         
   7   8   2         90.05         89.74         3.11 o                         
   8   8   2        809.70        796.41         9.68 o                         
   9   8   2         80.57         89.44         4.25 o                         
  10   8   2         64.43         63.43         3.79 o                         
  11   8   2         34.32         32.19         4.84 o                         
  12   8   2         22.12         22.42         5.42 o                         
  13   8   2        278.65        284.15        11.30 o                         
 -13   9   2          2.46         -2.41         5.30 o                         
 -12   9   2         59.59         61.58         5.76 o                         
 -11   9   2         17.46         26.39         4.51 o                         
 -10   9   2         10.32          6.27         3.22 o                         
  -9   9   2         10.48          6.89         3.45 o                         
  -8   9   2        417.71        431.28         7.53 o                         
  -7   9   2          4.37          4.72         2.18 o                         
  -6   9   2        937.34        990.61         8.78 o                         
  -5   9   2         45.00         54.82         2.01 o                         
  -4   9   2        906.96        902.59         7.18 o                         
  -3   9   2        139.89        146.83         2.94 o                         
  -2   9   2       8170.85       8096.14        44.47 o                         
  -1   9   2        334.23        279.42         3.09 o                         
   0   9   2      12980.13      12944.75        69.29 o                         
   1   9   2        359.28        303.04         2.92 o                         
   2   9   2      10665.06      10909.30        48.98 o                         
   3   9   2        818.36        822.30         6.32 o                         
   4   9   2       4382.40       4526.13        26.36 o                         
   5   9   2        448.99        463.78         6.49 o                         
   6   9   2       6334.50       6312.85        44.29 o                         
   7   9   2        156.92        171.57         4.40 o                         
   8   9   2       2905.19       2857.81        24.67 o                         
   9   9   2         11.82         12.06         2.83 o                         
  10   9   2       1013.24       1011.28        12.36 o                         
  11   9   2         56.22         64.55         6.20 o                         
  12   9   2        475.85        471.72        13.34 o                         
  13   9   2         39.76         52.15         6.67 o                         
 -13  10   2        125.15        135.33         7.98 o                         
 -12  10   2          3.63          7.03         4.53 o                         
 -11  10   2        297.98        311.17         9.27 o                         
 -10  10   2         27.89         31.58         3.89 o                         
  -9  10   2        500.48        482.04         9.84 o                         
  -8  10   2        188.66        175.91         5.24 o                         
  -7  10   2        474.04        481.82         7.63 o                         
  -6  10   2        181.03        183.37         3.80 o                         
  -5  10   2       1488.55       1484.55        11.49 o                         
  -4  10   2        414.72        449.90         5.33 o                         
  -3  10   2        196.99        180.16         3.63 o                         
  -2  10   2        255.49        247.33         3.57 o                         
  -1  10   2        509.53        592.40         5.34 o                         
   0  10   2        213.02        213.11         3.01 o                         
   1  10   2        516.13        600.02         5.27 o                         
   2  10   2       1628.28       1588.90        12.57 o                         
   3  10   2         87.89         76.30         3.30 o                         
   4  10   2        206.94        218.36         3.63 o                         
   5  10   2         69.45         74.44         2.89 o                         
   6  10   2        179.74        160.65         3.77 o                         
   7  10   2        496.29        506.84         7.33 o                         
   8  10   2         69.66         70.57         3.58 o                         
   9  10   2        357.86        339.90         6.72 o                         
  10  10   2         20.14         22.23         3.15 o                         
  11  10   2        458.45        448.18        14.30 o                         
  12  10   2         15.22         23.15         5.71 o                         
  13  10   2        274.12        276.82        11.86 o                         
 -13  11   2        144.30        151.60        11.27 o                         
 -12  11   2         38.05         42.15         5.58 o                         
 -11  11   2         75.75         73.38         5.76 o                         
 -10  11   2          5.43          4.81         3.69 o                         
  -9  11   2         89.08         84.94         5.18 o                         
  -8  11   2        120.22        115.49         4.74 o                         
  -7  11   2        553.61        520.44         9.43 o                         
  -6  11   2        879.06        905.67         9.26 o                         
  -5  11   2        567.15        492.06         6.07 o                         
  -4  11   2        103.82        106.62         5.40 o                         
  -3  11   2         14.68         24.26         2.13 o                         
  -2  11   2       2017.26       1985.22        16.45 o                         
  -1  11   2         56.34         60.15         2.35 o                         
   0  11   2       2176.52       2161.51        16.20 o                         
   1  11   2         67.88         90.25         3.86 o                         
   2  11   2        930.31        916.13         8.76 o                         
   3  11   2        320.13        322.86         4.92 o                         
   4  11   2        592.50        631.48         6.89 o                         
   5  11   2         33.10         28.57         2.75 o                         
   6  11   2        221.09        207.24         5.93 o                         
   7  11   2         82.35         85.17         3.81 o                         
   8  11   2        101.28        106.16         4.36 o                         
   9  11   2        167.65        159.47         7.13 o                         
  10  11   2          3.31          5.93         3.05 o                         
  11  11   2          1.31          6.17         4.73 o                         
  12  11   2          6.56          5.73         5.16 o                         
  13  11   2          8.84         -4.56         8.61 o                         
 -12  12   2        153.22        155.88         8.01 o                         
 -11  12   2        134.53        142.17         7.37 o                         
 -10  12   2          3.56          2.65         3.91 o                         
  -9  12   2        126.62        118.17         5.33 o                         
  -8  12   2        739.41        724.59        13.17 o                         
  -7  12   2        140.95        145.50         6.04 o                         
  -6  12   2        216.37        228.44         5.43 o                         
  -5  12   2         24.52         26.93         2.08 o                         
  -4  12   2         16.19         17.48         1.90 o                         
  -3  12   2        181.44        182.69         5.92 o                         
  -2  12   2        966.52        951.30        11.70 o                         
  -1  12   2        158.31        131.54         3.49 o                         
   0  12   2        134.31        132.15         3.42 o                         
   1  12   2       1147.79       1090.23        10.78 o                         
   2  12   2         61.28         56.69         3.02 o                         
   3  12   2          3.04          3.43         1.56 o                         
   4  12   2        126.69        115.38         3.74 o                         
   5  12   2        225.96        206.45         4.50 o                         
   6  12   2         15.38          7.91         2.90 o                         
   7  12   2         87.01         85.85         3.77 o                         
   8  12   2        164.89        165.54         6.15 o                         
   9  12   2         65.74         69.14         4.16 o                         
  10  12   2         13.28         12.19         3.52 o                         
  11  12   2         59.95         77.62         7.08 o                         
  12  12   2         74.81         75.59         7.35 o                         
 -12  13   2         75.95         66.32         7.99 o                         
 -11  13   2         17.64         18.55         5.13 o                         
 -10  13   2         25.51         26.60         4.57 o                         
  -9  13   2         64.29         63.64         4.40 o                         
  -8  13   2        418.56        457.26         8.67 o                         
  -7  13   2        335.87        350.61         8.46 o                         
  -6  13   2        126.22        121.15         4.56 o                         
  -5  13   2        439.00        445.73         6.64 o                         
  -4  13   2        359.94        319.54         5.37 o                         
  -3  13   2        778.47        756.37        12.18 o                         
  -2  13   2       1160.83       1173.74        12.94 o                         
  -1  13   2       3734.22       3573.56        34.71 o                         
   0  13   2        456.11        498.69         7.19 o                         
   1  13   2       2583.52       2542.00        21.47 o                         
   2  13   2        942.68        914.16        11.84 o                         
   3  13   2        828.85        854.12         9.50 o                         
   4  13   2          0.75          4.57         2.00 o                         
   5  13   2        785.60        761.14         9.23 o                         
   6  13   2        357.86        336.45         6.14 o                         
   7  13   2        179.43        197.67         7.43 o                         
   8  13   2        158.95        164.19         5.36 o                         
   9  13   2        183.92        182.81         5.80 o                         
  10  13   2         18.87         15.63         3.77 o                         
  11  13   2         22.32         19.09         5.45 o                         
  12  13   2        219.26        240.25        11.01 o                         
 -12  14   2         62.14         61.76        14.17 o                         
 -11  14   2          4.39          2.34         4.11 o                         
 -10  14   2        166.03        166.39         8.26 o                         
  -9  14   2         14.20         11.47         3.88 o                         
  -8  14   2        173.51        165.64         6.06 o                         
  -7  14   2        344.92        351.64         7.45 o                         
  -6  14   2        298.64        322.39         5.72 o                         
  -5  14   2         23.73         28.75         2.49 o                         
  -4  14   2         37.72         37.94         2.90 o                         
  -3  14   2        230.93        195.57        10.29 o                         
  -2  14   2          3.01          5.32         2.14 o                         
  -1  14   2        150.73        134.41         4.48 o                         
   0  14   2        138.50        138.41         4.48 o                         
   1  14   2       1064.51        977.59        12.54 o                         
   2  14   2       1316.14       1212.10        14.94 o                         
   3  14   2         55.13         51.95         2.80 o                         
   4  14   2        270.32        271.22         7.17 o                         
   5  14   2          0.01          2.73         2.08 o                         
   6  14   2        338.08        336.77         5.87 o                         
   7  14   2         59.43         56.46         3.65 o                         
   8  14   2        289.48        285.62         6.75 o                         
   9  14   2        177.11        187.33         6.22 o                         
  10  14   2        177.03        178.76         6.92 o                         
  11  14   2          0.00         -2.49         5.03 o                         
 -11  15   2         29.40         37.44         5.65 o                         
 -10  15   2         18.17         21.19         4.81 o                         
  -9  15   2         92.38         87.54         5.13 o                         
  -8  15   2          0.22          0.72         3.06 o                         
  -7  15   2        212.36        206.60         6.12 o                         
  -6  15   2         29.88         32.76         2.84 o                         
  -5  15   2       1253.00       1254.40        14.54 o                         
  -4  15   2         28.87         28.08         2.81 o                         
  -3  15   2       1291.50       1317.10        18.81 o                         
  -2  15   2        380.48        361.35         8.26 o                         
  -1  15   2       2474.65       2323.67        24.72 o                         
   0  15   2        194.65        193.66         5.38 o                         
   1  15   2       2686.20       2631.24        31.72 o                         
   2  15   2         11.39          8.88         2.78 o                         
   3  15   2        751.64        774.83         9.40 o                         
   4  15   2         21.94         17.63         2.56 o                         
   5  15   2       1098.73       1085.66        13.52 o                         
   6  15   2          4.32          7.40         2.24 o                         
   7  15   2        299.76        297.81         7.09 o                         
   8  15   2         18.51         22.83         3.46 o                         
   9  15   2        281.68        281.68         7.91 o                         
  10  15   2          0.49         -4.35         4.35 o                         
  11  15   2         94.50         90.33         7.72 o                         
 -11  16   2         26.17         17.14         6.84 o                         
 -10  16   2        117.85        120.94         7.32 o                         
  -9  16   2         35.85         30.78         4.13 o                         
  -8  16   2         19.45         16.20         3.71 o                         
  -7  16   2        228.40        225.29         6.73 o                         
  -6  16   2         47.41         53.13         3.54 o                         
  -5  16   2        107.38        109.79         4.59 o                         
  -4  16   2        522.79        488.24        11.18 o                         
  -3  16   2         65.34         54.13         4.28 o                         
  -2  16   2         11.84         14.00         2.89 o                         
  -1  16   2        134.63        119.19         5.92 o                         
   0  16   2        254.77        266.96         6.45 o                         
   1  16   2        162.35        149.41         5.83 o                         
   2  16   2          0.52          0.43         2.33 o                         
   3  16   2          0.06          2.21         2.05 o                         
   4  16   2         70.97         70.26         4.02 o                         
   5  16   2         45.32         54.61         3.73 o                         
   6  16   2          3.97          7.30         2.41 o                         
   7  16   2         28.98         28.37         3.49 o                         
   8  16   2         58.69         64.89         4.33 o                         
   9  16   2         29.02         31.83         4.30 o                         
  10  16   2        167.60        165.66         7.96 o                         
 -10  17   2          0.57         -7.59         7.59 o                         
  -9  17   2        278.67        284.02         8.46 o                         
  -8  17   2         36.64         40.78         4.28 o                         
  -7  17   2          9.70         12.06         3.51 o                         
  -6  17   2          1.16          1.37         2.66 o                         
  -5  17   2         64.85         58.05         3.93 o                         
  -4  17   2         87.42        105.56         4.67 o                         
  -3  17   2         14.08         13.37         3.40 o                         
  -2  17   2         51.50         44.69         4.28 o                         
  -1  17   2          0.60          3.17         2.33 o                         
   0  17   2        226.50        211.98         6.07 o                         
   1  17   2        130.14        126.28         5.83 o                         
   2  17   2         22.97         23.15         2.87 o                         
   3  17   2         47.38         44.52         3.26 o                         
   4  17   2         88.16         82.94         4.32 o                         
   5  17   2        172.35        194.30         5.66 o                         
   6  17   2         24.55         22.79         2.96 o                         
   7  17   2          8.04         12.09         3.46 o                         
   8  17   2          2.70         -3.04         3.04 o                         
   9  17   2         14.46         18.47         4.20 o                         
  10  17   2          3.90          1.62         4.42 o                         
 -10  18   2         19.44         16.71        15.69 o                         
  -9  18   2        127.02        117.25         7.08 o                         
  -8  18   2         31.02         36.55         4.49 o                         
  -7  18   2        102.98        102.16         5.53 o                         
  -6  18   2         57.35         47.91         3.78 o                         
  -5  18   2         47.90         48.27         3.89 o                         
  -4  18   2         48.59         44.08         3.75 o                         
  -3  18   2        246.28        226.43        12.15 o                         
  -2  18   2          8.02          7.50         3.40 o                         
  -1  18   2         40.27         41.59         4.75 o                         
   0  18   2          1.41          9.51         2.89 o                         
   1  18   2         65.09         71.74         5.16 o                         
   2  18   2          3.64          2.74         2.62 o                         
   3  18   2        309.10        307.19         7.95 o                         
   4  18   2         52.39         52.29         3.93 o                         
   5  18   2        121.01        132.10         5.14 o                         
   6  18   2        270.35        276.06         6.35 o                         
   7  18   2        177.61        184.76         6.36 o                         
   8  18   2         81.09         86.18         5.60 o                         
   9  18   2        277.09        265.39         8.54 o                         
  -9  19   2        196.66        191.16         8.88 o                         
  -8  19   2         82.28         80.85         5.59 o                         
  -7  19   2        277.97        276.00         8.24 o                         
  -6  19   2        251.61        254.76         6.91 o                         
  -5  19   2        330.88        329.76         8.73 o                         
  -4  19   2        343.28        340.16         7.96 o                         
  -3  19   2        203.12        209.69         8.28 o                         
  -2  19   2        704.83        672.01        13.54 o                         
  -1  19   2        216.36        219.46         7.02 o                         
   0  19   2        673.41        686.74        11.77 o                         
   1  19   2        534.05        514.19        11.88 o                         
   2  19   2        535.72        554.14         9.90 o                         
   3  19   2        130.94        129.87         6.28 o                         
   4  19   2        356.92        344.56         9.01 o                         
   5  19   2        552.85        552.84         9.36 o                         
   6  19   2        259.24        257.86         6.49 o                         
   7  19   2        426.64        441.59         9.05 o                         
   8  19   2        207.51        217.29         7.77 o                         
   9  19   2         84.31         86.25         6.23 o                         
  -8  20   2         27.49         27.21         5.25 o                         
  -7  20   2         10.59         12.81         3.93 o                         
  -6  20   2         51.30         46.96         4.27 o                         
  -5  20   2        240.42        246.69         8.38 o                         
  -4  20   2          2.35          5.24         3.14 o                         
  -3  20   2        107.57        101.28         6.68 o                         
  -2  20   2          6.45          7.54         4.07 o                         
  -1  20   2          4.61         10.87         3.87 o                         
   0  20   2          6.65         10.67         3.94 o                         
   1  20   2        256.09        264.49        12.82 o                         
   2  20   2        155.81        159.69         7.98 o                         
   3  20   2          1.46         -2.39         3.51 o                         
   4  20   2          7.51          3.99         3.76 o                         
   5  20   2         33.25         32.75         4.16 o                         
   6  20   2        114.52        109.73         5.37 o                         
   7  20   2          3.51          1.95         3.79 o                         
   8  20   2         96.58        101.56         6.15 o                         
  -7  21   2         16.76          5.87         4.78 o                         
  -6  21   2         10.99         14.19         3.63 o                         
  -5  21   2          3.70          1.89         3.07 o                         
  -4  21   2          8.27          6.67         3.33 o                         
  -3  21   2        175.08        185.49         8.66 o                         
  -2  21   2          4.41          3.31         4.18 o                         
  -1  21   2         54.30         50.15        10.27 o                         
   0  21   2         79.77         86.23         6.52 o                         
   1  21   2         18.56         19.35         4.04 o                         
   2  21   2        232.04        236.49         8.25 o                         
   3  21   2        148.51        158.91         7.38 o                         
   4  21   2        271.85        274.42         8.03 o                         
   5  21   2         15.35         11.32         4.00 o                         
   6  21   2        281.76        279.06         9.98 o                         
   7  21   2         48.80         50.69         6.96 o                         
  -6  22   2        181.62        181.63         8.97 o                         
  -5  22   2         21.84         21.39         3.90 o                         
  -4  22   2        357.41        352.22         9.04 o                         
  -3  22   2         13.08         11.10         4.17 o                         
  -2  22   2        126.77        125.66         7.50 o                         
  -1  22   2         38.02         27.66         4.63 o                         
   0  22   2         65.34         66.49         7.00 o                         
   1  22   2        148.01        145.51         8.99 o                         
   2  22   2         38.63         38.87         4.83 o                         
   3  22   2         87.08        101.03         7.60 o                         
   4  22   2          7.59          9.66         3.96 o                         
   5  22   2         88.76         87.54         5.78 o                         
   6  22   2         11.53         12.06         4.24 o                         
  -5  23   2         20.52         18.55         6.04 o                         
  -4  23   2        332.12        347.29         9.40 o                         
  -3  23   2         17.61         21.05         4.23 o                         
  -2  23   2        363.53        352.54        11.39 o                         
  -1  23   2         54.81         38.20         6.97 o                         
   0  23   2        286.38        273.10        13.25 o                         
   1  23   2         90.66         98.65         5.96 o                         
   2  23   2        715.97        738.69        14.41 o                         
   3  23   2        186.26        184.66         8.12 o                         
   4  23   2        332.57        323.14         9.22 o                         
   5  23   2        151.63        150.12        20.00 o                         
  -3  24   2        156.28        159.75        10.49 o                         
  -2  24   2        142.54        148.05         8.74 o                         
  -1  24   2          1.16          4.12         6.41 o                         
   0  24   2         60.43         62.65         6.72 o                         
   1  24   2         32.49         37.96         5.17 o                         
   2  24   2         16.40         19.54         5.00 o                         
   3  24   2         33.82         39.99        10.12 o                         
 -13   0   3          8.98          8.52         6.26 o                         
 -11   0   3         97.69         93.41        12.15 o                         
  -9   0   3         52.58         42.08         5.11 o                         
  -7   0   3        605.33        634.84         8.73 o                         
  -5   0   3       3605.24       3704.79        25.15 o                         
  -3   0   3       8526.45       8508.68        68.84 o                         
  -1   0   3      50836.16      48450.01      1205.43 o                         
   1   0   3      29178.99      28470.60       449.93 o                         
   3   0   3      13356.65      13121.04       105.67 o                         
   5   0   3      15438.02      15269.41        88.47 o                         
   7   0   3       2169.51       2315.78        20.60 o                         
   9   0   3       1421.34       1443.91        26.16 o                         
  11   0   3       1076.18       1092.79        18.21 o                         
  13   0   3        632.10        623.83        26.33 o                         
 -14   1   3         64.94         82.13         6.47 o                         
 -13   1   3          8.50          9.42         4.53 o                         
 -12   1   3        249.80        240.65         8.34 o                         
 -11   1   3          4.05          9.36         3.54 o                         
 -10   1   3       1434.31       1435.07        18.40 o                         
  -9   1   3        266.50        255.61         6.74 o                         
  -8   1   3       1200.09       1255.15        17.24 o                         
  -7   1   3        114.28        135.85         3.57 o                         
  -6   1   3       7314.75       7598.75        44.40 o                         
  -5   1   3        429.94        436.18         3.39 o                         
  -4   1   3       9860.18      10187.92        45.88 o                         
  -3   1   3       1994.97       2184.90        12.66 o                         
  -2   1   3       2701.41       2765.04        15.06 o                         
  -1   1   3       1735.17       1958.96        10.44 o                         
   0   1   3        717.58        731.11         4.16 o                         
   1   1   3       3466.85       3703.69        17.56 o                         
   2   1   3       1512.41       1526.28         8.17 o                         
   3   1   3        375.03        438.46         3.31 o                         
   4   1   3      10570.70      10740.04        43.43 o                         
   5   1   3        527.19        583.04         3.56 o                         
   6   1   3        196.37        191.52         2.50 o                         
   7   1   3        152.84        144.62         3.36 o                         
   8   1   3        224.78        221.36         4.63 o                         
   9   1   3         87.26         85.74         3.65 o                         
  10   1   3          0.15         -0.04         2.33 o                         
  11   1   3         38.17         36.60         3.41 o                         
  12   1   3        146.95        143.64         9.65 o                         
  13   1   3        191.76        218.66        12.71 o                         
  14   1   3          0.49         10.28         6.41 o                         
 -14   2   3        137.30        134.45         7.65 o                         
 -13   2   3         57.92         68.25         5.97 o                         
 -12   2   3        122.03        112.97         6.51 o                         
 -11   2   3        313.43        309.92         8.31 o                         
 -10   2   3        689.29        646.42        11.30 o                         
  -9   2   3        395.17        386.20         8.13 o                         
  -8   2   3        518.69        504.42         7.04 o                         
  -7   2   3        573.03        583.94         6.99 o                         
  -6   2   3       1136.20       1066.08         8.15 o                         
  -5   2   3       1538.58       1533.03         8.47 o                         
  -4   2   3        459.82        485.09         3.81 o                         
  -3   2   3        651.54        688.77         5.10 o                         
  -2   2   3          6.80          1.69         0.63 o                         
  -1   2   3         23.24         32.07         1.35 o                         
   0   2   3        371.17        369.41         2.90 o                         
   1   2   3        330.25        383.93         2.67 o                         
   2   2   3       3981.65       4423.71        21.13 o                         
   3   2   3       4620.02       5130.60        23.85 o                         
   4   2   3       1358.90       1432.02         7.52 o                         
   5   2   3        634.38        672.64         4.12 o                         
   6   2   3        305.82        299.51         3.07 o                         
   7   2   3       1044.33       1031.77         8.59 o                         
   8   2   3         77.82         78.29         3.12 o                         
   9   2   3        698.95        667.97         9.66 o                         
  10   2   3        204.02        192.93         5.20 o                         
  11   2   3        202.97        191.58         8.37 o                         
  12   2   3          3.33          6.76         8.61 o                         
  13   2   3        115.63        117.30        10.00 o                         
  14   2   3          1.98         -0.31         7.09 o                         
 -14   3   3        121.74        125.35         8.91 o                         
 -13   3   3         58.50         61.46         5.65 o                         
 -12   3   3         26.03         29.19         4.58 o                         
 -11   3   3        257.46        267.82         8.07 o                         
 -10   3   3        297.48        298.32         7.96 o                         
  -9   3   3        449.99        441.62         8.70 o                         
  -8   3   3          0.88          2.97         1.96 o                         
  -7   3   3        557.33        581.59         7.12 o                         
  -6   3   3          0.28          1.69         1.11 o                         
  -5   3   3       2407.10       2518.47        13.07 o                         
  -4   3   3        253.57        238.92         2.48 o                         
  -3   3   3      10816.20      11418.21        49.44 o                         
  -2   3   3       2233.38       2367.35        13.41 o                         
  -1   3   3        203.70        206.20         3.60 o                         
   0   3   3         47.35         59.88         1.67 o                         
   1   3   3         65.61         74.27         2.08 o                         
   2   3   3       2041.85       2174.59        11.26 o                         
   3   3   3      14531.17      14994.49        76.12 o                         
   4   3   3        906.50        988.27         5.41 o                         
   5   3   3       1143.98       1195.98         6.73 o                         
   6   3   3        499.33        519.75         4.60 o                         
   7   3   3        124.20        117.56         4.27 o                         
   8   3   3         24.83         32.75         2.19 o                         
   9   3   3          1.47         13.26         9.24 o                         
  10   3   3         62.61         63.19         3.68 o                         
  11   3   3        307.75        291.15         7.13 o                         
  12   3   3          0.01          5.23         4.48 o                         
  13   3   3        205.32        197.57        11.46 o                         
  14   3   3         35.88         31.92         7.85 o                         
 -14   4   3         51.62         52.91         7.18 o                         
 -13   4   3        111.89        120.18         7.05 o                         
 -12   4   3        137.09        139.07         7.04 o                         
 -11   4   3        128.44        136.80         6.54 o                         
 -10   4   3        249.81        238.00         9.27 o                         
  -9   4   3        952.41        889.77        12.83 o                         
  -8   4   3         23.58         19.09         2.45 o                         
  -7   4   3       1327.10       1299.15        12.67 o                         
  -6   4   3         17.70         24.42         1.59 o                         
  -5   4   3        700.27        746.81         5.88 o                         
  -4   4   3         37.32         34.93         1.30 o                         
  -3   4   3          5.81          0.47         0.62 o                         
  -2   4   3        775.14        726.43         5.32 o                         
  -1   4   3       2165.80       2178.09        15.38 o                         
   0   4   3        679.55        880.43         7.46 o                         
   1   4   3       3349.56       3171.33        19.05 o                         
   2   4   3       3075.95       3103.59        16.49 o                         
   3   4   3       4496.46       4348.41        20.36 o                         
   4   4   3       7450.52       7826.79        35.64 o                         
   5   4   3       6720.97       6643.46        31.80 o                         
   6   4   3       3903.44       3897.06        22.99 o                         
   7   4   3        569.51        643.25         8.42 o                         
   8   4   3       3168.63       3067.74        23.55 o                         
   9   4   3        675.01        663.12         8.81 o                         
  10   4   3        975.45        951.76        13.97 o                         
  11   4   3        419.45        436.14         8.57 o                         
  12   4   3        642.95        631.65        14.33 o                         
  13   4   3         76.21         85.90        13.42 o                         
  14   4   3        143.82        118.67        11.80 o                         
 -14   5   3         55.13         44.75         8.31 o                         
 -13   5   3         46.20         51.01         5.98 o                         
 -12   5   3        118.83        115.53         6.59 o                         
 -11   5   3        518.18        533.36        11.01 o                         
 -10   5   3        264.71        255.80         7.70 o                         
  -9   5   3        192.70        203.56         5.77 o                         
  -8   5   3          9.74         23.15         3.58 o                         
  -7   5   3       1848.56       1868.98        18.21 o                         
  -6   5   3        592.13        680.90         6.45 o                         
  -5   5   3       4023.13       4093.26        20.81 o                         
  -4   5   3       2849.01       2968.61        14.06 o                         
  -3   5   3       2599.55       2420.50        12.75 o                         
  -2   5   3       5397.86       5438.33        28.79 o                         
  -1   5   3      13934.42      13869.33        80.11 o                         
   0   5   3       2226.13       2343.35        16.00 o                         
   1   5   3      16688.91      16763.43       125.17 o                         
   2   5   3       2975.23       3333.43        14.57 o                         
   3   5   3      13729.63      14047.82        55.55 o                         
   4   5   3       3122.42       3120.86        14.26 o                         
   5   5   3       6291.69       6306.58        31.45 o                         
   6   5   3        211.86        203.03         3.04 o                         
   7   5   3        953.03        966.50         9.96 o                         
   8   5   3         33.08         40.64         2.69 o                         
   9   5   3        187.55        198.07         4.62 o                         
  10   5   3         93.35         89.43         4.46 o                         
  11   5   3          3.26          8.27         3.15 o                         
  12   5   3        182.71        193.92         9.00 o                         
  13   5   3          0.26          3.59         6.20 o                         
 -14   6   3         13.36         24.89         6.39 o                         
 -13   6   3        176.79        182.45         9.98 o                         
 -12   6   3         67.44         70.24         5.99 o                         
 -11   6   3        262.03        263.62         8.80 o                         
 -10   6   3         27.59         28.82         3.99 o                         
  -9   6   3        517.18        495.64         9.07 o                         
  -8   6   3        335.19        307.80         7.55 o                         
  -7   6   3         35.40         41.52         3.54 o                         
  -6   6   3         52.91         36.08         1.96 o                         
  -5   6   3         11.76         12.24         1.10 o                         
  -4   6   3        350.76        334.03         3.30 o                         
  -3   6   3        507.18        541.02         4.44 o                         
  -2   6   3        700.53        669.99         4.65 o                         
  -1   6   3        166.74        163.00         2.26 o                         
   0   6   3        192.48        148.88         2.14 o                         
   1   6   3        200.95        199.08         2.09 o                         
   2   6   3        167.66        212.42         2.17 o                         
   3   6   3       1733.63       1818.09         9.10 o                         
   4   6   3       2769.41       2828.08        14.02 o                         
   5   6   3         69.67         71.12         1.83 o                         
   6   6   3       3174.28       3149.54        22.09 o                         
   7   6   3        732.42        708.50         7.36 o                         
   8   6   3       2393.04       2296.82        21.63 o                         
   9   6   3        429.85        412.67         6.33 o                         
  10   6   3        520.80        505.49         8.91 o                         
  11   6   3        327.21        333.49         8.44 o                         
  12   6   3        590.30        562.89        13.91 o                         
  13   6   3        288.42        313.47        14.67 o                         
 -14   7   3         22.66         29.87        12.15 o                         
 -13   7   3         60.28         66.88         7.23 o                         
 -12   7   3         12.63         17.86         4.53 o                         
 -11   7   3          5.35         12.22         3.64 o                         
 -10   7   3         19.91         17.45         3.73 o                         
  -9   7   3          0.28         -2.50         2.50 o                         
  -8   7   3        999.23        980.06        11.98 o                         
  -7   7   3         29.09         27.38         3.73 o                         
  -6   7   3       2062.34       2073.01        19.48 o                         
  -5   7   3        845.72        826.38         6.30 o                         
  -4   7   3       8338.30       8380.01        42.42 o                         
  -3   7   3        386.29        433.18         3.61 o                         
  -2   7   3       8777.56       8828.27        42.76 o                         
  -1   7   3        328.25        326.60         3.02 o                         
   0   7   3         25.39         51.49         2.14 o                         
   1   7   3       3352.90       3426.85        15.97 o                         
   2   7   3        282.00        220.84         2.42 o                         
   3   7   3        861.79        907.87         5.36 o                         
   4   7   3        215.03        194.82         2.53 o                         
   5   7   3       2598.35       2670.73        15.18 o                         
   6   7   3        138.16        144.73         3.69 o                         
   7   7   3        979.83        894.04         9.08 o                         
   8   7   3         80.46         71.68         3.85 o                         
   9   7   3        292.86        298.90         5.62 o                         
  10   7   3        101.58        100.37         4.75 o                         
  11   7   3         38.42         45.12         4.11 o                         
  12   7   3          0.29          2.42         4.56 o                         
  13   7   3          8.91          5.12         6.32 o                         
 -13   8   3        579.98        556.64        15.65 o                         
 -12   8   3          1.58         -4.99         4.99 o                         
 -11   8   3        763.53        709.94        13.30 o                         
 -10   8   3         86.90         78.75         8.18 o                         
  -9   8   3       1583.16       1479.67        16.75 o                         
  -8   8   3        358.46        331.43         7.43 o                         
  -7   8   3       2451.14       2319.19        21.99 o                         
  -6   8   3       1493.03       1429.68        19.62 o                         
  -5   8   3       1423.60       1488.98        10.72 o                         
  -4   8   3        713.80        702.78         6.17 o                         
  -3   8   3         99.05        132.74         2.29 o                         
  -2   8   3        229.01        255.97         3.03 o                         
  -1   8   3         41.29         35.94         1.33 o                         
   0   8   3       1838.83       1826.07        10.34 o                         
   1   8   3          1.77          3.13         0.77 o                         
   2   8   3       1378.68       1389.78         7.63 o                         
   3   8   3        648.26        694.57         4.83 o                         
   4   8   3       1860.08       1819.58        11.53 o                         
   5   8   3         34.48         26.63         1.65 o                         
   6   8   3       1324.76       1329.24        11.79 o                         
   7   8   3        166.06        160.53         3.86 o                         
   8   8   3        507.68        489.52         6.80 o                         
   9   8   3        167.36        179.76         6.08 o                         
  10   8   3        446.90        470.92         8.82 o                         
  11   8   3         99.90         89.93         5.06 o                         
  12   8   3        437.07        460.74        17.31 o                         
  13   8   3        142.65        156.48        14.68 o                         
 -13   9   3         84.35         94.15         8.22 o                         
 -12   9   3          3.47          5.41         5.28 o                         
 -11   9   3        431.39        416.84        10.36 o                         
 -10   9   3         25.40         23.18         3.59 o                         
  -9   9   3        323.89        334.43         7.42 o                         
  -8   9   3        139.68        140.09         5.92 o                         
  -7   9   3        584.66        584.32         8.45 o                         
  -6   9   3       1175.65       1159.09        15.56 o                         
  -5   9   3       3948.45       4080.61        26.44 o                         
  -4   9   3       1853.87       1826.90        14.27 o                         
  -3   9   3       5893.99       5753.63        37.99 o                         
  -2   9   3       3033.65       3040.03        20.41 o                         
  -1   9   3       3523.97       3617.95        21.15 o                         
   0   9   3       4594.62       4477.68        25.53 o                         
   1   9   3       6356.95       6513.53        34.70 o                         
   2   9   3       6294.62       6078.85        28.38 o                         
   3   9   3       2685.00       2802.67        16.40 o                         
   4   9   3       3987.03       4128.95        23.58 o                         
   5   9   3        167.73        193.73         4.29 o                         
   6   9   3       1611.02       1533.86        13.32 o                         
   7   9   3        109.53         96.10         4.98 o                         
   8   9   3        472.34        491.69         6.90 o                         
   9   9   3          5.33          6.53         2.84 o                         
  10   9   3        269.26        271.72         7.19 o                         
  11   9   3          1.27         -0.95         3.31 o                         
  12   9   3          8.18         16.15         5.51 o                         
  13   9   3          1.08          4.77         9.87 o                         
 -13  10   3          1.72         -1.00         6.44 o                         
 -12  10   3        220.22        217.10        10.64 o                         
 -11  10   3        129.90        146.53         8.67 o                         
 -10  10   3         23.99         20.44         3.76 o                         
  -9  10   3         48.32         38.10         3.78 o                         
  -8  10   3        141.76        128.27         4.83 o                         
  -7  10   3        327.37        305.52         6.21 o                         
  -6  10   3         97.42        122.39         4.09 o                         
  -5  10   3        981.70        964.12         8.71 o                         
  -4  10   3        215.32        188.76         3.78 o                         
  -3  10   3         51.13         66.99         3.02 o                         
  -2  10   3        277.76        299.39         4.54 o                         
  -1  10   3        120.63        145.45         2.66 o                         
   0  10   3        481.87        490.92         4.82 o                         
   1  10   3          6.19          8.23         1.18 o                         
   2  10   3       1423.97       1421.13        10.06 o                         
   3  10   3         44.30         50.10         2.02 o                         
   4  10   3       4227.15       4288.50        27.56 o                         
   5  10   3        764.54        738.05         7.29 o                         
   6  10   3       1830.27       1825.51        15.49 o                         
   7  10   3        660.55        612.80         8.26 o                         
   8  10   3       1625.44       1583.11        17.98 o                         
   9  10   3        280.75        257.48         6.70 o                         
  10  10   3        831.01        816.68        12.16 o                         
  11  10   3        117.40        103.06         5.47 o                         
  12  10   3        834.45        841.85        35.39 o                         
  13  10   3        157.16        156.16        13.84 o                         
 -13  11   3          2.53          1.75         8.00 o                         
 -12  11   3          0.34          5.41         5.65 o                         
 -11  11   3        138.17        151.31         9.02 o                         
 -10  11   3         21.45         25.77         3.90 o                         
  -9  11   3         55.60         54.05         4.52 o                         
  -8  11   3          9.10         13.61         2.90 o                         
  -7  11   3        457.14        453.72         7.72 o                         
  -6  11   3        975.19        948.19        13.86 o                         
  -5  11   3       2550.34       2493.59        19.49 o                         
  -4  11   3        164.71        171.70         4.15 o                         
  -3  11   3       1934.33       2002.79        18.25 o                         
  -2  11   3         40.34         34.78         2.04 o                         
  -1  11   3       5552.62       5617.01        40.17 o                         
   0  11   3       1003.38       1037.43         9.19 o                         
   1  11   3       4074.17       4184.74        29.16 o                         
   2  11   3         85.19         74.54         2.64 o                         
   3  11   3       4312.49       4267.15        31.62 o                         
   4  11   3        738.57        714.53         7.53 o                         
   5  11   3       3076.80       3023.15        27.21 o                         
   6  11   3        321.34        337.25         5.88 o                         
   7  11   3        471.49        448.06         7.09 o                         
   8  11   3        361.73        361.12         7.19 o                         
   9  11   3        599.60        617.83        13.02 o                         
  10  11   3        136.23        153.92         6.19 o                         
  11  11   3         30.51         37.07         4.57 o                         
  12  11   3         29.76         31.74         6.05 o                         
  13  11   3          2.75         -2.02         9.11 o                         
 -12  12   3        282.38        277.55        14.56 o                         
 -11  12   3        107.71        122.75         7.10 o                         
 -10  12   3        815.95        786.71        14.36 o                         
  -9  12   3        101.88         95.18         6.36 o                         
  -8  12   3       1191.78       1098.97        13.89 o                         
  -7  12   3        576.55        597.43         9.22 o                         
  -6  12   3       2533.52       2533.27        22.20 o                         
  -5  12   3       1027.67        992.01        10.50 o                         
  -4  12   3       2087.14       2098.30        22.30 o                         
  -3  12   3        916.63        855.16        14.84 o                         
  -2  12   3       1396.61       1379.28        14.38 o                         
  -1  12   3       2195.47       2071.31        18.33 o                         
   0  12   3       1720.12       1654.76        14.85 o                         
   1  12   3         15.36         15.13         1.90 o                         
   2  12   3        189.93        198.01         4.23 o                         
   3  12   3        534.53        516.23         6.74 o                         
   4  12   3        129.99        117.38         3.30 o                         
   5  12   3         28.45         31.19         3.51 o                         
   6  12   3         60.51         54.32         3.12 o                         
   7  12   3        352.29        356.56         6.46 o                         
   8  12   3        269.09        244.54         6.51 o                         
   9  12   3         55.19         52.60         4.65 o                         
  10  12   3         31.10         21.50         3.86 o                         
  11  12   3        110.43        105.80         6.07 o                         
  12  12   3        123.68        128.68         8.63 o                         
 -12  13   3         94.15        102.16         9.57 o                         
 -11  13   3         31.26         35.42         5.38 o                         
 -10  13   3         75.60         72.34         5.83 o                         
  -9  13   3          5.26          2.70         3.06 o                         
  -8  13   3        222.85        231.15         7.93 o                         
  -7  13   3          1.95          2.98         2.67 o                         
  -6  13   3        624.73        617.56         9.04 o                         
  -5  13   3         96.18         99.71         6.08 o                         
  -4  13   3        760.10        761.37        10.81 o                         
  -3  13   3        218.90        219.81         6.31 o                         
  -2  13   3       3272.87       3296.89        32.53 o                         
  -1  13   3       1126.94       1046.00        12.92 o                         
   0  13   3       2729.40       2708.12        24.85 o                         
   1  13   3        979.05        972.40        12.41 o                         
   2  13   3       2884.59       2867.31        23.78 o                         
   3  13   3        880.14        841.27        10.34 o                         
   4  13   3       2851.46       2828.58        22.07 o                         
   5  13   3        962.90        897.41        12.65 o                         
   6  13   3        822.69        782.82         9.05 o                         
   7  13   3         14.74         17.95         2.65 o                         
   8  13   3        316.46        308.24         7.45 o                         
   9  13   3         90.09         90.19         7.89 o                         
  10  13   3        158.48        154.91         6.45 o                         
  11  13   3         19.81         24.97         4.53 o                         
  12  13   3         17.27         19.84         7.14 o                         
 -11  14   3        269.26        279.74        10.08 o                         
 -10  14   3         37.97         31.94         5.02 o                         
  -9  14   3         71.93         54.24         5.21 o                         
  -8  14   3          0.37         -0.64         2.95 o                         
  -7  14   3        362.71        370.60         7.64 o                         
  -6  14   3        136.17        113.07         4.55 o                         
  -5  14   3        173.27        196.32         5.24 o                         
  -4  14   3         83.15         88.55         4.22 o                         
  -3  14   3          1.27          2.14         2.42 o                         
  -2  14   3         47.01         60.96         4.01 o                         
  -1  14   3         35.20         38.61         2.90 o                         
   0  14   3        764.91        779.75        10.76 o                         
   1  14   3        807.86        805.18        11.14 o                         
   2  14   3        349.92        326.54         6.34 o                         
   3  14   3        486.09        493.03         7.02 o                         
   4  14   3          0.64          4.11         1.89 o                         
   5  14   3       1588.69       1586.43        15.65 o                         
   6  14   3         14.14         18.54         2.71 o                         
   7  14   3        968.33        898.19        11.54 o                         
   8  14   3          0.06          0.36         3.13 o                         
   9  14   3        661.84        600.32        10.69 o                         
  10  14   3          5.39          4.43         3.60 o                         
  11  14   3        741.64        710.89        14.24 o                         
 -11  15   3          1.11          0.70         4.55 o                         
 -10  15   3        290.69        291.53        10.11 o                         
  -9  15   3         13.04         13.68         4.15 o                         
  -8  15   3        100.16         93.84         6.19 o                         
  -7  15   3          4.92          4.04         2.97 o                         
  -6  15   3       1760.03       1704.25        18.57 o                         
  -5  15   3        242.04        225.90         5.73 o                         
  -4  15   3       2890.61       2891.93        30.23 o                         
  -3  15   3        103.11        117.66         5.45 o                         
  -2  15   3       2351.93       2300.22        24.65 o                         
  -1  15   3        109.35        103.55         4.29 o                         
   0  15   3       4697.86       4769.58        50.02 o                         
   1  15   3         30.48         30.05         3.41 o                         
   2  15   3       1965.06       2024.97        18.48 o                         
   3  15   3        138.78        135.07         5.09 o                         
   4  15   3       1279.59       1279.35        13.40 o                         
   5  15   3        285.16        297.05         6.79 o                         
   6  15   3        373.80        358.95         6.89 o                         
   7  15   3        125.95        116.86         6.24 o                         
   8  15   3        607.85        604.43        10.69 o                         
   9  15   3        159.87        136.04         6.24 o                         
  10  15   3        233.29        241.24         8.13 o                         
  11  15   3          4.11         -0.32         5.26 o                         
 -11  16   3         63.44         58.40         8.48 o                         
 -10  16   3        373.33        393.88        13.34 o                         
  -9  16   3        123.58        108.51         6.69 o                         
  -8  16   3       1028.81        971.32        16.08 o                         
  -7  16   3         61.40         59.79         4.35 o                         
  -6  16   3       1416.24       1416.17        16.62 o                         
  -5  16   3        227.84        234.31         6.24 o                         
  -4  16   3        669.47        651.54        12.26 o                         
  -3  16   3         38.55         47.96         3.99 o                         
  -2  16   3        785.23        735.18        12.95 o                         
  -1  16   3        222.33        187.81         5.55 o                         
   0  16   3        232.23        223.50         5.98 o                         
   1  16   3         37.20         30.51         3.60 o                         
   2  16   3          0.86          3.26         2.20 o                         
   3  16   3        109.56        106.22         4.72 o                         
   4  16   3          2.96          2.84         2.28 o                         
   5  16   3        363.12        365.32         6.98 o                         
   6  16   3          2.58          3.63         2.63 o                         
   7  16   3         88.75         77.98         4.91 o                         
   8  16   3          4.06          4.05         3.55 o                         
   9  16   3        284.27        266.47         8.19 o                         
  10  16   3         63.70         64.59         5.33 o                         
 -10  17   3         22.73         27.99         6.32 o                         
  -9  17   3        105.12         95.85         9.40 o                         
  -8  17   3          2.82          7.83         4.04 o                         
  -7  17   3         18.08         11.54         4.03 o                         
  -6  17   3         40.55         44.09         3.88 o                         
  -5  17   3        551.68        540.33         9.83 o                         
  -4  17   3         12.63         16.35         3.73 o                         
  -3  17   3       1448.34       1450.71        21.05 o                         
  -2  17   3        181.53        157.32         8.20 o                         
  -1  17   3       1033.16       1019.19        14.12 o                         
   0  17   3        156.16        148.75         7.70 o                         
   1  17   3       1450.34       1422.02        20.47 o                         
   2  17   3         25.88         25.26         3.07 o                         
   3  17   3        552.07        546.81         8.76 o                         
   4  17   3          2.57          1.15         2.44 o                         
   5  17   3        174.18        157.91         5.86 o                         
   6  17   3          9.11          6.17         2.69 o                         
   7  17   3         45.17         45.15         4.43 o                         
   8  17   3          9.41          3.98         3.64 o                         
   9  17   3         92.77         92.46         6.36 o                         
  10  17   3         19.52         12.21         4.90 o                         
  -9  18   3         43.45         34.09         5.45 o                         
  -8  18   3        149.08        149.63         7.69 o                         
  -7  18   3         32.04         35.18         4.78 o                         
  -6  18   3        302.68        311.25        11.48 o                         
  -5  18   3         41.11         40.69         3.96 o                         
  -4  18   3        255.31        257.73         6.81 o                         
  -3  18   3          5.25          3.10         3.01 o                         
  -2  18   3         80.96         88.58         5.54 o                         
  -1  18   3          4.86          6.10         2.88 o                         
   0  18   3         37.08         33.57         3.50 o                         
   1  18   3        313.85        327.53         7.96 o                         
   2  18   3         31.70         39.50         3.51 o                         
   3  18   3         35.97         35.46         3.28 o                         
   4  18   3         87.12         80.10         4.15 o                         
   5  18   3        788.11        788.67        12.05 o                         
   6  18   3        187.15        184.72         6.08 o                         
   7  18   3        214.23        195.42         7.03 o                         
   8  18   3        160.86        155.06         7.71 o                         
   9  18   3        199.19        221.16         7.82 o                         
  -9  19   3         26.99         21.42         6.21 o                         
  -8  19   3         24.33         25.16         4.97 o                         
  -7  19   3        350.98        348.20        10.30 o                         
  -6  19   3        155.47        143.45         6.87 o                         
  -5  19   3        112.36        121.94         5.60 o                         
  -4  19   3        434.72        415.09         8.72 o                         
  -3  19   3        531.75        526.33        11.04 o                         
  -2  19   3        715.59        722.44        15.59 o                         
  -1  19   3       1031.64       1027.28        15.00 o                         
   0  19   3       1419.01       1412.79        21.35 o                         
   1  19   3        583.57        598.94        10.17 o                         
   2  19   3       1140.42       1137.83        15.67 o                         
   3  19   3        700.87        708.97        12.57 o                         
   4  19   3        922.92        909.84        14.87 o                         
   5  19   3        256.71        242.42         7.60 o                         
   6  19   3        445.08        440.45         8.69 o                         
   7  19   3         92.43         97.87         6.45 o                         
   8  19   3        277.25        260.57         8.60 o                         
   9  19   3         39.32         44.89        11.90 o                         
  -8  20   3         81.36         80.56         6.57 o                         
  -7  20   3        184.68        185.91         8.40 o                         
  -6  20   3         13.24         15.33         4.75 o                         
  -5  20   3        240.66        257.04         8.59 o                         
  -4  20   3          0.31         -2.40         3.10 o                         
  -3  20   3        270.70        274.98         8.28 o                         
  -2  20   3        274.98        272.79         9.24 o                         
  -1  20   3         64.55         52.47         4.45 o                         
   0  20   3        104.39         91.05         6.04 o                         
   1  20   3         31.81         28.35         3.77 o                         
   2  20   3        233.74        230.73         7.10 o                         
   3  20   3          1.72         -0.90         3.36 o                         
   4  20   3        637.80        630.89        15.35 o                         
   5  20   3         79.97         75.21         5.22 o                         
   6  20   3        284.14        277.24         7.45 o                         
   7  20   3        221.13        208.66         7.72 o                         
   8  20   3        266.93        256.61         9.56 o                         
  -7  21   3          0.13         -1.88         4.51 o                         
  -6  21   3         92.37         88.54         7.23 o                         
  -5  21   3          5.38         -0.13         4.31 o                         
  -4  21   3        197.36        189.74         7.96 o                         
  -3  21   3         17.05         23.55         4.21 o                         
  -2  21   3        263.08        272.95         9.82 o                         
  -1  21   3          2.85         -1.14         3.85 o                         
   0  21   3        186.61        197.76         8.86 o                         
   1  21   3          8.73          8.29         3.55 o                         
   2  21   3        310.22        323.60         8.27 o                         
   3  21   3          0.26          1.21         3.73 o                         
   4  21   3        192.83        180.07         7.91 o                         
   5  21   3         11.98          5.27         4.29 o                         
   6  21   3         60.19         60.94         5.14 o                         
   7  21   3         10.26         10.17         4.36 o                         
  -6  22   3        119.74        122.26         7.57 o                         
  -5  22   3        275.86        285.33         9.54 o                         
  -4  22   3         12.47         10.78         4.22 o                         
  -3  22   3         60.78         73.53         6.80 o                         
  -2  22   3         36.11         40.75         5.63 o                         
  -1  22   3          0.95          0.24         5.18 o                         
   0  22   3         53.28         55.75         4.75 o                         
   1  22   3         37.69         43.43         4.64 o                         
   2  22   3          0.33          0.18         3.84 o                         
   3  22   3        150.34        164.97         9.10 o                         
   4  22   3          3.64          2.20         4.38 o                         
   5  22   3          2.29         -0.81         4.09 o                         
   6  22   3         35.16         35.90         7.81 o                         
  -5  23   3        210.08        193.91        25.31 o                         
  -4  23   3         21.83         19.55         4.80 o                         
  -3  23   3        589.63        630.35        15.64 o                         
  -2  23   3         18.77         16.11         4.71 o                         
  -1  23   3        182.45        181.36        11.44 o                         
   0  23   3         21.35         22.93         4.28 o                         
   1  23   3        456.79        465.55        10.38 o                         
   2  23   3          5.62          7.79         4.33 o                         
   3  23   3        497.24        497.31        19.54 o                         
   4  23   3          3.76         -1.54         4.35 o                         
  -3  24   3         29.85         27.34        16.20 o                         
  -2  24   3        126.53        146.10        15.92 o                         
  -1  24   3         67.49         66.66         7.11 o                         
   0  24   3        391.82        416.49        14.62 o                         
   1  24   3        120.78        120.61         7.89 o                         
 -14   0   4         60.95         82.01        14.17 o                         
 -12   0   4         31.93         36.40        12.66 o                         
 -10   0   4        210.93        194.92         9.85 o                         
  -8   0   4         66.95         54.47         9.11 o                         
  -6   0   4       1125.47       1059.78        13.28 o                         
  -4   0   4          5.45          3.54         0.95 o                         
  -2   0   4         11.92         14.39         1.42 o                         
   0   0   4      18812.62      18029.76       160.59 o                         
   2   0   4         39.79         66.58         2.49 o                         
   4   0   4       1520.97       1296.27         8.78 o                         
   6   0   4      11902.53      11600.98        85.00 o                         
   8   0   4       4958.00       5017.09        47.67 o                         
  10   0   4       2304.43       2355.43        37.76 o                         
  12   0   4       1157.15       1168.87        24.49 o                         
  14   0   4        551.01        583.79        30.38 o                         
 -14   1   4         41.04         58.57         9.48 o                         
 -13   1   4         53.17         60.23         7.27 o                         
 -12   1   4         26.39         29.86         6.13 o                         
 -11   1   4        107.19         99.76         5.50 o                         
 -10   1   4        178.11        180.51         6.39 o                         
  -9   1   4       1125.37       1129.19        20.25 o                         
  -8   1   4        944.67        946.38        10.45 o                         
  -7   1   4       2608.52       2508.34        19.20 o                         
  -6   1   4       1740.66       1689.94        14.31 o                         
  -5   1   4       1586.59       1501.43         9.98 o                         
  -4   1   4        630.21        633.77         4.51 o                         
  -3   1   4        753.50        713.95         7.11 o                         
  -2   1   4      11125.30      11065.83        74.31 o                         
  -1   1   4        400.24        320.76         2.44 o                         
   0   1   4       3366.20       3445.15        16.50 o                         
   1   1   4       1958.62       1914.13         9.90 o                         
   2   1   4        639.28        640.80         4.22 o                         
   3   1   4       2312.28       2418.07        11.05 o                         
   4   1   4       5731.32       6047.57        24.30 o                         
   5   1   4        709.78        710.40         4.94 o                         
   6   1   4        298.21        309.83         3.85 o                         
   7   1   4        420.98        382.93         4.41 o                         
   8   1   4        384.22        367.03         5.85 o                         
   9   1   4         11.27          5.93         2.43 o                         
  10   1   4         59.97         70.25         5.08 o                         
  11   1   4        216.51        228.96         7.58 o                         
  12   1   4          0.29          6.07         4.09 o                         
  13   1   4        193.02        200.24        12.17 o                         
  14   1   4          2.87          8.61         7.16 o                         
 -14   2   4         95.53        109.65        11.10 o                         
 -13   2   4        587.38        599.31        16.31 o                         
 -12   2   4        157.41        173.64        12.89 o                         
 -11   2   4        783.60        802.01        14.88 o                         
 -10   2   4        571.27        554.94        14.33 o                         
  -9   2   4       1432.82       1430.68        18.24 o                         
  -8   2   4        336.48        343.09         6.25 o                         
  -7   2   4       2989.77       3095.88        25.43 o                         
  -6   2   4         38.77         36.97         2.08 o                         
  -5   2   4       2296.65       2443.24        15.11 o                         
  -4   2   4        795.90        870.26         5.99 o                         
  -3   2   4       4430.45       4374.59        22.78 o                         
  -2   2   4      11094.76      11786.64        59.41 o                         
  -1   2   4         41.96         59.68         1.34 o                         
   0   2   4       6094.95       6382.03        34.81 o                         
   1   2   4        165.90        217.63         2.02 o                         
   2   2   4       3726.19       4022.79        19.60 o                         
   3   2   4         97.14        101.53         1.41 o                         
   4   2   4        466.98        411.07         2.89 o                         
   5   2   4       1269.30       1207.33         6.81 o                         
   6   2   4        228.58        209.61         2.83 o                         
   7   2   4        734.32        751.54         7.21 o                         
   8   2   4       1222.44       1212.81        11.32 o                         
   9   2   4        837.71        793.65        10.95 o                         
  10   2   4        160.92        161.56         7.60 o                         
  11   2   4         32.82         32.11         5.33 o                         
  12   2   4         31.94         37.32         6.28 o                         
  13   2   4          5.94         12.48         6.26 o                         
  14   2   4         58.58         58.45        12.70 o                         
 -14   3   4         63.80         80.63        15.44 o                         
 -13   3   4          1.38          9.86         5.62 o                         
 -12   3   4         25.40         34.38         5.80 o                         
 -11   3   4        115.81        113.97         6.05 o                         
 -10   3   4        737.65        701.17        11.70 o                         
  -9   3   4         63.52         68.61         4.24 o                         
  -8   3   4       1835.67       1832.45        18.29 o                         
  -7   3   4        432.35        412.67         6.14 o                         
  -6   3   4       6321.05       6060.63        37.94 o                         
  -5   3   4        904.93        922.21         6.44 o                         
  -4   3   4       2701.80       2544.01        13.74 o                         
  -3   3   4          4.84          4.88         0.98 o                         
  -2   3   4      10604.97      10711.52        55.52 o                         
  -1   3   4        877.58        930.03         6.45 o                         
   0   3   4      11032.08      11111.28        65.88 o                         
   1   3   4       1051.25       1165.64         7.60 o                         
   2   3   4        262.14        213.16         1.80 o                         
   3   3   4        398.77        472.42         3.26 o                         
   4   3   4       3799.10       3843.67        17.08 o                         
   5   3   4        401.62        391.95         3.68 o                         
   6   3   4         32.45         36.55         1.55 o                         
   7   3   4         98.24         88.35         2.59 o                         
   8   3   4        307.38        280.34         5.18 o                         
   9   3   4         40.69         35.85         2.97 o                         
  10   3   4          1.02          3.58         2.66 o                         
  11   3   4         21.04         30.82         4.15 o                         
  12   3   4         51.17         46.11         4.91 o                         
  13   3   4         15.12         27.58         7.13 o                         
 -14   4   4          2.43         15.91         9.11 o                         
 -13   4   4         76.27         74.84         7.35 o                         
 -12   4   4         12.34         15.30         5.42 o                         
 -11   4   4        145.63        151.42        11.94 o                         
 -10   4   4          8.87          4.90         3.41 o                         
  -9   4   4        381.76        387.06        11.72 o                         
  -8   4   4         73.48         62.54         3.42 o                         
  -7   4   4        109.93         97.20         4.25 o                         
  -6   4   4          3.40          1.27         1.50 o                         
  -5   4   4          2.34          5.08         0.93 o                         
  -4   4   4        105.87        126.80         2.29 o                         
  -3   4   4       2048.37       2273.30        11.28 o                         
  -2   4   4        749.08        792.79         5.77 o                         
  -1   4   4       9995.01      10468.98        56.47 o                         
   0   4   4       5222.71       5493.67        37.08 o                         
   1   4   4       7173.41       7288.17        36.78 o                         
   2   4   4       2004.56       2131.30        10.68 o                         
   3   4   4       6826.57       6842.44        27.18 o                         
   4   4   4       2907.30       2839.40        13.87 o                         
   5   4   4       1410.09       1284.25         7.47 o                         
   6   4   4       4342.72       4238.15        28.35 o                         
   7   4   4       4022.82       4127.87        28.24 o                         
   8   4   4       1026.88       1023.41        10.98 o                         
   9   4   4       1432.01       1455.28        15.07 o                         
  10   4   4        476.05        451.58         8.36 o                         
  11   4   4        215.15        224.14         7.56 o                         
  12   4   4        200.76        174.25         7.33 o                         
  13   4   4        337.44        344.19        14.50 o                         
 -14   5   4         18.59         34.21         6.89 o                         
 -13   5   4         23.12         36.06         6.23 o                         
 -12   5   4        134.68        126.65         8.09 o                         
 -11   5   4         54.37         66.01         6.01 o                         
 -10   5   4         99.92         96.68         5.34 o                         
  -9   5   4        459.61        484.33         8.20 o                         
  -8   5   4        446.96        442.51         8.35 o                         
  -7   5   4       2144.45       2188.40        20.75 o                         
  -6   5   4         67.55         74.67         3.18 o                         
  -5   5   4       2910.24       2812.99        17.41 o                         
  -4   5   4        274.58        240.95         2.69 o                         
  -3   5   4       4648.95       4676.23        23.40 o                         
  -2   5   4        523.18        520.73         5.22 o                         
  -1   5   4       6066.96       6161.88        37.74 o                         
   0   5   4       2773.45       2977.86        29.40 o                         
   1   5   4       5012.93       5198.87        33.22 o                         
   2   5   4       1888.10       2082.90        10.94 o                         
   3   5   4        781.13        818.20         4.62 o                         
   4   5   4        112.96        125.04         2.21 o                         
   5   5   4         31.51         37.81         1.80 o                         
   6   5   4          8.76         22.26         2.72 o                         
   7   5   4         17.63         24.09         2.03 o                         
   8   5   4       1368.59       1330.11        15.06 o                         
   9   5   4         25.65         31.15         2.80 o                         
  10   5   4        651.92        664.52        10.35 o                         
  11   5   4         22.51         25.19         4.11 o                         
  12   5   4        592.16        597.50        12.30 o                         
  13   5   4         11.63          3.87         7.34 o                         
 -14   6   4        281.27        292.09        20.76 o                         
 -13   6   4        137.64        143.31        13.97 o                         
 -12   6   4        324.29        322.58        11.55 o                         
 -11   6   4         63.25         49.04         5.83 o                         
 -10   6   4        763.85        729.26        14.48 o                         
  -9   6   4         90.60         87.85         4.25 o                         
  -8   6   4        391.84        388.48         6.90 o                         
  -7   6   4       1313.61       1288.75        13.80 o                         
  -6   6   4         64.36         73.01         3.20 o                         
  -5   6   4        981.21        995.09         8.16 o                         
  -4   6   4         40.52         42.37         1.75 o                         
  -3   6   4       1694.58       1749.21        11.76 o                         
  -2   6   4       1347.56       1524.35         8.94 o                         
  -1   6   4       3593.01       3377.52        18.07 o                         
   0   6   4       3113.78       3230.39        16.22 o                         
   1   6   4       6626.10       6464.02        33.83 o                         
   2   6   4        166.36        162.61         2.06 o                         
   3   6   4       3768.10       3766.46        17.07 o                         
   4   6   4         27.15         26.76         1.17 o                         
   5   6   4       2833.74       2875.64        17.52 o                         
   6   6   4       1025.54       1041.57         8.61 o                         
   7   6   4       3290.67       3176.35        26.17 o                         
   8   6   4       1289.67       1300.40        14.34 o                         
   9   6   4        374.34        378.27         6.64 o                         
  10   6   4        332.93        332.69         7.43 o                         
  11   6   4        172.51        183.85         8.62 o                         
  12   6   4        269.54        273.32         8.99 o                         
  13   6   4         75.60         80.86         8.76 o                         
 -14   7   4         13.43         24.81        15.69 o                         
 -13   7   4         74.11         85.02         8.24 o                         
 -12   7   4          8.09         10.10         5.20 o                         
 -11   7   4        280.61        260.03        10.41 o                         
 -10   7   4         36.45         40.86         4.39 o                         
  -9   7   4       1509.02       1442.58        16.34 o                         
  -8   7   4        144.01        151.73         4.77 o                         
  -7   7   4       2567.41       2459.70        23.07 o                         
  -6   7   4        197.68        206.05         4.61 o                         
  -5   7   4       1228.00       1362.47        14.01 o                         
  -4   7   4          0.24          2.24         1.00 o                         
  -3   7   4       1518.49       1393.09         8.75 o                         
  -2   7   4       1979.24       2083.13        11.81 o                         
  -1   7   4       2858.55       2744.92        15.08 o                         
   0   7   4       1696.75       1741.89         8.88 o                         
   1   7   4        785.23        662.89         3.96 o                         
   2   7   4        832.11        863.29         5.30 o                         
   3   7   4        678.52        600.61         4.30 o                         
   4   7   4       1474.03       1435.82         9.78 o                         
   5   7   4       1873.84       1841.72        13.16 o                         
   6   7   4          3.85         14.89         1.58 o                         
   7   7   4        157.31        149.96         4.10 o                         
   8   7   4        476.00        481.37         7.34 o                         
   9   7   4         14.18         14.62         2.57 o                         
  10   7   4        415.87        404.78         8.26 o                         
  11   7   4          1.65          2.31         3.24 o                         
  12   7   4        111.39        110.99        10.74 o                         
  13   7   4         66.88         66.71        15.44 o                         
 -13   8   4         61.81         77.31         8.07 o                         
 -12   8   4        215.07        228.18        10.60 o                         
 -11   8   4          0.54          3.83         4.57 o                         
 -10   8   4         70.27         70.01         5.18 o                         
  -9   8   4         28.13         29.27         4.09 o                         
  -8   8   4        108.18         90.06         4.05 o                         
  -7   8   4        106.86         97.71         3.94 o                         
  -6   8   4          1.46          0.08         1.72 o                         
  -5   8   4         19.50         26.27         2.65 o                         
  -4   8   4        323.78        363.46         5.53 o                         
  -3   8   4        214.00        237.87         3.40 o                         
  -2   8   4        776.72        828.61         6.07 o                         
  -1   8   4        535.87        513.78         4.17 o                         
   0   8   4         34.99         26.23         1.05 o                         
   1   8   4       1460.77       1462.78         7.43 o                         
   2   8   4        853.07        744.85         4.71 o                         
   3   8   4        433.45        441.05         3.95 o                         
   4   8   4         77.07         74.53         2.15 o                         
   5   8   4       1724.21       1704.52        12.51 o                         
   6   8   4         25.82         31.18         2.04 o                         
   7   8   4       2561.11       2527.69        21.91 o                         
   8   8   4        773.70        763.13         9.61 o                         
   9   8   4        314.28        300.18         6.31 o                         
  10   8   4         90.42         95.62         4.41 o                         
  11   8   4        490.50        460.74         9.40 o                         
  12   8   4          8.85          9.35         4.81 o                         
  13   8   4        278.48        282.02        13.59 o                         
 -13   9   4          0.94          1.31         7.33 o                         
 -12   9   4        105.36        117.89         8.32 o                         
 -11   9   4        326.75        320.56        11.10 o                         
 -10   9   4         90.92         99.54         5.87 o                         
  -9   9   4        213.25        199.34         7.05 o                         
  -8   9   4        857.79        884.92        11.99 o                         
  -7   9   4        440.62        439.59         7.32 o                         
  -6   9   4        102.83        133.42         5.70 o                         
  -5   9   4       1221.18       1189.57        16.93 o                         
  -4   9   4       1814.91       1775.01        17.03 o                         
  -3   9   4          3.76          5.06         2.04 o                         
  -2   9   4       1130.51       1140.94         8.81 o                         
  -1   9   4        106.04         89.71         1.93 o                         
   0   9   4       3355.79       3602.59        23.97 o                         
   1   9   4        835.19        876.58         5.41 o                         
   2   9   4       4875.21       4946.88        28.50 o                         
   3   9   4       1677.07       1671.52        10.85 o                         
   4   9   4        195.45        181.47         3.21 o                         
   5   9   4        169.43        172.55         3.36 o                         
   6   9   4         10.67          9.96         2.63 o                         
   7   9   4        443.82        475.00         7.16 o                         
   8   9   4        155.28        144.47         4.84 o                         
   9   9   4        387.26        386.32         8.61 o                         
  10   9   4        203.90        212.04         6.81 o                         
  11   9   4        350.63        349.41        10.39 o                         
  12   9   4         94.32         92.58         7.69 o                         
  13   9   4         99.84        109.73        13.33 o                         
 -13  10   4          1.62         -5.46         8.33 o                         
 -12  10   4        159.01        171.85         9.88 o                         
 -11  10   4         18.83         18.69         5.28 o                         
 -10  10   4         40.00         40.55         4.62 o                         
  -9  10   4        136.91        127.08         6.00 o                         
  -8  10   4        808.82        768.67        13.37 o                         
  -7  10   4        443.18        419.73         7.30 o                         
  -6  10   4       1559.77       1521.44        15.80 o                         
  -5  10   4        496.66        485.31        13.06 o                         
  -4  10   4       1184.58       1208.40        12.98 o                         
  -3  10   4       1035.02       1074.44        11.04 o                         
  -2  10   4       3150.27       3212.25        22.75 o                         
  -1  10   4       2522.85       2556.26        17.46 o                         
   0  10   4       1520.31       1602.84        11.24 o                         
   1  10   4       6694.71       6761.34        36.30 o                         
   2  10   4       2021.94       2059.83        13.53 o                         
   3  10   4       4258.85       4229.19        27.08 o                         
   4  10   4       1676.23       1705.32        13.18 o                         
   5  10   4       2213.25       2233.14        17.90 o                         
   6  10   4        223.59        206.47         5.34 o                         
   7  10   4       3680.63       3573.45        29.76 o                         
   8  10   4        421.13        465.43         7.53 o                         
   9  10   4        822.40        792.23        11.72 o                         
  10  10   4         35.17         38.39         3.90 o                         
  11  10   4        279.51        270.95         7.92 o                         
  12  10   4          2.30         10.17         5.85 o                         
 -13  11   4         11.40         24.81        16.71 o                         
 -12  11   4        183.94        176.61         9.99 o                         
 -11  11   4          0.99          3.32         4.31 o                         
 -10  11   4        434.17        405.09        10.43 o                         
  -9  11   4        142.63        148.80         7.91 o                         
  -8  11   4        604.55        591.16        10.93 o                         
  -7  11   4        241.78        232.47         6.72 o                         
  -6  11   4       1387.25       1360.95        14.80 o                         
  -5  11   4        535.47        567.10         8.91 o                         
  -4  11   4       1175.55       1181.87        13.00 o                         
  -3  11   4       2046.11       1989.01        18.03 o                         
  -2  11   4        633.81        646.25         7.54 o                         
  -1  11   4       2378.24       2453.46        19.64 o                         
   0  11   4        107.23         92.65         2.65 o                         
   1  11   4       3620.33       3531.49        23.13 o                         
   2  11   4        490.21        496.54         6.06 o                         
   3  11   4       1035.74       1007.96         9.80 o                         
   4  11   4        569.52        556.80         6.12 o                         
   5  11   4        103.61         99.48         3.91 o                         
   6  11   4        182.30        194.99         4.80 o                         
   7  11   4        266.18        240.25         7.46 o                         
   8  11   4        347.53        328.82         7.23 o                         
   9  11   4         78.04         85.36         4.79 o                         
  10  11   4        151.06        152.24         7.96 o                         
  11  11   4        107.88        104.78         5.72 o                         
  12  11   4        117.55        138.37        11.08 o                         
 -12  12   4         96.58         83.85         8.16 o                         
 -11  12   4         55.41         54.83         5.76 o                         
 -10  12   4          3.30          3.93         4.25 o                         
  -9  12   4          1.12          3.55         3.68 o                         
  -8  12   4         69.72         57.14         4.73 o                         
  -7  12   4         21.42         16.81         3.23 o                         
  -6  12   4        127.50        134.76         4.73 o                         
  -5  12   4         15.24         16.31         7.41 o                         
  -4  12   4        126.48        123.47         4.38 o                         
  -3  12   4         87.79        104.59         3.84 o                         
  -2  12   4         21.17         20.52         4.24 o                         
  -1  12   4        427.67        443.07         6.75 o                         
   0  12   4        372.31        351.84         5.28 o                         
   1  12   4        655.91        633.81         7.49 o                         
   2  12   4       1787.53       1638.53        14.85 o                         
   3  12   4        745.29        709.77         8.22 o                         
   4  12   4        788.26        803.07         8.68 o                         
   5  12   4        541.56        533.43         7.42 o                         
   6  12   4        374.10        365.67         9.43 o                         
   7  12   4         66.22         76.35         5.46 o                         
   8  12   4        213.07        203.47         6.33 o                         
   9  12   4        121.98        121.91         5.55 o                         
  10  12   4          6.96         11.92         3.77 o                         
  11  12   4         24.84         21.21         3.99 o                         
  12  12   4          3.78          7.82         6.32 o                         
 -12  13   4          9.85          2.41         5.85 o                         
 -11  13   4        343.97        338.10        12.48 o                         
 -10  13   4        119.07        116.01         6.69 o                         
  -9  13   4        522.89        496.85        11.01 o                         
  -8  13   4          1.58          0.04         3.22 o                         
  -7  13   4        634.59        634.89        11.13 o                         
  -6  13   4        290.48        279.61         7.28 o                         
  -5  13   4        794.29        786.61        12.14 o                         
  -4  13   4          7.92         12.86         3.79 o                         
  -3  13   4        262.28        283.96         6.13 o                         
  -2  13   4        664.94        585.44         8.79 o                         
  -1  13   4       1232.11       1169.46        13.93 o                         
   0  13   4        296.72        253.95         4.91 o                         
   1  13   4          2.97          5.88         1.72 o                         
   2  13   4        364.77        347.25         5.56 o                         
   3  13   4         54.95         49.69         2.62 o                         
   4  13   4        113.04        107.73         5.13 o                         
   5  13   4         97.66         92.00         8.41 o                         
   6  13   4        265.29        265.12         6.44 o                         
   7  13   4        561.83        536.00        10.30 o                         
   8  13   4        213.53        217.79         6.67 o                         
   9  13   4        134.88        119.65         5.55 o                         
  10  13   4        101.73         93.51         5.58 o                         
  11  13   4        157.25        163.41         7.01 o                         
 -11  14   4          7.64          1.50         4.81 o                         
 -10  14   4        150.48        139.45         7.39 o                         
  -9  14   4         21.50         19.11         4.56 o                         
  -8  14   4        713.88        688.90        17.54 o                         
  -7  14   4         94.00         91.80         5.30 o                         
  -6  14   4       1572.53       1529.78        22.03 o                         
  -5  14   4         91.15         85.04         6.07 o                         
  -4  14   4       1140.72       1118.24        16.60 o                         
  -3  14   4         95.89         87.52         4.15 o                         
  -2  14   4       1524.52       1569.46        17.92 o                         
  -1  14   4        184.96        185.70         5.05 o                         
   0  14   4       2578.88       2549.86        26.30 o                         
   1  14   4        237.90        219.51         4.66 o                         
   2  14   4       2754.44       2686.48        22.94 o                         
   3  14   4         68.22         63.12         3.04 o                         
   4  14   4       2380.61       2407.70        21.38 o                         
   5  14   4         14.73         21.37         2.95 o                         
   6  14   4       1963.73       1972.59        20.85 o                         
   7  14   4        230.78        239.65         6.72 o                         
   8  14   4       1251.28       1267.30        16.08 o                         
   9  14   4          7.04          6.14         3.53 o                         
  10  14   4        322.94        309.94         9.23 o                         
  11  14   4         52.23         51.49         5.09 o                         
 -11  15   4        147.07        129.08         7.70 o                         
 -10  15   4        134.22        116.92         6.92 o                         
  -9  15   4        114.37        108.35         6.18 o                         
  -8  15   4        389.84        374.06         9.54 o                         
  -7  15   4         37.80         37.14         4.29 o                         
  -6  15   4        337.21        338.46         8.35 o                         
  -5  15   4        153.98        154.72         6.91 o                         
  -4  15   4        322.50        340.44         7.97 o                         
  -3  15   4         31.32         37.51         3.21 o                         
  -2  15   4        120.26        129.95         6.07 o                         
  -1  15   4          3.86          3.86         3.14 o                         
   0  15   4         22.88         24.48         2.71 o                         
   1  15   4         14.43         18.48         2.38 o                         
   2  15   4         71.48         75.60         3.69 o                         
   3  15   4        207.66        189.50         4.89 o                         
   4  15   4          0.47          0.97         2.13 o                         
   5  15   4        330.17        325.94         7.14 o                         
   6  15   4          7.12          9.79         2.98 o                         
   7  15   4        155.51        160.19         6.04 o                         
   8  15   4         11.39         16.11         3.66 o                         
   9  15   4        338.91        339.53        11.68 o                         
  10  15   4          4.69          3.74         3.74 o                         
  11  15   4        310.06        319.92        13.37 o                         
 -10  16   4         16.08         16.75         5.05 o                         
  -9  16   4          6.29          4.47         4.36 o                         
  -8  16   4         36.69         31.38         4.57 o                         
  -7  16   4        184.68        188.26         7.36 o                         
  -6  16   4        124.66        113.37         5.69 o                         
  -5  16   4        138.52        139.88         6.91 o                         
  -4  16   4        236.62        237.93         7.68 o                         
  -3  16   4         39.80         41.57         3.56 o                         
  -2  16   4        520.17        530.37         9.23 o                         
  -1  16   4         25.75         24.57         2.97 o                         
   0  16   4        770.87        777.13        22.36 o                         
   1  16   4        725.15        701.30         9.94 o                         
   2  16   4        578.16        581.35         8.25 o                         
   3  16   4         79.64         64.96         3.45 o                         
   4  16   4        465.87        460.02         8.03 o                         
   5  16   4        166.42        173.91         5.95 o                         
   6  16   4        208.60        212.60         6.74 o                         
   7  16   4          9.90          8.29         3.35 o                         
   8  16   4        193.67        186.43        10.37 o                         
   9  16   4         35.95         38.62         4.55 o                         
  10  16   4        148.01        140.48         6.67 o                         
 -10  17   4        340.16        339.42        14.47 o                         
  -9  17   4          4.45          4.49         4.47 o                         
  -8  17   4        205.61        187.11         7.91 o                         
  -7  17   4         55.05         53.41         5.27 o                         
  -6  17   4        261.20        251.49         8.16 o                         
  -5  17   4         12.91         11.31         4.09 o                         
  -4  17   4        265.26        254.84         9.84 o                         
  -3  17   4        164.54        157.12         5.99 o                         
  -2  17   4        523.19        492.00        10.70 o                         
  -1  17   4         99.37        102.11         4.87 o                         
   0  17   4        391.91        355.73         9.05 o                         
   1  17   4         11.58         15.98         2.72 o                         
   2  17   4         25.29         21.76         2.89 o                         
   3  17   4          2.97          1.75         3.16 o                         
   4  17   4          1.34          3.77         2.87 o                         
   5  17   4         66.59         68.76         4.51 o                         
   6  17   4         80.45         76.97         4.64 o                         
   7  17   4          4.78          3.81         3.53 o                         
   8  17   4         39.18         34.68         4.42 o                         
   9  17   4          1.33         -1.04         3.59 o                         
  10  17   4        115.53        124.88         8.70 o                         
  -9  18   4          0.23         -3.14         3.94 o                         
  -8  18   4         73.14         66.35         5.94 o                         
  -7  18   4        144.41        139.88         7.26 o                         
  -6  18   4        151.87        157.58         6.96 o                         
  -5  18   4        115.44        124.75         7.11 o                         
  -4  18   4        561.22        552.43        12.56 o                         
  -3  18   4        184.88        180.06         7.50 o                         
  -2  18   4        245.20        227.40         7.78 o                         
  -1  18   4        614.37        615.78        10.75 o                         
   0  18   4       1111.14       1137.35        15.76 o                         
   1  18   4        454.75        475.00         8.87 o                         
   2  18   4        851.65        828.63        12.60 o                         
   3  18   4        620.25        599.43        10.10 o                         
   4  18   4        380.15        382.90         8.32 o                         
   5  18   4        316.61        313.25         8.39 o                         
   6  18   4        572.39        554.37        10.49 o                         
   7  18   4        110.29        111.80         5.79 o                         
   8  18   4        129.81        123.87         9.00 o                         
   9  18   4         97.02         85.49         5.85 o                         
  -9  19   4         70.35         86.57        18.23 o                         
  -8  19   4         33.25         39.02         5.50 o                         
  -7  19   4         10.99         14.98         7.16 o                         
  -6  19   4         69.02         73.99         5.82 o                         
  -5  19   4         41.61         46.66         5.74 o                         
  -4  19   4         15.99         16.84         4.14 o                         
  -3  19   4        181.46        173.26         7.88 o                         
  -2  19   4        218.19        220.81        10.56 o                         
  -1  19   4         26.53         28.54         3.82 o                         
   0  19   4        161.15        157.34         7.34 o                         
   1  19   4         77.13         74.53         4.56 o                         
   2  19   4         19.33         21.17         3.71 o                         
   3  19   4          2.20          2.43         3.53 o                         
   4  19   4         19.79         24.64         3.79 o                         
   5  19   4        194.69        203.13         7.07 o                         
   6  19   4         69.23         73.07         5.19 o                         
   7  19   4        149.96        149.50         6.66 o                         
   8  19   4        178.51        195.79        10.34 o                         
  -8  20   4         17.36         12.68         5.48 o                         
  -7  20   4        152.40        158.49         7.83 o                         
  -6  20   4        147.78        152.39         7.34 o                         
  -5  20   4         13.10         15.77         4.56 o                         
  -4  20   4        178.78        186.98         7.45 o                         
  -3  20   4         32.80         35.45         5.26 o                         
  -2  20   4        469.52        460.14        11.59 o                         
  -1  20   4        200.05        203.36         8.99 o                         
   0  20   4        872.09        848.63        12.71 o                         
   1  20   4        133.56        124.13         5.75 o                         
   2  20   4        544.76        548.66        11.49 o                         
   3  20   4       1183.08       1183.71        37.14 o                         
   4  20   4        355.08        369.97        17.44 o                         
   5  20   4        308.11        324.28         8.72 o                         
   6  20   4        388.40        390.85         9.51 o                         
   7  20   4        409.11        409.09        10.19 o                         
  -7  21   4        234.50        223.43        10.36 o                         
  -6  21   4          0.08          6.41         4.35 o                         
  -5  21   4        177.07        182.77         9.20 o                         
  -4  21   4         37.00         37.11         6.33 o                         
  -3  21   4        328.44        320.12        13.77 o                         
  -2  21   4         12.20         12.57         4.66 o                         
  -1  21   4        207.00        202.82        10.74 o                         
   0  21   4         77.35         89.42         5.31 o                         
   1  21   4        143.66        128.90         6.27 o                         
   2  21   4         40.00         42.80         5.18 o                         
   3  21   4         36.91         45.05         7.75 o                         
   4  21   4          5.82          6.67         4.39 o                         
   5  21   4         22.64         21.27         4.68 o                         
   6  21   4         16.09         13.60         4.10 o                         
   7  21   4          0.19         -1.52        10.63 o                         
  -6  22   4         85.52         87.58        15.19 o                         
  -5  22   4        237.23        233.89        10.39 o                         
  -4  22   4         73.28         68.18         6.09 o                         
  -3  22   4        348.77        340.88        11.50 o                         
  -2  22   4         42.10         37.54         5.45 o                         
  -1  22   4        263.09        273.61        10.57 o                         
   0  22   4         17.20         12.66         4.20 o                         
   1  22   4        160.36        174.01         7.83 o                         
   2  22   4         41.17         42.36         5.09 o                         
   3  22   4        132.12        147.12         7.33 o                         
   4  22   4         76.35         77.32         6.16 o                         
   5  22   4         52.91         49.46         7.23 o                         
   6  22   4          9.91         21.26        18.22 o                         
  -4  23   4        131.95        125.69         7.87 o                         
  -3  23   4        216.45        238.02        10.83 o                         
  -2  23   4         11.28          9.48         4.85 o                         
  -1  23   4        304.54        312.18        10.14 o                         
   0  23   4          1.12         -2.42         4.15 o                         
   1  23   4        139.40        143.75         7.71 o                         
   2  23   4          0.93          3.15         5.24 o                         
   3  23   4         98.50        112.98         7.14 o                         
   4  23   4         35.90         30.23         8.61 o                         
  -2  24   4          2.31          8.61         8.61 o                         
  -1  24   4        310.05        328.96        11.27 o                         
   0  24   4          1.09          7.08         6.60 o                         
   1  24   4        301.95        330.57        21.26 o                         
 -13   0   5        163.56        186.82        17.72 o                         
 -11   0   5        672.44        676.53        26.33 o                         
  -9   0   5        655.93        685.29        15.29 o                         
  -7   0   5       3030.99       3101.13        65.20 o                         
  -5   0   5      11922.62      12314.60       127.09 o                         
  -3   0   5       4344.68       4457.86        34.43 o                         
  -1   0   5       7431.17       6569.79        44.74 o                         
   1   0   5       3330.99       3115.87        21.33 o                         
   3   0   5       2842.84       2923.82        17.22 o                         
   5   0   5       5855.45       5750.35        40.54 o                         
   7   0   5       1298.35       1303.23        15.17 o                         
   9   0   5        445.82        423.95        13.17 o                         
  11   0   5        156.49        152.62        11.90 o                         
  13   0   5          2.51          1.01         8.10 o                         
 -14   1   5         41.23         46.68         9.37 o                         
 -13   1   5        257.55        285.74        15.21 o                         
 -12   1   5        153.80        137.59        10.88 o                         
 -11   1   5        119.51        111.15         9.29 o                         
 -10   1   5        367.43        370.27        10.09 o                         
  -9   1   5        610.98        615.70        17.25 o                         
  -8   1   5         23.79         14.08         2.35 o                         
  -7   1   5       1705.80       1702.18        15.87 o                         
  -6   1   5        370.70        366.10         7.53 o                         
  -5   1   5       1244.92       1308.83        10.21 o                         
  -4   1   5         19.96         13.64         1.08 o                         
  -3   1   5       5878.91       6323.18        30.98 o                         
  -2   1   5         35.49         32.89         1.15 o                         
  -1   1   5        726.53        781.57         4.85 o                         
   0   1   5        916.20        950.99         5.66 o                         
   1   1   5        845.39        915.88         5.28 o                         
   2   1   5       1495.58       1321.20         6.14 o                         
   3   1   5        828.02        831.77         4.51 o                         
   4   1   5        879.30        819.71         4.89 o                         
   5   1   5       1022.78       1086.21         6.95 o                         
   6   1   5       4482.22       4576.08        27.36 o                         
   7   1   5        184.21        187.74         3.42 o                         
   8   1   5       1086.67       1099.54        12.75 o                         
   9   1   5        139.83        137.68         8.03 o                         
  10   1   5       2363.72       2271.18        26.10 o                         
  11   1   5         21.01         27.03         4.13 o                         
  12   1   5       1591.93       1632.27        21.83 o                         
  13   1   5          6.24          4.63         5.96 o                         
 -14   2   5          0.13          3.31         7.28 o                         
 -13   2   5          0.03          8.56        10.88 o                         
 -12   2   5         22.32         27.47         7.18 o                         
 -11   2   5         47.15         60.96         7.88 o                         
 -10   2   5        101.28        118.15         6.54 o                         
  -9   2   5         46.32         27.74         3.70 o                         
  -8   2   5         44.90         57.35         3.77 o                         
  -7   2   5        195.88        218.06         4.60 o                         
  -6   2   5       1687.70       1775.26        13.29 o                         
  -5   2   5       2103.15       2155.01        14.20 o                         
  -4   2   5       8162.55       8405.77        44.01 o                         
  -3   2   5       6163.01       6198.15        30.45 o                         
  -2   2   5       9672.10      10058.29        42.27 o                         
  -1   2   5       2816.88       2815.10        15.83 o                         
   0   2   5       5167.34       5105.36        26.20 o                         
   1   2   5        239.16        212.92         1.82 o                         
   2   2   5        926.39        908.29         4.62 o                         
   3   2   5       1558.21       1665.80         7.93 o                         
   4   2   5       4169.83       4385.32        21.58 o                         
   5   2   5         65.66         71.69         1.89 o                         
   6   2   5         55.11         64.38         1.99 o                         
   7   2   5         94.18        112.06         3.09 o                         
   8   2   5         61.53         52.49         2.91 o                         
   9   2   5        220.60        209.09         5.62 o                         
  10   2   5         56.01         54.53         4.53 o                         
  11   2   5         20.44         18.12         3.94 o                         
  12   2   5         14.06         15.05         4.22 o                         
  13   2   5          3.84          2.68         6.07 o                         
 -14   3   5         60.85         70.44         9.65 o                         
 -13   3   5        380.38        411.48        17.17 o                         
 -12   3   5        103.00        102.39         9.80 o                         
 -11   3   5        514.42        499.35        12.64 o                         
 -10   3   5        160.59        160.36         7.56 o                         
  -9   3   5        576.92        584.73        10.08 o                         
  -8   3   5        937.82        922.65        12.83 o                         
  -7   3   5       1762.67       1784.76        19.81 o                         
  -6   3   5       1507.98       1494.38        12.11 o                         
  -5   3   5       3012.40       3112.95        22.62 o                         
  -4   3   5       2640.52       2591.57        14.05 o                         
  -3   3   5       1343.77       1486.32         8.05 o                         
  -2   3   5         20.18         11.37         0.80 o                         
  -1   3   5        799.24        778.34         5.35 o                         
   0   3   5       4320.23       4553.41        23.62 o                         
   1   3   5          3.79          6.98         0.76 o                         
   2   3   5       1598.27       1663.83         7.77 o                         
   3   3   5       2347.50       2332.41        10.61 o                         
   4   3   5       1965.36       2038.69        11.70 o                         
   5   3   5        301.39        342.17         3.45 o                         
   6   3   5       4052.94       3955.86        24.40 o                         
   7   3   5        345.91        352.76         4.67 o                         
   8   3   5         61.56         60.56         3.64 o                         
   9   3   5        871.13        848.01        11.26 o                         
  10   3   5        277.17        278.49         7.88 o                         
  11   3   5        477.60        458.31        10.17 o                         
  12   3   5         11.67         14.95         4.46 o                         
  13   3   5        277.05        302.52        18.23 o                         
 -14   4   5          0.28          9.31         8.00 o                         
 -13   4   5         72.98         73.41         9.67 o                         
 -12   4   5        201.44        220.95        13.06 o                         
 -11   4   5        581.29        568.94        13.47 o                         
 -10   4   5         46.13         58.88         7.84 o                         
  -9   4   5        366.86        355.35         8.18 o                         
  -8   4   5         12.50         20.25         3.80 o                         
  -7   4   5        917.77        891.27        14.09 o                         
  -6   4   5       1272.65       1280.90        20.21 o                         
  -5   4   5       4338.75       4431.88        27.95 o                         
  -4   4   5       3180.21       3133.25        16.08 o                         
  -3   4   5         91.81         96.68         1.59 o                         
  -2   4   5       5630.99       5724.31        28.17 o                         
  -1   4   5        427.59        415.10         3.17 o                         
   0   4   5       3300.92       3110.60        17.51 o                         
   1   4   5       2922.55       3063.68        13.56 o                         
   2   4   5       5581.72       5730.05        24.83 o                         
   3   4   5        511.56        539.16         3.59 o                         
   4   4   5       5377.62       5416.71        26.18 o                         
   5   4   5        884.37        881.40         6.29 o                         
   6   4   5        647.26        710.25         6.87 o                         
   7   4   5         85.92         86.56         2.94 o                         
   8   4   5        310.62        321.07         6.38 o                         
   9   4   5          1.70          6.97         2.67 o                         
  10   4   5        171.69        163.87         9.50 o                         
  11   4   5         60.45         57.52         5.04 o                         
  12   4   5         28.29         26.22         4.54 o                         
  13   4   5          0.34         10.10         6.41 o                         
 -13   5   5          3.27          6.68         6.65 o                         
 -12   5   5         93.19         98.71        10.16 o                         
 -11   5   5        171.04        164.31        12.00 o                         
 -10   5   5        406.22        422.02        11.17 o                         
  -9   5   5         30.81         39.92         3.83 o                         
  -8   5   5         30.41         23.57         3.22 o                         
  -7   5   5          6.19          8.56         2.48 o                         
  -6   5   5        169.00        156.71         4.61 o                         
  -5   5   5       1187.46       1251.10        15.15 o                         
  -4   5   5        174.95        181.38         2.37 o                         
  -3   5   5         18.58         16.30         0.99 o                         
  -2   5   5        860.97        874.68         5.84 o                         
  -1   5   5          4.65         27.03         1.18 o                         
   0   5   5       1406.47       1466.98         8.21 o                         
   1   5   5        130.03        201.48         1.91 o                         
   2   5   5       3983.39       3972.25        17.81 o                         
   3   5   5        278.94        241.91         2.04 o                         
   4   5   5       2488.62       2556.57        13.53 o                         
   5   5   5       1407.60       1414.78         9.96 o                         
   6   5   5       2751.85       2730.71        18.46 o                         
   7   5   5       2077.17       2083.76        16.96 o                         
   8   5   5        799.34        826.31         9.81 o                         
   9   5   5        646.97        622.93         9.63 o                         
  10   5   5       1133.09       1050.73        18.57 o                         
  11   5   5       1231.06       1234.92        18.28 o                         
  12   5   5        542.26        567.67        14.76 o                         
  13   5   5        652.36        645.80        19.51 o                         
 -13   6   5         16.27         21.09         7.91 o                         
 -12   6   5          1.15          8.93         5.68 o                         
 -11   6   5        190.45        200.59         9.50 o                         
 -10   6   5        132.81        144.07         6.57 o                         
  -9   6   5         13.51         21.06         3.65 o                         
  -8   6   5          2.17         -0.72         2.77 o                         
  -7   6   5        648.37        646.68        10.03 o                         
  -6   6   5          0.92          2.67         2.14 o                         
  -5   6   5       1596.32       1634.42        14.73 o                         
  -4   6   5        474.64        478.90         4.32 o                         
  -3   6   5       3878.16       3947.07        20.52 o                         
  -2   6   5       2985.81       3046.07        15.04 o                         
  -1   6   5       2675.51       2573.29        12.58 o                         
   0   6   5       2568.23       2686.31        11.50 o                         
   1   6   5       1418.35       1289.19         6.54 o                         
   2   6   5       4832.59       5067.08        21.76 o                         
   3   6   5       5001.61       5078.09        22.68 o                         
   4   6   5        499.31        561.06         4.66 o                         
   5   6   5       2123.92       2110.03        14.73 o                         
   6   6   5        459.78        465.48         5.67 o                         
   7   6   5        329.99        370.05         5.98 o                         
   8   6   5        198.37        178.61         4.64 o                         
   9   6   5         70.41         60.62         4.42 o                         
  10   6   5         15.73         17.90         3.46 o                         
  11   6   5        110.36        110.35         6.25 o                         
  12   6   5         47.19         47.05         6.57 o                         
  13   6   5          4.87         -1.15         7.59 o                         
 -13   7   5         50.37         59.37         8.72 o                         
 -12   7   5        682.81        688.01        19.42 o                         
 -11   7   5          5.46         13.14         4.83 o                         
 -10   7   5       1002.86       1013.54        15.48 o                         
  -9   7   5         36.01         38.05         4.38 o                         
  -8   7   5       2570.88       2534.17        27.56 o                         
  -7   7   5        284.23        268.14         6.44 o                         
  -6   7   5       1535.70       1575.31        15.79 o                         
  -5   7   5       1594.43       1507.14        12.83 o                         
  -4   7   5       3769.90       3863.13        50.11 o                         
  -3   7   5        461.29        448.50         4.00 o                         
  -2   7   5        859.41        808.49         5.34 o                         
  -1   7   5        686.33        703.63         5.46 o                         
   0   7   5       1492.94       1536.03         7.49 o                         
   1   7   5        300.86        296.07         2.34 o                         
   2   7   5       1013.18       1084.05         6.20 o                         
   3   7   5        411.16        431.42         3.71 o                         
   4   7   5        163.51        176.03         2.83 o                         
   5   7   5         96.72        106.38         2.69 o                         
   6   7   5        536.79        497.68         6.19 o                         
   7   7   5        123.53        126.75         5.03 o                         
   8   7   5        101.59         88.24         3.71 o                         
   9   7   5        151.00        172.21         5.08 o                         
  10   7   5         53.12         53.53         4.19 o                         
  11   7   5         11.02         18.04         4.27 o                         
  12   7   5        229.37        226.15         8.64 o                         
  13   7   5          5.34         11.54         7.13 o                         
 -13   8   5         49.08         49.45        11.64 o                         
 -12   8   5        168.06        188.86        12.41 o                         
 -11   8   5         62.48         60.89         6.51 o                         
 -10   8   5        432.37        425.59        10.03 o                         
  -9   8   5          4.89          0.75         3.36 o                         
  -8   8   5        593.92        572.06        10.19 o                         
  -7   8   5          3.07          4.05         2.63 o                         
  -6   8   5       1090.17       1085.83        12.32 o                         
  -5   8   5        152.08        152.99         3.92 o                         
  -4   8   5       1508.77       1467.99        16.34 o                         
  -3   8   5       2911.96       2976.86        27.79 o                         
  -2   8   5        783.22        780.18         5.94 o                         
  -1   8   5        250.82        233.55         2.06 o                         
   0   8   5       2557.01       2616.45        11.43 o                         
   1   8   5        566.80        520.71         3.13 o                         
   2   8   5       3392.04       3452.67        16.50 o                         
   3   8   5       2765.55       2685.23        17.02 o                         
   4   8   5       2405.46       2385.90        16.39 o                         
   5   8   5        621.65        637.35         7.02 o                         
   6   8   5       1102.87       1137.80        10.71 o                         
   7   8   5        614.96        603.07         8.16 o                         
   8   8   5         88.51         90.84         3.83 o                         
   9   8   5        466.42        457.34         7.70 o                         
  10   8   5         20.73         21.77         3.63 o                         
  11   8   5        198.42        192.35         7.76 o                         
  12   8   5          2.48          5.04         4.17 o                         
  13   8   5          7.09         11.11         9.08 o                         
 -13   9   5         24.40         21.66         8.50 o                         
 -12   9   5        141.84        149.51        11.85 o                         
 -11   9   5        222.65        223.60         8.70 o                         
 -10   9   5        170.67        171.59         7.39 o                         
  -9   9   5         92.39         97.37         5.45 o                         
  -8   9   5        577.13        578.77        10.68 o                         
  -7   9   5         37.94         43.48         5.03 o                         
  -6   9   5       2026.74       1957.96        19.44 o                         
  -5   9   5          2.03          5.83         2.07 o                         
  -4   9   5       1841.35       1812.27        20.14 o                         
  -3   9   5        182.29        189.83         4.54 o                         
  -2   9   5        472.18        487.89         4.62 o                         
  -1   9   5       1575.33       1522.73         8.81 o                         
   0   9   5       2512.62       2517.78        11.73 o                         
   1   9   5        933.72        948.09         5.33 o                         
   2   9   5        654.79        692.93         5.97 o                         
   3   9   5       2876.50       2901.09        19.65 o                         
   4   9   5         19.27         27.93         2.01 o                         
   5   9   5       4432.58       4353.69        31.69 o                         
   6   9   5        349.21        343.93         5.36 o                         
   7   9   5       1981.00       1954.53        18.17 o                         
   8   9   5          8.51          8.77         2.43 o                         
   9   9   5       1207.74       1195.56        13.57 o                         
  10   9   5          1.85          2.52         3.29 o                         
  11   9   5       1202.22       1222.76        18.41 o                         
  12   9   5         28.59         26.70         4.97 o                         
 -13  10   5          9.61         19.24        11.14 o                         
 -12  10   5         23.01         17.09         5.73 o                         
 -11  10   5         49.43         49.00         5.45 o                         
 -10  10   5         47.09         44.73         4.91 o                         
  -9  10   5         20.42         14.50         3.76 o                         
  -8  10   5         90.54         98.82         5.23 o                         
  -7  10   5          0.07          2.80         2.62 o                         
  -6  10   5        597.70        557.55         9.43 o                         
  -5  10   5         42.32         52.62         4.89 o                         
  -4  10   5       2030.52       2021.31        22.29 o                         
  -3  10   5        269.94        245.27         5.63 o                         
  -2  10   5       1238.23       1311.03        11.18 o                         
  -1  10   5          1.79          5.77         1.19 o                         
   0  10   5       1360.47       1481.66         7.96 o                         
   1  10   5        465.20        384.64         3.86 o                         
   2  10   5       4937.24       4849.17        37.20 o                         
   3  10   5          4.39         11.63         1.63 o                         
   4  10   5       1826.79       1913.85        15.68 o                         
   5  10   5        158.36        165.89         3.83 o                         
   6  10   5       1482.54       1449.41        14.34 o                         
   7  10   5        117.44        115.25         4.15 o                         
   8  10   5        903.07        881.50        11.05 o                         
   9  10   5        714.13        715.29        10.19 o                         
  10  10   5        146.27        158.18        10.67 o                         
  11  10   5         15.66          8.16         4.24 o                         
  12  10   5        103.86        108.33         6.89 o                         
 -12  11   5        141.91        137.85         8.99 o                         
 -11  11   5        445.49        442.07        11.32 o                         
 -10  11   5        106.59        101.56         6.32 o                         
  -9  11   5        291.54        287.43         8.70 o                         
  -8  11   5        637.53        603.69        11.19 o                         
  -7  11   5        715.54        700.60        10.14 o                         
  -6  11   5         25.91         24.42         3.43 o                         
  -5  11   5       3560.73       3422.39        50.22 o                         
  -4  11   5        725.37        710.63        19.48 o                         
  -3  11   5       1236.21       1227.55        17.69 o                         
  -2  11   5        123.74        126.26         4.23 o                         
  -1  11   5       1703.36       1606.47        14.40 o                         
   0  11   5          3.56          3.09         1.23 o                         
   1  11   5        960.25        979.20         9.06 o                         
   2  11   5        129.77        136.91         3.55 o                         
   3  11   5        165.51        165.09         5.47 o                         
   4  11   5        910.66        846.32         8.74 o                         
   5  11   5          1.44          2.85         1.71 o                         
   6  11   5        120.00        116.88         4.23 o                         
   7  11   5         11.35         12.05         2.58 o                         
   8  11   5         23.33         20.00         2.96 o                         
   9  11   5          4.15          5.28         3.06 o                         
  10  11   5          2.46          2.09         3.70 o                         
  11  11   5         93.40         87.59         6.25 o                         
  12  11   5         63.85         56.28         5.70 o                         
 -12  12   5         45.98         37.88         6.94 o                         
 -11  12   5          1.78         -2.76         4.42 o                         
 -10  12   5        187.38        169.58         7.75 o                         
  -9  12   5         39.99         39.79         4.64 o                         
  -8  12   5         91.10         81.46         5.35 o                         
  -7  12   5         65.10         58.23         4.29 o                         
  -6  12   5         62.08         65.07         4.10 o                         
  -5  12   5        225.10        211.24         6.90 o                         
  -4  12   5        255.34        247.33         7.00 o                         
  -3  12   5        656.98        657.63        14.62 o                         
  -2  12   5        495.01        495.24         7.84 o                         
  -1  12   5        327.55        338.34         6.80 o                         
   0  12   5         84.86         77.58         2.48 o                         
   1  12   5        637.76        610.81         7.38 o                         
   2  12   5        292.84        294.09         5.69 o                         
   3  12   5       1520.19       1465.42        13.92 o                         
   4  12   5       1930.47       1900.00        16.06 o                         
   5  12   5        544.82        549.10         8.91 o                         
   6  12   5        178.53        167.10         4.85 o                         
   7  12   5         63.84         66.43         4.01 o                         
   8  12   5        450.37        436.95         8.58 o                         
   9  12   5          3.71          1.76         3.09 o                         
  10  12   5        236.17        212.85         7.46 o                         
  11  12   5         21.87         27.12         4.87 o                         
  12  12   5         28.91         33.88         6.91 o                         
 -12  13   5         84.70         92.64        14.68 o                         
 -11  13   5        140.83        157.75         8.00 o                         
 -10  13   5        260.85        268.14         9.38 o                         
  -9  13   5        369.63        348.63         9.80 o                         
  -8  13   5         99.03        109.63         5.28 o                         
  -7  13   5       1834.31       1783.66        23.84 o                         
  -6  13   5        123.50        113.78         5.31 o                         
  -5  13   5       1959.37       1859.51        24.77 o                         
  -4  13   5        853.04        839.08        13.84 o                         
  -3  13   5       1875.20       1814.38        23.31 o                         
  -2  13   5        254.61        256.81         5.69 o                         
  -1  13   5       2810.97       2795.80        28.08 o                         
   0  13   5        656.54        642.86         7.14 o                         
   1  13   5       1144.16       1123.30        11.43 o                         
   2  13   5        198.24        207.19         4.92 o                         
   3  13   5        575.05        571.87         7.67 o                         
   4  13   5        186.84        195.47         4.74 o                         
   5  13   5        310.43        279.11         5.72 o                         
   6  13   5        240.17        253.41         6.36 o                         
   7  13   5         67.44         81.14         4.51 o                         
   8  13   5        291.00        309.42         7.63 o                         
   9  13   5        116.33        125.49         5.77 o                         
  10  13   5        171.15        190.80         7.31 o                         
  11  13   5        162.57        179.32         8.21 o                         
 -11  14   5          1.04         -4.45         4.45 o                         
 -10  14   5         51.99         43.17         5.52 o                         
  -9  14   5         67.73         70.75         6.87 o                         
  -8  14   5         69.09         67.71         4.62 o                         
  -7  14   5         61.77         74.64         5.17 o                         
  -6  14   5        213.70        193.81         6.51 o                         
  -5  14   5        260.07        247.31        14.24 o                         
  -4  14   5         35.59         35.46         3.89 o                         
  -3  14   5         23.22         33.18         3.60 o                         
  -2  14   5         11.34         12.08         2.46 o                         
  -1  14   5        402.98        423.24         8.69 o                         
   0  14   5         56.52         53.96         3.18 o                         
   1  14   5        859.97        905.83        10.15 o                         
   2  14   5         32.32         37.68         3.04 o                         
   3  14   5       1915.54       1944.94        17.99 o                         
   4  14   5          1.26          3.79         2.30 o                         
   5  14   5       2303.52       2300.81        23.12 o                         
   6  14   5        200.27        209.68         8.87 o                         
   7  14   5        753.28        742.16        16.52 o                         
   8  14   5         34.20         38.71         4.07 o                         
   9  14   5        716.10        689.02        17.20 o                         
  10  14   5         22.38         27.57         4.48 o                         
  11  14   5         89.01         80.89         6.51 o                         
 -11  15   5        119.00        110.43         8.04 o                         
 -10  15   5        159.50        141.03         8.04 o                         
  -9  15   5        115.95        115.32         6.94 o                         
  -8  15   5         44.95         44.94         4.62 o                         
  -7  15   5         30.13         29.44         4.27 o                         
  -6  15   5        542.95        529.67        11.78 o                         
  -5  15   5        266.38        268.35         9.04 o                         
  -4  15   5         12.07         14.72         5.02 o                         
  -3  15   5        283.76        292.34         8.30 o                         
  -2  15   5         13.88         12.25         3.29 o                         
  -1  15   5        180.13        176.71         6.20 o                         
   0  15   5         30.67         36.01         2.85 o                         
   1  15   5        123.88        139.51         4.40 o                         
   2  15   5         14.69         17.00         2.71 o                         
   3  15   5        114.80        114.38         6.60 o                         
   4  15   5         12.13         18.97         2.68 o                         
   5  15   5         21.71         23.38         3.28 o                         
   6  15   5        416.23        402.33         8.23 o                         
   7  15   5         13.47          8.58         3.29 o                         
   8  15   5         65.05         69.60         4.79 o                         
   9  15   5          8.49         14.14         3.87 o                         
  10  15   5        294.70        309.31         8.84 o                         
 -10  16   5          0.76         -4.40         4.40 o                         
  -9  16   5          6.75          3.67         5.99 o                         
  -8  16   5          7.93          6.32         3.64 o                         
  -7  16   5         14.30         21.74         4.04 o                         
  -6  16   5         12.95          6.51         3.36 o                         
  -5  16   5         67.00         62.27         5.16 o                         
  -4  16   5        297.01        281.29         8.66 o                         
  -3  16   5        198.22        186.80        11.69 o                         
  -2  16   5        191.91        186.67         6.18 o                         
  -1  16   5        398.83        423.48         9.55 o                         
   0  16   5        299.23        290.18         6.32 o                         
   1  16   5        505.63        521.92         8.68 o                         
   2  16   5        718.49        708.94        13.02 o                         
   3  16   5        386.33        381.46         6.84 o                         
   4  16   5        402.21        398.42         7.14 o                         
   5  16   5        132.37        139.15         5.58 o                         
   6  16   5        136.18        124.39         5.81 o                         
   7  16   5        151.96        157.94         6.37 o                         
   8  16   5        150.83        150.97         6.65 o                         
   9  16   5         96.99        100.72         6.05 o                         
  10  16   5         54.71         49.76         5.10 o                         
 -10  17   5         86.03         72.69         8.70 o                         
  -9  17   5        537.43        521.61        12.78 o                         
  -8  17   5         85.79         74.24         5.29 o                         
  -7  17   5        923.98        876.77        17.76 o                         
  -6  17   5        246.50        244.90         8.03 o                         
  -5  17   5        743.23        685.69        13.84 o                         
  -4  17   5         20.69         20.12         4.07 o                         
  -3  17   5        789.83        783.01        20.19 o                         
  -2  17   5         49.73         52.77         5.87 o                         
  -1  17   5        716.48        692.80        14.20 o                         
   0  17   5        102.84         97.84         4.50 o                         
   1  17   5        817.07        802.71        16.22 o                         
   2  17   5         13.16         16.56         2.95 o                         
   3  17   5        351.83        374.09         7.21 o                         
   4  17   5        367.07        370.05         7.19 o                         
   5  17   5         75.04         77.05         4.69 o                         
   6  17   5         13.02         11.87         3.65 o                         
   7  17   5        119.87        119.87         5.81 o                         
   8  17   5          3.96          1.06         3.59 o                         
   9  17   5          3.75          8.18         4.10 o                         
  10  17   5         96.47        114.92        20.25 o                         
  -9  18   5         23.25         27.84         4.80 o                         
  -8  18   5          8.40         12.17         4.31 o                         
  -7  18   5         72.27         72.92         5.86 o                         
  -6  18   5          6.04         12.39         4.38 o                         
  -5  18   5        292.90        290.87         9.74 o                         
  -4  18   5          7.92          6.46         3.89 o                         
  -3  18   5        143.67        134.77         6.80 o                         
  -2  18   5        219.74        206.25         7.79 o                         
  -1  18   5        194.76        209.89         6.84 o                         
   0  18   5        356.96        360.20         7.77 o                         
   1  18   5        829.79        864.51        16.01 o                         
   2  18   5        408.65        407.59         8.45 o                         
   3  18   5         41.20         49.56         3.88 o                         
   4  18   5        835.28        833.25        12.36 o                         
   5  18   5        100.76        102.08         5.47 o                         
   6  18   5        261.27        254.93         7.58 o                         
   7  18   5         23.62         32.02         4.37 o                         
   8  18   5         95.45         98.63         5.91 o                         
   9  18   5         15.13         17.50         5.40 o                         
  -8  19   5         13.80         18.10         4.36 o                         
  -7  19   5          6.87          7.52         4.55 o                         
  -6  19   5         51.21         51.66         4.96 o                         
  -5  19   5         12.54         17.35         4.95 o                         
  -4  19   5         94.91         86.95         6.51 o                         
  -3  19   5          0.85         -2.73         3.67 o                         
  -2  19   5         20.35         24.11         4.28 o                         
  -1  19   5         25.87         27.67         4.01 o                         
   0  19   5         50.44         44.72         4.57 o                         
   1  19   5         34.62         39.19         4.36 o                         
   2  19   5          0.08          2.13         3.51 o                         
   3  19   5         42.66         51.62         3.97 o                         
   4  19   5         60.77         59.37         4.64 o                         
   5  19   5         42.68         51.41         4.69 o                         
   6  19   5        232.01        223.64         9.50 o                         
   7  19   5        447.56        440.24        10.22 o                         
   8  19   5         13.21          4.01         4.10 o                         
  -7  20   5          5.84          5.74         4.70 o                         
  -6  20   5        156.07        157.11         7.71 o                         
  -5  20   5         20.75         17.74         4.83 o                         
  -4  20   5         55.67         48.95         7.43 o                         
  -3  20   5         87.79         84.19         6.42 o                         
  -2  20   5        144.93        146.29         9.78 o                         
  -1  20   5        500.08        487.12         8.70 o                         
   0  20   5        211.75        221.12         7.87 o                         
   1  20   5        473.45        476.11        11.00 o                         
   2  20   5        242.12        248.67         9.75 o                         
   3  20   5        437.05        453.44         9.46 o                         
   4  20   5        167.71        183.53         7.47 o                         
   5  20   5        388.05        394.07        12.16 o                         
   6  20   5         33.72         44.94         4.69 o                         
   7  20   5        145.17        144.46         6.95 o                         
  -6  21   5        341.27        345.60        10.43 o                         
  -5  21   5          4.41          2.48         4.73 o                         
  -4  21   5        297.10        335.61        11.08 o                         
  -3  21   5        109.44        105.51         8.16 o                         
  -2  21   5        304.11        289.48        12.94 o                         
  -1  21   5         72.65         77.20         5.72 o                         
   0  21   5        519.24        495.14        11.63 o                         
   1  21   5        289.59        282.29         9.13 o                         
   2  21   5        128.88        119.16         6.63 o                         
   3  21   5        464.92        459.90        10.99 o                         
   4  21   5         56.85         52.17         5.55 o                         
   5  21   5        278.16        293.85         8.81 o                         
   6  21   5          2.37          2.06         3.92 o                         
  -5  22   5         36.37         36.36         6.08 o                         
  -4  22   5          8.33         10.30         4.92 o                         
  -3  22   5        178.82        187.87         9.24 o                         
  -2  22   5          6.45          5.33         3.85 o                         
  -1  22   5         83.75         81.10         6.31 o                         
   0  22   5         44.92         46.01         5.21 o                         
   1  22   5        126.59        125.05         7.20 o                         
   2  22   5         38.72         41.94         5.40 o                         
   3  22   5        256.22        255.63        10.95 o                         
   4  22   5         82.90         84.41         7.16 o                         
   5  22   5         27.55         31.43         7.20 o                         
  -4  23   5         38.52         37.46        10.12 o                         
  -3  23   5          0.43         -4.17         4.17 o                         
  -2  23   5         26.21         30.02         5.37 o                         
  -1  23   5         49.26         57.85         6.04 o                         
   0  23   5          1.46          1.87         3.78 o                         
   1  23   5          3.23          4.39         4.66 o                         
   2  23   5         19.75         24.61         5.05 o                         
   3  23   5        130.76        133.30         9.82 o                         
   0  24   5        300.69        376.64        32.40 o                         
 -14   0   6         19.91         32.40        13.67 o                         
 -12   0   6          0.94          1.01         9.11 o                         
 -10   0   6         19.06         35.44         9.62 o                         
  -8   0   6         66.41         57.71         9.11 o                         
  -6   0   6       1019.57        903.02        15.87 o                         
  -4   0   6        120.41        178.62         3.96 o                         
  -2   0   6       2640.18       2670.88        17.12 o                         
   0   0   6       7126.54       7134.37        37.13 o                         
   2   0   6       2116.71       2016.43        15.89 o                         
   4   0   6       1829.78       1712.77        14.05 o                         
   6   0   6        520.32        497.21        10.82 o                         
   8   0   6        742.21        768.43        11.96 o                         
  10   0   6          7.94          8.91         4.82 o                         
  12   0   6         15.42         25.30         7.85 o                         
 -14   1   6         36.15         49.99        10.63 o                         
 -13   1   6         58.39         62.80         9.29 o                         
 -12   1   6        218.45        241.30        13.42 o                         
 -11   1   6         35.21         30.45         6.97 o                         
 -10   1   6        186.01        198.67        10.88 o                         
  -9   1   6          2.18          1.01         5.01 o                         
  -8   1   6        247.27        229.68        11.39 o                         
  -7   1   6         22.55         26.22         4.75 o                         
  -6   1   6       2408.26       2330.93        21.94 o                         
  -5   1   6         61.10         49.99         2.18 o                         
  -4   1   6        568.39        568.35         5.70 o                         
  -3   1   6        474.32        496.54         4.06 o                         
  -2   1   6       2158.09       2278.61        11.24 o                         
  -1   1   6        160.60        136.82         1.56 o                         
   0   1   6         54.81         45.66         0.95 o                         
   1   1   6        222.17        211.58         1.84 o                         
   2   1   6         77.04         95.46         1.44 o                         
   3   1   6        188.74        140.95         1.71 o                         
   4   1   6        318.72        282.31         2.97 o                         
   5   1   6       1346.85       1370.84         9.55 o                         
   6   1   6         17.54         18.05         1.55 o                         
   7   1   6       3346.44       3230.09        22.70 o                         
   8   1   6        140.64        139.69         3.73 o                         
   9   1   6       1773.99       1772.96        18.85 o                         
  10   1   6          3.53         10.92         3.26 o                         
  11   1   6        482.13        447.08        16.52 o                         
  12   1   6         34.68         40.71         6.94 o                         
  13   1   6        558.61        537.06        12.32 o                         
 -14   2   6          0.22         10.36        12.11 o                         
 -13   2   6          0.58          2.86         6.62 o                         
 -12   2   6         59.51         69.31         8.93 o                         
 -11   2   6          3.21          5.09         6.41 o                         
 -10   2   6        128.18        146.81         9.84 o                         
  -9   2   6        111.51        119.58         8.23 o                         
  -8   2   6        448.96        461.75        11.09 o                         
  -7   2   6       1410.09       1369.04        16.24 o                         
  -6   2   6       2222.54       2155.06        34.13 o                         
  -5   2   6       1987.00       1907.49        15.65 o                         
  -4   2   6       1666.28       1608.59        11.11 o                         
  -3   2   6       4508.32       4623.23        21.54 o                         
  -2   2   6       4519.13       4768.80        20.82 o                         
  -1   2   6      20544.19      20618.07       109.72 o                         
   0   2   6       5323.52       5471.64        21.85 o                         
   1   2   6       3980.60       3939.87        15.51 o                         
   2   2   6         99.26         88.56         1.35 o                         
   3   2   6        372.12        362.20         2.89 o                         
   4   2   6        214.44        179.66         2.51 o                         
   5   2   6       1594.83       1623.90        11.73 o                         
   6   2   6        330.44        323.81         4.27 o                         
   7   2   6        506.33        520.95         5.88 o                         
   8   2   6        158.46        167.69         4.01 o                         
   9   2   6        574.91        584.34        11.65 o                         
  10   2   6         30.48         35.59         3.91 o                         
  11   2   6        484.65        524.17        11.14 o                         
  12   2   6          0.20         -2.25         3.69 o                         
  13   2   6         86.10        112.07         7.06 o                         
 -13   3   6         12.70         24.05         7.54 o                         
 -12   3   6        355.16        349.00        15.04 o                         
 -11   3   6        156.43        139.47        10.00 o                         
 -10   3   6        660.15        692.08        17.89 o                         
  -9   3   6        216.84        193.39        11.09 o                         
  -8   3   6        640.32        620.25        12.17 o                         
  -7   3   6        270.69        238.51         8.71 o                         
  -6   3   6       4422.00       4329.92        36.08 o                         
  -5   3   6       1174.98       1172.94        10.29 o                         
  -4   3   6       1122.28       1158.53         8.52 o                         
  -3   3   6        236.37        282.28         2.41 o                         
  -2   3   6        370.83        400.26         3.12 o                         
  -1   3   6         32.42         54.14         1.13 o                         
   0   3   6          1.93          6.16         0.78 o                         
   1   3   6       1100.24       1185.80         6.01 o                         
   2   3   6       1411.81       1463.36         7.82 o                         
   3   3   6       1686.74       1774.63         8.91 o                         
   4   3   6         54.01         43.45         1.50 o                         
   5   3   6        211.04        216.35         3.59 o                         
   6   3   6        186.61        188.05         3.30 o                         
   7   3   6          6.24          3.39         1.69 o                         
   8   3   6        735.09        735.72         9.08 o                         
   9   3   6          1.03          2.86         2.68 o                         
  10   3   6        295.80        278.01         8.16 o                         
  11   3   6          0.45         -2.85         4.11 o                         
  12   3   6         28.53         25.98         4.48 o                         
  13   3   6          6.60          2.02         4.32 o                         
 -13   4   6          1.48          8.35         7.16 o                         
 -12   4   6         52.68         65.47        11.64 o                         
 -11   4   6        109.33        108.75         9.44 o                         
 -10   4   6          8.61          8.84         4.07 o                         
  -9   4   6         92.41         97.18        12.30 o                         
  -8   4   6        346.12        328.11        12.04 o                         
  -7   4   6       1757.92       1668.18        25.82 o                         
  -6   4   6        249.82        207.26         5.46 o                         
  -5   4   6       2016.13       1987.82        14.79 o                         
  -4   4   6        473.06        570.13         4.91 o                         
  -3   4   6       2574.74       2630.22        14.03 o                         
  -2   4   6       2098.02       2131.52        10.24 o                         
  -1   4   6      13989.29      14446.92        58.47 o                         
   0   4   6        268.53        293.25         2.27 o                         
   1   4   6       7165.73       7254.68        30.19 o                         
   2   4   6         22.77         23.11         0.92 o                         
   3   4   6       1343.32       1309.95         7.20 o                         
   4   4   6         80.58         68.28         1.85 o                         
   5   4   6        866.58        801.88         6.77 o                         
   6   4   6         26.73         24.52         1.87 o                         
   7   4   6        258.28        270.67         4.65 o                         
   8   4   6         50.02         43.12         3.18 o                         
   9   4   6         39.84         40.00         3.49 o                         
  10   4   6         73.86         82.39         4.70 o                         
  11   4   6          0.85          3.66         3.48 o                         
  12   4   6          1.68          3.66         4.22 o                         
  13   4   6         20.06         20.65         4.99 o                         
 -13   5   6         83.25         91.04         9.95 o                         
 -12   5   6          4.76         12.14         7.33 o                         
 -11   5   6         90.21         96.35         9.48 o                         
 -10   5   6         57.54         56.37         5.54 o                         
  -9   5   6        393.61        360.42         9.93 o                         
  -8   5   6         23.47         30.58         3.46 o                         
  -7   5   6        193.77        178.85         5.53 o                         
  -6   5   6        345.74        360.49         6.68 o                         
  -5   5   6        234.03        224.80         3.94 o                         
  -4   5   6        288.51        289.85         3.79 o                         
  -3   5   6          4.88          4.43         0.93 o                         
  -2   5   6       4299.84       4408.88        19.04 o                         
  -1   5   6       1639.68       1673.80         7.87 o                         
   0   5   6       6924.90       7095.76        28.72 o                         
   1   5   6        236.69        251.62         2.07 o                         
   2   5   6       8242.73       8596.58        36.72 o                         
   3   5   6        419.99        446.87         3.49 o                         
   4   5   6       5293.66       5382.32        28.09 o                         
   5   5   6         48.08         50.81         1.83 o                         
   6   5   6       3270.14       3352.08        25.12 o                         
   7   5   6        552.33        524.45         7.22 o                         
   8   5   6       2522.90       2442.82        23.89 o                         
   9   5   6        343.29        331.65         7.19 o                         
  10   5   6        351.73        327.82         7.81 o                         
  11   5   6          5.48          4.51         3.68 o                         
  12   5   6        693.47        692.31        13.60 o                         
  13   5   6        148.71        135.35         9.13 o                         
 -13   6   6         69.91         80.07        18.23 o                         
 -12   6   6         17.99         17.03         7.18 o                         
 -11   6   6         53.84         66.30         8.41 o                         
 -10   6   6        123.06        128.94         7.39 o                         
  -9   6   6        138.73        155.55         7.16 o                         
  -8   6   6        640.37        647.10        10.79 o                         
  -7   6   6        349.59        351.74         8.33 o                         
  -6   6   6       1200.77       1160.16        12.61 o                         
  -5   6   6        142.13        167.88         4.06 o                         
  -4   6   6        703.25        667.48         6.37 o                         
  -3   6   6       2262.64       2343.41        13.60 o                         
  -2   6   6       4526.55       4724.76        20.22 o                         
  -1   6   6        666.52        729.21         3.66 o                         
   0   6   6       8093.96       8323.25        32.01 o                         
   1   6   6         23.16         34.94         0.85 o                         
   2   6   6       2917.14       2909.94        13.13 o                         
   3   6   6          7.12          7.54         1.16 o                         
   4   6   6       3335.71       3139.93        18.22 o                         
   5   6   6        990.03       1000.23         8.40 o                         
   6   6   6       1898.64       1883.32        14.09 o                         
   7   6   6        267.33        276.14         8.90 o                         
   8   6   6        178.26        178.18         5.61 o                         
   9   6   6        187.23        157.75         5.52 o                         
  10   6   6        187.92        189.20         7.58 o                         
  11   6   6        283.08        258.18         9.57 o                         
  12   6   6          0.23          7.19         4.28 o                         
  13   6   6         77.57         78.80         6.37 o                         
 -13   7   6        146.07        126.85        11.60 o                         
 -12   7   6         36.34         59.26         8.63 o                         
 -11   7   6        676.73        659.59        18.94 o                         
 -10   7   6        122.56        132.17         9.91 o                         
  -9   7   6        595.30        596.83        10.99 o                         
  -8   7   6        140.46        136.63         7.45 o                         
  -7   7   6        750.83        694.48         9.42 o                         
  -6   7   6        632.49        606.32         8.24 o                         
  -5   7   6       2201.31       2144.00        18.67 o                         
  -4   7   6        335.03        343.94         7.47 o                         
  -3   7   6        165.34        161.55         2.84 o                         
  -2   7   6        670.10        710.52         4.39 o                         
  -1   7   6        101.49        116.02         1.43 o                         
   0   7   6       1458.53       1547.43         7.20 o                         
   1   7   6        111.80        102.46         1.64 o                         
   2   7   6       2319.88       2386.82        11.24 o                         
   3   7   6        218.55        199.85         3.32 o                         
   4   7   6        810.19        830.54         7.28 o                         
   5   7   6        107.73        111.66         2.80 o                         
   6   7   6        148.51        160.94         3.95 o                         
   7   7   6        718.75        743.57         9.15 o                         
   8   7   6        244.34        221.68         6.98 o                         
   9   7   6        311.79        274.51         6.86 o                         
  10   7   6         36.34         38.82         3.93 o                         
  11   7   6        247.81        231.76         8.32 o                         
  12   7   6         78.75         93.40         6.42 o                         
  13   7   6         55.37         47.55         6.67 o                         
 -13   8   6          6.43         10.38         9.87 o                         
 -12   8   6        258.38        275.90        14.68 o                         
 -11   8   6          2.06          5.47         4.56 o                         
 -10   8   6        256.82        236.91         9.33 o                         
  -9   8   6          4.49          3.15         3.46 o                         
  -8   8   6       2334.18       2256.57        25.45 o                         
  -7   8   6         42.01         41.90         3.53 o                         
  -6   8   6       1001.11        977.56        13.03 o                         
  -5   8   6        267.07        249.31         4.49 o                         
  -4   8   6       2133.29       2205.27        20.14 o                         
  -3   8   6        607.29        632.81         6.93 o                         
  -2   8   6       6127.92       6187.35        38.21 o                         
  -1   8   6         39.67         23.85         0.99 o                         
   0   8   6       3113.62       3127.46        14.42 o                         
   1   8   6        852.44        922.03         4.96 o                         
   2   8   6       2814.40       2675.33        16.08 o                         
   3   8   6        404.05        406.01         4.25 o                         
   4   8   6       1854.80       1808.38        15.16 o                         
   5   8   6        330.57        338.38         4.63 o                         
   6   8   6       1365.67       1332.76        12.22 o                         
   7   8   6         60.18         65.44         3.46 o                         
   8   8   6        129.33        127.02         5.02 o                         
   9   8   6         71.57         81.51         4.79 o                         
  10   8   6         16.26         21.46         3.71 o                         
  11   8   6          0.04          4.33         3.91 o                         
  12   8   6          9.06         13.22         4.49 o                         
  13   8   6         42.85         90.80        13.42 o                         
 -13   9   6         14.92         15.21        11.89 o                         
 -12   9   6         18.30         21.58         7.66 o                         
 -11   9   6        156.68        157.26         9.05 o                         
 -10   9   6         36.25         42.62         5.03 o                         
  -9   9   6         11.83         11.46         4.38 o                         
  -8   9   6          6.61          8.74         3.32 o                         
  -7   9   6        113.88        114.91         5.14 o                         
  -6   9   6        414.85        425.79         7.26 o                         
  -5   9   6        305.51        302.41         5.77 o                         
  -4   9   6         69.48         62.98         3.35 o                         
  -3   9   6       1311.87       1283.11        13.77 o                         
  -2   9   6       1548.20       1559.57        10.90 o                         
  -1   9   6        367.85        396.62         2.97 o                         
   0   9   6       1592.50       1612.97         8.48 o                         
   1   9   6       1939.82       1989.69        10.13 o                         
   2   9   6        774.09        808.81         9.13 o                         
   3   9   6       2430.80       2390.74        17.25 o                         
   4   9   6        952.28        955.49         8.61 o                         
   5   9   6       1031.81       1031.03        10.00 o                         
   6   9   6       1349.80       1372.01        13.04 o                         
   7   9   6       1076.27       1107.43        12.18 o                         
   8   9   6       1394.20       1316.44        15.72 o                         
   9   9   6        909.35        872.97        12.58 o                         
  10   9   6        238.96        233.58         7.24 o                         
  11   9   6        260.12        269.73         8.23 o                         
  12   9   6        291.40        278.43         9.85 o                         
 -12  10   6         91.18         91.28        10.31 o                         
 -11  10   6        124.27        120.56         8.58 o                         
 -10  10   6         82.80         87.22         5.94 o                         
  -9  10   6        273.26        267.75         8.48 o                         
  -8  10   6        120.55        121.50         5.85 o                         
  -7  10   6       1192.76       1162.69        15.74 o                         
  -6  10   6        458.97        447.98        11.91 o                         
  -5  10   6       1128.57       1102.50        12.63 o                         
  -4  10   6        170.94        192.22         5.24 o                         
  -3  10   6       1041.54       1040.51        14.72 o                         
  -2  10   6        778.32        783.30         9.13 o                         
  -1  10   6       1532.29       1572.09         8.86 o                         
   0  10   6          0.47          1.16         0.75 o                         
   1  10   6       1634.41       1635.04        11.37 o                         
   2  10   6        105.52         90.76         3.06 o                         
   3  10   6        462.12        452.01         5.29 o                         
   4  10   6          0.76          0.84         1.55 o                         
   5  10   6        100.26        101.20         3.45 o                         
   6  10   6        516.39        534.86         8.00 o                         
   7  10   6        181.06        168.61         4.95 o                         
   8  10   6         52.23         50.39         4.18 o                         
   9  10   6         26.74         25.11         3.78 o                         
  10  10   6        233.04        225.95         7.40 o                         
  11  10   6        169.44        186.91         8.09 o                         
  12  10   6        193.12        181.48         8.48 o                         
 -12  11   6         62.86         56.33         9.44 o                         
 -11  11   6        175.62        185.67         8.37 o                         
 -10  11   6        361.08        361.35        10.11 o                         
  -9  11   6        343.42        345.12        11.91 o                         
  -8  11   6         63.72         68.38         6.06 o                         
  -7  11   6        833.52        764.81        11.90 o                         
  -6  11   6         22.82         26.09         3.01 o                         
  -5  11   6        773.81        767.22        13.14 o                         
  -4  11   6         23.54         19.82         3.01 o                         
  -3  11   6        145.09        168.08         9.07 o                         
  -2  11   6       1315.12       1310.69        15.01 o                         
  -1  11   6        591.63        615.69         6.03 o                         
   0  11   6       1568.92       1628.48        10.78 o                         
   1  11   6        586.31        604.69         6.64 o                         
   2  11   6       2466.88       2425.60        18.97 o                         
   3  11   6        358.18        375.91         5.35 o                         
   4  11   6       2709.02       2773.74        21.74 o                         
   5  11   6        633.78        649.33         7.78 o                         
   6  11   6       1454.34       1441.90        15.75 o                         
   7  11   6        282.26        269.22         6.00 o                         
   8  11   6       1824.11       1774.96        19.90 o                         
   9  11   6        134.50        144.59         6.15 o                         
  10  11   6        515.77        522.38        11.82 o                         
  11  11   6         80.61         82.17         6.16 o                         
  12  11   6        290.41        299.15        12.15 o                         
 -12  12   6         11.58         22.99         6.70 o                         
 -11  12   6        163.46        175.61        11.23 o                         
 -10  12   6         98.70         98.12         6.35 o                         
  -9  12   6        534.88        508.87        11.26 o                         
  -8  12   6        838.58        827.14        13.83 o                         
  -7  12   6       1253.59       1215.26        14.79 o                         
  -6  12   6        910.62        852.31        11.54 o                         
  -5  12   6       2212.29       2114.57        23.69 o                         
  -4  12   6        912.27        903.14        14.23 o                         
  -3  12   6       4073.94       4086.85        45.91 o                         
  -2  12   6       1374.77       1345.77        15.64 o                         
  -1  12   6       7219.40       6953.69        45.22 o                         
   0  12   6       1289.64       1296.04        12.50 o                         
   1  12   6        761.84        735.69         9.39 o                         
   2  12   6        368.78        385.45         5.98 o                         
   3  12   6       1100.68       1045.31        10.25 o                         
   4  12   6        145.37        161.08         4.60 o                         
   5  12   6        410.26        386.30         6.11 o                         
   6  12   6        145.77        143.59         4.64 o                         
   7  12   6         91.42         88.55         4.12 o                         
   8  12   6         50.67         51.97         3.82 o                         
   9  12   6         17.58         27.52         4.47 o                         
  10  12   6          6.42          5.88         4.29 o                         
  11  12   6         60.58         65.05         5.93 o                         
 -12  13   6         94.13         89.61        20.76 o                         
 -11  13   6        164.64        163.29         8.22 o                         
 -10  13   6        153.37        144.64         8.48 o                         
  -9  13   6         64.74         59.17         7.23 o                         
  -8  13   6         59.52         59.54         5.10 o                         
  -7  13   6         97.72        109.93         5.05 o                         
  -6  13   6        390.47        399.87         7.95 o                         
  -5  13   6         22.19         27.81         3.73 o                         
  -4  13   6         41.91         53.34         4.70 o                         
  -3  13   6        227.90        217.39         6.71 o                         
  -2  13   6          2.56          3.92         2.02 o                         
  -1  13   6        924.07        909.33         9.12 o                         
   0  13   6        319.10        314.84         5.41 o                         
   1  13   6        714.40        686.99         9.27 o                         
   2  13   6       1342.01       1298.79        14.36 o                         
   3  13   6       1297.55       1310.41        13.23 o                         
   4  13   6        221.43        201.02         4.57 o                         
   5  13   6       2713.35       2726.27        23.44 o                         
   6  13   6         63.76         56.10         3.81 o                         
   7  13   6       1359.56       1378.00        16.52 o                         
   8  13   6          1.12          2.30         3.16 o                         
   9  13   6        888.22        886.95        15.28 o                         
  10  13   6          3.74          9.26         4.40 o                         
  11  13   6        272.77        287.84        10.18 o                         
 -11  14   6          3.87          3.58         4.81 o                         
 -10  14   6        203.64        183.14         8.25 o                         
  -9  14   6          4.71          1.44         4.31 o                         
  -8  14   6        572.38        543.48        11.50 o                         
  -7  14   6          2.88          3.45         3.25 o                         
  -6  14   6        898.55        875.86        13.04 o                         
  -5  14   6          6.02         10.44         3.60 o                         
  -4  14   6        280.44        287.42         7.99 o                         
  -3  14   6         52.63         54.19         4.18 o                         
  -2  14   6       1095.87       1075.17        14.48 o                         
  -1  14   6          9.66         14.17         1.95 o                         
   0  14   6        679.59        692.59         9.62 o                         
   1  14   6          4.26          4.88         2.20 o                         
   2  14   6        466.77        455.05         7.71 o                         
   3  14   6         26.34         27.33         2.65 o                         
   4  14   6        483.65        473.04         7.50 o                         
   5  14   6          3.14          5.70         2.42 o                         
   6  14   6          3.68          4.08         2.81 o                         
   7  14   6          9.24         10.54         3.08 o                         
   8  14   6         35.85         40.29         4.09 o                         
   9  14   6          0.20          7.90         4.33 o                         
  10  14   6        343.11        351.31        11.99 o                         
  11  14   6          1.18          3.54        12.66 o                         
 -11  15   6         14.55         17.72        11.14 o                         
 -10  15   6         50.51         42.90         5.44 o                         
  -9  15   6          8.58          7.56         4.53 o                         
  -8  15   6         36.53         31.18         4.22 o                         
  -7  15   6         95.66         91.27         5.06 o                         
  -6  15   6         30.60         37.81         4.29 o                         
  -5  15   6        772.43        769.71        14.23 o                         
  -4  15   6        115.24        114.78         7.60 o                         
  -3  15   6        800.38        800.26        13.84 o                         
  -2  15   6         47.09         50.05         3.58 o                         
  -1  15   6       1153.92       1167.31        12.42 o                         
   0  15   6         50.93         49.36         3.34 o                         
   1  15   6       2066.32       2064.71        20.98 o                         
   2  15   6          8.24          9.42         2.56 o                         
   3  15   6       1434.18       1430.04        14.74 o                         
   4  15   6        344.95        350.72         6.68 o                         
   5  15   6       1430.27       1447.75        15.30 o                         
   6  15   6        181.55        181.59         6.37 o                         
   7  15   6       1524.52       1446.07        17.61 o                         
   8  15   6        130.59        121.17         5.81 o                         
   9  15   6       1105.53       1124.78        18.72 o                         
  10  15   6         80.46         79.45         7.31 o                         
 -10  16   6        104.08        104.39         7.04 o                         
  -9  16   6        604.96        581.76        12.95 o                         
  -8  16   6        127.64        128.92         6.24 o                         
  -7  16   6        745.81        689.23        12.81 o                         
  -6  16   6        242.04        216.75         7.49 o                         
  -5  16   6       1092.53       1042.39        17.54 o                         
  -4  16   6        140.94        143.21        10.61 o                         
  -3  16   6        596.57        543.00        11.30 o                         
  -2  16   6        119.95        134.60         4.91 o                         
  -1  16   6        982.73        941.25        12.15 o                         
   0  16   6         62.27         66.31         4.46 o                         
   1  16   6        470.53        446.01         8.13 o                         
   2  16   6        149.47        152.11         5.39 o                         
   3  16   6        220.70        212.94         6.31 o                         
   4  16   6        182.70        180.88         5.45 o                         
   5  16   6        203.78        187.90         6.17 o                         
   6  16   6         38.05         35.51         3.92 o                         
   7  16   6         16.57         13.46         3.61 o                         
   8  16   6         33.41         30.42         4.46 o                         
   9  16   6          0.52         -1.15         4.30 o                         
  10  16   6         78.86         85.05        14.18 o                         
  -9  17   6         99.22         99.72         7.05 o                         
  -8  17   6         53.51         60.48         5.06 o                         
  -7  17   6         22.66         26.52         4.24 o                         
  -6  17   6         55.81         54.56         8.33 o                         
  -5  17   6         66.67         70.54         5.92 o                         
  -4  17   6        150.22        147.59         7.18 o                         
  -3  17   6          0.21         -1.57         3.26 o                         
  -2  17   6          9.31         10.70         3.23 o                         
  -1  17   6         13.36         14.30         3.15 o                         
   0  17   6        115.07        123.17         5.81 o                         
   1  17   6          1.15          4.18         2.78 o                         
   2  17   6        264.09        261.57         6.76 o                         
   3  17   6          9.62         13.41         3.58 o                         
   4  17   6        185.27        180.36         5.66 o                         
   5  17   6        110.88        110.08         5.37 o                         
   6  17   6        312.39        301.42         8.17 o                         
   7  17   6         18.00         20.12         3.77 o                         
   8  17   6        231.40        225.67         7.93 o                         
   9  17   6         11.76         11.06         4.67 o                         
  -9  18   6        268.46        248.24        14.77 o                         
  -8  18   6         30.75         28.20         4.53 o                         
  -7  18   6        446.78        441.69        12.33 o                         
  -6  18   6         49.83         48.96         5.51 o                         
  -5  18   6        288.97        270.30        10.73 o                         
  -4  18   6         25.22         33.11         4.68 o                         
  -3  18   6        454.23        441.31        11.01 o                         
  -2  18   6          6.36          7.95         4.14 o                         
  -1  18   6        625.24        607.31        10.08 o                         
   0  18   6         33.74         31.63         5.33 o                         
   1  18   6        376.01        358.34         9.01 o                         
   2  18   6         44.55         40.37         3.87 o                         
   3  18   6        522.96        523.64         9.66 o                         
   4  18   6        327.09        340.91         9.84 o                         
   5  18   6        419.03        406.79         9.17 o                         
   6  18   6        132.97        139.38         6.26 o                         
   7  18   6          8.67          7.77         3.90 o                         
   8  18   6         49.00         48.03         5.09 o                         
  -8  19   6          1.37         -2.51         3.95 o                         
  -7  19   6         32.87         34.96         4.78 o                         
  -6  19   6          1.89          1.20         3.91 o                         
  -5  19   6        179.35        184.05         8.73 o                         
  -4  19   6         34.64         41.02         5.45 o                         
  -3  19   6        249.48        232.80         8.85 o                         
  -2  19   6        135.77        133.51         6.51 o                         
  -1  19   6       1485.45       1497.96        17.93 o                         
   0  19   6        168.74        167.58         6.32 o                         
   1  19   6       1230.18       1213.76        17.52 o                         
   2  19   6        656.10        660.66        12.51 o                         
   3  19   6        699.52        721.92        12.32 o                         
   4  19   6        465.76        486.85        11.10 o                         
   5  19   6       1013.23       1043.43        14.98 o                         
   6  19   6        572.57        573.43        11.13 o                         
   7  19   6        303.63        302.63         8.80 o                         
   8  19   6        420.42        440.57        16.62 o                         
  -7  20   6         15.08         18.30         4.57 o                         
  -6  20   6        424.93        434.61        12.58 o                         
  -5  20   6          2.54          1.50         4.66 o                         
  -4  20   6        481.20        452.30        12.37 o                         
  -3  20   6         32.03         48.42         6.02 o                         
  -2  20   6        587.89        590.17        12.19 o                         
  -1  20   6          9.55         12.44         3.62 o                         
   0  20   6        570.03        573.54        10.53 o                         
   1  20   6          5.49          6.54         4.04 o                         
   2  20   6        116.20        109.19         6.37 o                         
   3  20   6          0.97          4.27         3.75 o                         
   4  20   6         85.23         92.83         6.12 o                         
   5  20   6         38.06         40.29         5.06 o                         
   6  20   6          0.61         -3.50         3.79 o                         
   7  20   6          2.68          0.62         6.20 o                         
  -6  21   6          0.05          0.44         4.45 o                         
  -5  21   6         70.69         72.85         7.01 o                         
  -4  21   6          1.97          0.82         4.19 o                         
  -3  21   6         13.97         10.44         4.99 o                         
  -2  21   6          2.68          2.23         4.53 o                         
  -1  21   6          3.04          6.11         3.99 o                         
   0  21   6         30.65         30.97         4.21 o                         
   1  21   6         21.82         15.91         4.60 o                         
   2  21   6          1.02         -0.74         3.91 o                         
   3  21   6        314.72        293.04        10.43 o                         
   4  21   6         40.09         44.61         6.34 o                         
   5  21   6         69.84         64.89         6.21 o                         
   6  21   6         20.62          8.61         9.11 o                         
  -5  22   6         91.11         90.68        10.09 o                         
  -4  22   6        294.22        301.25        14.57 o                         
  -3  22   6         26.26         35.02         5.24 o                         
  -2  22   6        239.04        248.95         9.39 o                         
  -1  22   6         68.26         75.64         6.12 o                         
   0  22   6        356.03        339.75        12.36 o                         
   1  22   6         62.03         63.14         5.12 o                         
   2  22   6        229.94        220.66         8.96 o                         
   3  22   6          3.93          6.23         5.39 o                         
   4  22   6        148.00        136.89         8.90 o                         
  -3  23   6         22.44         19.74        10.63 o                         
  -2  23   6        173.73        169.08         8.27 o                         
  -1  23   6        195.66        199.29         8.76 o                         
   0  23   6        188.19        209.42         7.81 o                         
   1  23   6         66.09         59.45         5.08 o                         
   2  23   6        319.00        329.97        11.74 o                         
 -13   0   7        223.79        191.38        17.72 o                         
 -11   0   7        640.20        646.12        26.84 o                         
  -9   0   7        181.27        208.28         8.98 o                         
  -7   0   7        224.20        246.46         6.35 o                         
  -5   0   7        825.14        901.38        12.84 o                         
  -3   0   7       1138.16       1114.56        25.79 o                         
  -1   0   7        846.82        773.77         6.67 o                         
   1   0   7          5.11          3.76         1.33 o                         
   3   0   7        147.61        132.05         2.65 o                         
   5   0   7       4518.17       4435.20        41.78 o                         
   7   0   7       4462.62       4252.65        41.24 o                         
   9   0   7       1977.13       1985.25        33.39 o                         
  11   0   7       2356.72       2285.50        38.88 o                         
  13   0   7       1144.27       1141.25        26.32 o                         
 -13   1   7         13.46         14.90         7.49 o                         
 -12   1   7          1.38         14.04         7.13 o                         
 -11   1   7         25.19         17.47         8.35 o                         
 -10   1   7         64.93         62.57         7.88 o                         
  -9   1   7         20.82         22.26         5.54 o                         
  -8   1   7        591.63        556.76         9.29 o                         
  -7   1   7          0.51          0.78         2.08 o                         
  -6   1   7        428.93        436.11         5.90 o                         
  -5   1   7        273.51        297.83         4.64 o                         
  -4   1   7       3576.35       3637.86        22.21 o                         
  -3   1   7       4019.57       4145.61        23.03 o                         
  -2   1   7       1520.77       1385.23         7.74 o                         
  -1   1   7       4498.46       4495.34        19.09 o                         
   0   1   7       1663.30       1519.55         7.47 o                         
   1   1   7       1558.78       1566.92         7.66 o                         
   2   1   7      11146.76      10558.69        47.19 o                         
   3   1   7       4729.63       4686.17        21.43 o                         
   4   1   7       9201.83       8972.02        46.96 o                         
   5   1   7        837.69        922.87         8.09 o                         
   6   1   7       3279.38       3267.15        22.80 o                         
   7   1   7          3.27          2.67         1.61 o                         
   8   1   7       1687.78       1629.45        14.51 o                         
   9   1   7        203.19        216.88         5.52 o                         
  10   1   7        617.13        615.61        14.91 o                         
  11   1   7         87.15         85.68         5.73 o                         
  12   1   7        142.88        141.41         7.20 o                         
  13   1   7         31.32         36.58         5.23 o                         
 -13   2   7        180.19        183.98        12.70 o                         
 -12   2   7        994.99       1056.45        30.39 o                         
 -11   2   7        463.23        479.40        24.56 o                         
 -10   2   7       1155.53       1156.65        24.35 o                         
  -9   2   7        207.63        204.80        10.56 o                         
  -8   2   7       1243.16       1285.05        32.91 o                         
  -7   2   7        508.08        508.55         9.88 o                         
  -6   2   7       6611.51       6824.67        61.78 o                         
  -5   2   7        600.98        615.14         5.94 o                         
  -4   2   7       3995.35       4062.77        24.28 o                         
  -3   2   7          6.88          7.54         0.98 o                         
  -2   2   7      11239.69      11511.59        54.53 o                         
  -1   2   7        193.59        158.75         1.70 o                         
   0   2   7       2407.15       2330.64        11.03 o                         
   1   2   7         48.38         74.59         1.27 o                         
   2   2   7         37.42         54.28         1.33 o                         
   3   2   7        243.86        250.70         2.74 o                         
   4   2   7          3.84          4.94         1.09 o                         
   5   2   7          1.57          2.58         1.44 o                         
   6   2   7        379.53        358.81         4.71 o                         
   7   2   7         42.83         42.06         2.22 o                         
   8   2   7         22.86         21.64         2.34 o                         
   9   2   7         39.59         36.02         3.49 o                         
  10   2   7        179.27        183.55         7.28 o                         
  11   2   7         49.16         50.41         4.98 o                         
  12   2   7         12.82         12.33         4.32 o                         
  13   2   7         85.86         96.21         6.90 o                         
 -13   3   7         19.66         20.33         7.69 o                         
 -12   3   7          8.39          9.05        10.38 o                         
 -11   3   7          6.03          5.84         6.26 o                         
 -10   3   7          0.06          0.23         7.09 o                         
  -9   3   7         42.51         37.37         5.90 o                         
  -8   3   7         37.39         40.31         4.47 o                         
  -7   3   7        242.00        228.68         8.16 o                         
  -6   3   7        146.06        148.75         7.43 o                         
  -5   3   7       1324.61       1356.11        11.04 o                         
  -4   3   7       1471.96       1496.83        13.53 o                         
  -3   3   7       6674.80       6609.65        33.32 o                         
  -2   3   7          1.37          3.22         0.84 o                         
  -1   3   7       3608.16       3592.61        16.58 o                         
   0   3   7        560.17        605.15         3.84 o                         
   1   3   7       4047.94       3874.33        19.19 o                         
   2   3   7         46.91         40.67         1.20 o                         
   3   3   7      13951.57      13576.71        62.30 o                         
   4   3   7         81.80         63.77         1.89 o                         
   5   3   7       2996.23       3043.87        21.21 o                         
   6   3   7         53.13         45.72         2.14 o                         
   7   3   7       1121.47       1096.14        10.65 o                         
   8   3   7          5.49          4.70         1.92 o                         
   9   3   7       1511.86       1502.27        17.07 o                         
  10   3   7          0.23         -1.20         2.84 o                         
  11   3   7        256.20        268.32         8.40 o                         
  12   3   7         11.30         17.34         4.66 o                         
  13   3   7        194.07        236.05         9.30 o                         
 -13   4   7          1.70          2.32         7.33 o                         
 -12   4   7        457.00        492.57        17.17 o                         
 -11   4   7         67.80         64.12         8.23 o                         
 -10   4   7        677.33        676.34        15.35 o                         
  -9   4   7          3.29         11.27         3.78 o                         
  -8   4   7        406.58        440.00        10.33 o                         
  -7   4   7        112.69        102.02         9.25 o                         
  -6   4   7       1680.19       1689.67        16.74 o                         
  -5   4   7          1.98          3.07         1.62 o                         
  -4   4   7        667.68        710.35         6.26 o                         
  -3   4   7        743.45        724.69         6.03 o                         
  -2   4   7         46.01         45.63         1.29 o                         
  -1   4   7       1360.97       1390.34         6.99 o                         
   0   4   7         51.19         31.83         1.14 o                         
   1   4   7        356.93        377.38         2.96 o                         
   2   4   7        774.45        785.05         5.04 o                         
   3   4   7       1046.38       1096.58         6.99 o                         
   4   4   7        442.98        421.02         4.46 o                         
   5   4   7        791.28        764.08         6.72 o                         
   6   4   7        544.61        499.92         6.25 o                         
   7   4   7        826.18        800.47         8.66 o                         
   8   4   7        697.61        689.59         9.01 o                         
   9   4   7       1186.14       1168.29        14.40 o                         
  10   4   7        308.03        310.05         7.41 o                         
  11   4   7        707.01        695.89        13.16 o                         
  12   4   7        642.09        645.83        19.88 o                         
  13   4   7        268.02        285.59         9.99 o                         
 -13   5   7         13.61          8.10        10.38 o                         
 -12   5   7          5.30         10.32         7.49 o                         
 -11   5   7          6.47          4.42         6.77 o                         
 -10   5   7         64.02         63.61         5.91 o                         
  -9   5   7          8.75          7.55         4.64 o                         
  -8   5   7        382.95        370.27         9.55 o                         
  -7   5   7        162.49        164.53         7.02 o                         
  -6   5   7       1456.52       1419.65        16.70 o                         
  -5   5   7         10.64         16.24         1.90 o                         
  -4   5   7       5039.62       4999.65        33.77 o                         
  -3   5   7       1090.33       1010.68         7.34 o                         
  -2   5   7       2973.23       2964.79        13.77 o                         
  -1   5   7        652.94        690.41         3.86 o                         
   0   5   7       1709.14       1796.16         8.47 o                         
   1   5   7       2797.87       2899.23        13.82 o                         
   2   5   7       2824.51       2875.56        14.75 o                         
   3   5   7       3755.73       3724.65        20.13 o                         
   4   5   7       2534.24       2497.62        16.27 o                         
   5   5   7       1157.97       1111.37         9.06 o                         
   6   5   7        603.53        599.82         7.40 o                         
   7   5   7        522.72        548.59         6.98 o                         
   8   5   7        727.60        719.44         9.41 o                         
   9   5   7         32.95         27.10         3.45 o                         
  10   5   7        353.44        351.06        10.66 o                         
  11   5   7        157.79        168.61         7.39 o                         
  12   5   7         42.38         48.94         5.36 o                         
  13   5   7         42.31         54.95         6.23 o                         
 -13   6   7        290.42        280.45        23.80 o                         
 -12   6   7          3.67          7.57         7.49 o                         
 -11   6   7        837.13        790.93        20.57 o                         
 -10   6   7        134.69        133.39         9.72 o                         
  -9   6   7        787.65        806.03        13.01 o                         
  -8   6   7         15.31         13.14         2.99 o                         
  -7   6   7       1504.25       1536.93        18.40 o                         
  -6   6   7        197.03        227.30         5.71 o                         
  -5   6   7       2692.14       2739.72        24.71 o                         
  -4   6   7         16.06         13.77         1.88 o                         
  -3   6   7       2215.36       2183.44        13.14 o                         
  -2   6   7        217.71        247.85         2.10 o                         
  -1   6   7       1340.59       1304.00         6.09 o                         
   0   6   7       1682.93       1686.94         7.96 o                         
   1   6   7        293.75        260.63         2.20 o                         
   2   6   7        394.08        382.55         3.32 o                         
   3   6   7         12.42         10.12         1.12 o                         
   4   6   7       1216.10       1231.73         9.71 o                         
   5   6   7         24.01         23.15         1.85 o                         
   6   6   7       1317.70       1286.10        11.84 o                         
   7   6   7        215.72        204.41         4.81 o                         
   8   6   7         68.71         58.50         3.78 o                         
   9   6   7        187.45        193.72         6.23 o                         
  10   6   7         27.60         24.63         3.70 o                         
  11   6   7        262.87        249.99         8.74 o                         
  12   6   7        180.55        174.28         8.01 o                         
  13   6   7        322.33        383.23        22.19 o                         
 -13   7   7          0.11          2.59         6.92 o                         
 -12   7   7         10.43         10.66         7.42 o                         
 -11   7   7         32.87         33.36         5.49 o                         
 -10   7   7         50.95         51.09         5.73 o                         
  -9   7   7         32.92         31.29         4.69 o                         
  -8   7   7          0.17         -1.76         4.12 o                         
  -7   7   7        391.07        394.77        11.33 o                         
  -6   7   7         80.99         64.87         3.64 o                         
  -5   7   7        573.23        583.74         7.11 o                         
  -4   7   7        106.64        107.03         4.02 o                         
  -3   7   7        674.50        659.74         5.98 o                         
  -2   7   7       3301.15       3378.73        15.74 o                         
  -1   7   7        752.96        756.33         4.18 o                         
   0   7   7        750.15        699.54         4.18 o                         
   1   7   7          3.27          6.17         0.84 o                         
   2   7   7       6973.00       6638.54        34.31 o                         
   3   7   7       1136.06       1130.21         8.45 o                         
   4   7   7       7211.97       6967.59        51.57 o                         
   5   7   7        544.15        525.32         6.42 o                         
   6   7   7       1484.76       1507.15        13.43 o                         
   7   7   7         45.33         51.57         3.77 o                         
   8   7   7        817.99        803.57        11.41 o                         
   9   7   7        144.36        159.81         7.00 o                         
  10   7   7        462.34        460.16         9.27 o                         
  11   7   7          7.02          6.85         3.79 o                         
  12   7   7        198.17        216.92         8.63 o                         
 -13   8   7        245.53        263.22        29.36 o                         
 -12   8   7         65.19         66.91        14.43 o                         
 -11   8   7        253.90        237.81        12.36 o                         
 -10   8   7        262.98        251.04        10.59 o                         
  -9   8   7        158.84        155.40         7.94 o                         
  -8   8   7        130.52        147.89         7.21 o                         
  -7   8   7       1833.04       1797.10        24.68 o                         
  -6   8   7         97.75        107.26         7.75 o                         
  -5   8   7        887.35        876.81        10.31 o                         
  -4   8   7        251.06        249.34         4.77 o                         
  -3   8   7       2091.31       2166.89        16.83 o                         
  -2   8   7        128.86        124.40         2.03 o                         
  -1   8   7       4952.14       4918.89        21.81 o                         
   0   8   7        253.47        232.84         2.33 o                         
   1   8   7       1529.26       1531.23         8.03 o                         
   2   8   7        255.11        258.45         3.22 o                         
   3   8   7       1525.51       1583.99        11.51 o                         
   4   8   7        232.25        240.24         3.87 o                         
   5   8   7        285.14        308.71         5.03 o                         
   6   8   7        385.71        369.27         5.68 o                         
   7   8   7          1.39         -2.14         2.14 o                         
   8   8   7        804.25        798.67        11.46 o                         
   9   8   7          6.91          2.67         3.05 o                         
  10   8   7        489.15        485.37        15.40 o                         
  11   8   7         19.01         26.08         4.24 o                         
  12   8   7        523.69        533.26        16.44 o                         
 -12   9   7         10.93         11.95         7.18 o                         
 -11   9   7         10.14          5.32         5.51 o                         
 -10   9   7         25.49         25.37         5.24 o                         
  -9   9   7         16.97         12.47         4.56 o                         
  -8   9   7          4.21          2.05         3.85 o                         
  -7   9   7        317.59        321.17         7.82 o                         
  -6   9   7          0.08         -1.06         2.45 o                         
  -5   9   7       1010.68       1017.28        14.88 o                         
  -4   9   7         67.04         65.11         3.08 o                         
  -3   9   7       3316.67       3248.37        23.99 o                         
  -2   9   7         16.71         19.60         1.25 o                         
  -1   9   7        862.06        945.04         5.84 o                         
   0   9   7        560.06        534.99         4.02 o                         
   1   9   7       2915.07       3000.88        14.73 o                         
   2   9   7          3.74          4.36         1.26 o                         
   3   9   7       2615.68       2642.28        18.93 o                         
   4   9   7         25.13         32.25         1.99 o                         
   5   9   7       1154.58       1182.06        11.28 o                         
   6   9   7         12.49         10.42         2.24 o                         
   7   9   7       1156.60       1151.54        12.69 o                         
   8   9   7        173.35        166.79         5.87 o                         
   9   9   7        219.71        219.44         7.61 o                         
  10   9   7         12.53          5.01         4.40 o                         
  11   9   7        193.05        210.22         7.65 o                         
  12   9   7         45.10         54.94         6.58 o                         
 -12  10   7         91.30         90.27        10.31 o                         
 -11  10   7         58.16         67.65         9.35 o                         
 -10  10   7         13.25          6.55         4.90 o                         
  -9  10   7        244.14        252.46         9.85 o                         
  -8  10   7        156.42        178.67         8.03 o                         
  -7  10   7        457.31        451.07        12.43 o                         
  -6  10   7        174.40        163.97         5.60 o                         
  -5  10   7        663.07        654.52        12.79 o                         
  -4  10   7        319.04        320.12         5.92 o                         
  -3  10   7       1228.55       1137.09        12.49 o                         
  -2  10   7         47.01         44.95         2.21 o                         
  -1  10   7        203.44        220.29         2.58 o                         
   0  10   7         22.78         25.61         1.51 o                         
   1  10   7         65.15         61.02         1.99 o                         
   2  10   7         19.42         18.36         1.60 o                         
   3  10   7         42.88         42.51         2.16 o                         
   4  10   7         51.19         53.59         4.97 o                         
   5  10   7        117.81        135.78         3.86 o                         
   6  10   7        138.71        122.38         4.39 o                         
   7  10   7        135.16        127.71         5.20 o                         
   8  10   7        480.48        481.75         9.19 o                         
   9  10   7         23.97         24.04         3.73 o                         
  10  10   7        302.05        298.74        10.03 o                         
  11  10   7         27.48         45.92         4.86 o                         
  12  10   7        593.59        602.20        16.89 o                         
 -12  11   7          0.71         -2.94         5.58 o                         
 -11  11   7         93.42        109.13         8.16 o                         
 -10  11   7          0.98          4.64         7.18 o                         
  -9  11   7         87.36         94.46        10.09 o                         
  -8  11   7          0.19          2.97         3.46 o                         
  -7  11   7          8.11          6.77         3.36 o                         
  -6  11   7        159.74        167.25         5.53 o                         
  -5  11   7         76.65         78.89         4.28 o                         
  -4  11   7        635.90        607.82         9.74 o                         
  -3  11   7        456.96        460.66         7.27 o                         
  -2  11   7       1202.55       1182.52        10.93 o                         
  -1  11   7        565.02        567.56         5.45 o                         
   0  11   7        201.99        196.95         2.90 o                         
   1  11   7        204.22        195.64         3.24 o                         
   2  11   7        792.38        750.60         7.96 o                         
   3  11   7        339.83        364.37         5.93 o                         
   4  11   7        418.62        375.57         6.46 o                         
   5  11   7        332.14        336.37         6.08 o                         
   6  11   7         38.39         33.73         3.05 o                         
   7  11   7        159.17        151.18         8.28 o                         
   8  11   7         96.37         93.93         4.92 o                         
   9  11   7        404.83        399.64         8.86 o                         
  10  11   7         66.25         73.26         5.28 o                         
  11  11   7        178.98        204.54         8.89 o                         
 -12  12   7         54.30         29.87        11.14 o                         
 -11  12   7        223.00        225.01        11.09 o                         
 -10  12   7         29.85         32.00         5.66 o                         
  -9  12   7        246.57        239.96         9.70 o                         
  -8  12   7        249.83        236.72         7.92 o                         
  -7  12   7        594.39        582.42        10.92 o                         
  -6  12   7        904.46        868.95        11.84 o                         
  -5  12   7        577.51        543.62        11.19 o                         
  -4  12   7        710.00        682.06        10.62 o                         
  -3  12   7        309.07        322.41         6.23 o                         
  -2  12   7       1912.79       1879.54        15.78 o                         
  -1  12   7        656.43        634.71         6.33 o                         
   0  12   7        710.37        687.09         6.60 o                         
   1  12   7        159.31        164.63         3.23 o                         
   2  12   7        492.17        489.90         6.90 o                         
   3  12   7        100.59        107.45         4.41 o                         
   4  12   7        521.73        512.52         6.90 o                         
   5  12   7        260.56        268.64         5.24 o                         
   6  12   7          0.61          0.49         2.54 o                         
   7  12   7          9.93         13.46         3.78 o                         
   8  12   7        216.04        206.63         9.98 o                         
   9  12   7          7.22          5.12         3.50 o                         
  10  12   7        110.00         98.71         6.57 o                         
  11  12   7          0.98          1.34         4.27 o                         
 -11  13   7         75.28         93.66        19.69 o                         
 -10  13   7         61.50         70.10        10.09 o                         
  -9  13   7         63.37         62.77         6.04 o                         
  -8  13   7          0.22         -2.40         3.47 o                         
  -7  13   7        227.72        235.41         6.94 o                         
  -6  13   7        267.16        272.05         6.76 o                         
  -5  13   7        127.78        134.23         6.94 o                         
  -4  13   7         74.90         80.41         4.97 o                         
  -3  13   7          0.58          6.38         3.12 o                         
  -2  13   7        954.81        975.33         9.96 o                         
  -1  13   7         45.05         42.28         2.24 o                         
   0  13   7         46.96         53.41         2.43 o                         
   1  13   7          0.78          0.29         1.72 o                         
   2  13   7         17.29         22.09         2.29 o                         
   3  13   7          4.20          3.79         2.12 o                         
   4  13   7        802.14        833.54         9.42 o                         
   5  13   7         68.23         70.95         3.77 o                         
   6  13   7        101.82         96.72         4.22 o                         
   7  13   7        121.49        115.81         5.42 o                         
   8  13   7        167.80        176.26         6.72 o                         
   9  13   7          1.30          0.00         4.04 o                         
  10  13   7        228.26        225.36         8.90 o                         
  11  13   7          2.74          6.07        10.12 o                         
 -11  14   7          3.82          0.85         6.62 o                         
 -10  14   7          2.44         -0.28         5.21 o                         
  -9  14   7          3.94         -1.46         4.27 o                         
  -8  14   7         30.03         23.97         4.49 o                         
  -7  14   7         35.97         43.79         4.02 o                         
  -6  14   7        193.00        193.78         6.18 o                         
  -5  14   7         76.95         85.94         4.99 o                         
  -4  14   7         42.20         43.40         3.89 o                         
  -3  14   7          6.14          2.64         2.87 o                         
  -2  14   7         65.51         72.04         3.23 o                         
  -1  14   7        137.02        137.62         3.86 o                         
   0  14   7         15.45         12.71         2.30 o                         
   1  14   7          3.73          5.11         2.11 o                         
   2  14   7          6.41          4.03         2.34 o                         
   3  14   7        115.03        109.59         5.29 o                         
   4  14   7         41.68         49.54         3.52 o                         
   5  14   7         72.08         76.92         3.87 o                         
   6  14   7          9.21          8.29         3.05 o                         
   7  14   7        292.03        268.62         8.20 o                         
   8  14   7        156.47        183.55        11.76 o                         
   9  14   7        103.20        122.58         7.12 o                         
  10  14   7         17.29         15.59         4.80 o                         
 -10  15   7         30.71         24.88         6.05 o                         
  -9  15   7          4.63         -1.68         4.46 o                         
  -8  15   7         13.12          9.26         4.30 o                         
  -7  15   7          1.00          1.50         3.28 o                         
  -6  15   7         37.76         36.30         3.87 o                         
  -5  15   7         66.84         65.63         5.63 o                         
  -4  15   7        115.73        117.20         5.34 o                         
  -3  15   7          5.62          8.16         2.99 o                         
  -2  15   7          2.77          3.23         2.09 o                         
  -1  15   7        190.33        181.96         4.54 o                         
   0  15   7        150.86        169.65         7.03 o                         
   1  15   7          9.30         10.80         2.32 o                         
   2  15   7        452.05        441.15         8.00 o                         
   3  15   7         36.15         39.26         3.45 o                         
   4  15   7        112.14        121.68         6.97 o                         
   5  15   7        238.56        235.46         6.64 o                         
   6  15   7        420.56        421.79         8.80 o                         
   7  15   7          1.61          3.88         3.78 o                         
   8  15   7        351.71        353.04        10.18 o                         
   9  15   7        138.50        132.23        13.01 o                         
  10  15   7         53.29         52.76         7.86 o                         
 -10  16   7         70.01         64.98        10.49 o                         
  -9  16   7         11.77          9.59         4.76 o                         
  -8  16   7        360.93        372.17        10.25 o                         
  -7  16   7         88.02         92.07         5.44 o                         
  -6  16   7        730.41        717.36        11.58 o                         
  -5  16   7         39.03         47.38         4.39 o                         
  -4  16   7        390.33        378.63         7.94 o                         
  -3  16   7          1.66          4.32         3.05 o                         
  -2  16   7       1212.64       1183.26        13.18 o                         
  -1  16   7         12.88         15.30         2.65 o                         
   0  16   7        676.54        694.36        12.14 o                         
   1  16   7         10.04          9.68         2.53 o                         
   2  16   7        594.80        592.66         9.63 o                         
   3  16   7         44.94         45.65         4.21 o                         
   4  16   7        541.40        554.70         9.65 o                         
   5  16   7          3.12          6.07         3.14 o                         
   6  16   7        275.96        289.16         8.34 o                         
   7  16   7          7.19          2.52         3.82 o                         
   8  16   7        136.80        139.65         7.52 o                         
   9  16   7          5.74          8.52         4.43 o                         
  -9  17   7         14.15          5.10         4.70 o                         
  -8  17   7          1.47          7.50         4.40 o                         
  -7  17   7         84.86         98.01         5.68 o                         
  -6  17   7         36.40         51.27         4.87 o                         
  -5  17   7          6.00          5.23         3.52 o                         
  -4  17   7          8.84         10.08         3.65 o                         
  -3  17   7          3.13          3.62         2.73 o                         
  -2  17   7          4.68          7.22         2.67 o                         
  -1  17   7          3.93          5.79         2.67 o                         
   0  17   7          0.22         -2.69         2.69 o                         
   1  17   7         38.64         41.26         3.36 o                         
   2  17   7         22.96         23.94         3.39 o                         
   3  17   7        298.21        292.73         9.81 o                         
   4  17   7          0.26          0.67         2.96 o                         
   5  17   7        329.62        323.59         9.23 o                         
   6  17   7         23.87         32.28         4.57 o                         
   7  17   7        198.38        177.98         9.25 o                         
   8  17   7          8.16         13.03         4.81 o                         
   9  17   7        237.20        260.18        19.75 o                         
  -9  18   7         14.77          4.56        11.14 o                         
  -8  18   7        165.27        181.84         7.59 o                         
  -7  18   7         12.42         10.25         3.93 o                         
  -6  18   7        421.89        421.31         9.71 o                         
  -5  18   7          5.66          3.47         3.94 o                         
  -4  18   7        149.98        138.86         6.94 o                         
  -3  18   7         73.58         77.29         4.85 o                         
  -2  18   7        144.63        149.03         5.85 o                         
  -1  18   7         75.97         80.52         4.60 o                         
   0  18   7        150.87        137.57         5.64 o                         
   1  18   7        227.91        226.76         6.69 o                         
   2  18   7        181.74        184.88         6.46 o                         
   3  18   7        107.78         99.43         5.24 o                         
   4  18   7        202.39        201.58         7.15 o                         
   5  18   7         69.96         85.02         5.93 o                         
   6  18   7          2.45          8.03         4.02 o                         
   7  18   7          8.15          9.02         4.87 o                         
   8  18   7          0.65          8.47         5.69 o                         
  -8  19   7          1.56         -0.49         6.20 o                         
  -7  19   7         23.09         25.55         6.60 o                         
  -6  19   7          2.18          3.78         3.88 o                         
  -5  19   7          1.46          4.83         4.36 o                         
  -4  19   7         10.26          5.82         4.10 o                         
  -3  19   7        224.36        220.25         8.11 o                         
  -2  19   7         13.00         10.27         3.52 o                         
  -1  19   7        174.07        187.14         6.68 o                         
   0  19   7        117.91        132.75         5.71 o                         
   1  19   7         78.42         84.18         4.93 o                         
   2  19   7         25.17         24.53         3.87 o                         
   3  19   7        231.81        225.73         7.19 o                         
   4  19   7         45.57         48.49         4.43 o                         
   5  19   7         64.16         65.15         5.68 o                         
   6  19   7         30.14         32.09         5.06 o                         
   7  19   7        154.62        155.16        12.28 o                         
  -7  20   7         83.38         74.24         7.50 o                         
  -6  20   7          5.99         10.36         4.08 o                         
  -5  20   7        288.73        305.57        11.64 o                         
  -4  20   7          0.72          6.63         4.34 o                         
  -3  20   7        153.58        158.15         7.56 o                         
  -2  20   7        156.79        160.69         7.55 o                         
  -1  20   7         21.15         27.17         4.02 o                         
   0  20   7         72.12         71.38         4.83 o                         
   1  20   7         47.86         45.26         4.44 o                         
   2  20   7        236.73        242.99         8.76 o                         
   3  20   7          1.62          2.35         3.54 o                         
   4  20   7        253.33        262.02         9.32 o                         
   5  20   7          6.09          1.68         4.65 o                         
   6  20   7        186.58        193.08         8.59 o                         
  -6  21   7          1.80          5.06        13.67 o                         
  -5  21   7         78.27         77.89         6.42 o                         
  -4  21   7         30.31         30.73         5.14 o                         
  -3  21   7        253.73        270.75         9.60 o                         
  -2  21   7         78.35         71.21         5.91 o                         
  -1  21   7         27.85         29.06         4.82 o                         
   0  21   7        147.64        137.00         9.14 o                         
   1  21   7        111.51        110.98         6.42 o                         
   2  21   7        281.07        277.38         9.79 o                         
   3  21   7          0.94          4.04         4.10 o                         
   4  21   7        192.61        192.32         8.51 o                         
   5  21   7         30.60         25.59         5.41 o                         
  -4  22   7          0.45         -5.28         5.28 o                         
  -3  22   7        409.37        422.62        13.47 o                         
  -2  22   7          3.49          1.41         4.40 o                         
  -1  22   7        369.99        359.46        10.68 o                         
   0  22   7         52.14         51.98         4.93 o                         
   1  22   7        420.28        433.73        16.66 o                         
   2  22   7          1.09          3.61         4.49 o                         
   3  22   7         93.12        101.95         6.66 o                         
   4  22   7          2.54         17.21        10.63 o                         
  -2  23   7        152.38        160.99        16.71 o                         
  -1  23   7          7.22          1.52         6.32 o                         
   0  23   7         41.10         31.94         6.02 o                         
   1  23   7         45.39         44.55        17.21 o                         
 -12   0   8        140.13        160.99        16.71 o                         
 -10   0   8         93.21        114.41        13.16 o                         
  -8   0   8         16.07          9.31         7.85 o                         
  -6   0   8         46.41         44.55         5.85 o                         
  -4   0   8        519.21        593.99         8.29 o                         
  -2   0   8        343.27        371.18         4.86 o                         
   0   0   8        796.09        748.77        12.62 o                         
   2   0   8         20.43         24.09         1.67 o                         
   4   0   8          9.87         10.30         1.93 o                         
   6   0   8       3367.06       3227.70        32.15 o                         
   8   0   8        449.26        434.75         8.51 o                         
  10   0   8        397.37        414.90        13.96 o                         
  12   0   8        244.41        229.38        12.16 o                         
 -13   1   8         11.92         20.27         7.49 o                         
 -12   1   8         12.81         18.07         7.05 o                         
 -11   1   8         37.62         53.41         7.85 o                         
 -10   1   8          0.81         -2.10         3.85 o                         
  -9   1   8         32.04         31.60         4.50 o                         
  -8   1   8        370.02        392.55         7.08 o                         
  -7   1   8         94.28         93.65         3.84 o                         
  -6   1   8          9.30         12.94         2.08 o                         
  -5   1   8        464.20        426.01         4.94 o                         
  -4   1   8        272.03        286.91         5.57 o                         
  -3   1   8         11.61         14.48         1.30 o                         
  -2   1   8       2282.38       2321.44        14.72 o                         
  -1   1   8        556.52        483.66         3.54 o                         
   0   1   8        320.56        344.96         2.66 o                         
   1   1   8       1164.95       1139.02         6.58 o                         
   2   1   8        115.92        111.84         2.08 o                         
   3   1   8       2224.19       2181.31        12.48 o                         
   4   1   8        134.45        137.15         2.85 o                         
   5   1   8         16.15         22.99         1.67 o                         
   6   1   8         33.86         37.07         2.06 o                         
   7   1   8        173.61        152.93         3.58 o                         
   8   1   8        156.74        155.27         3.90 o                         
   9   1   8          4.30         -0.82         2.13 o                         
  10   1   8        178.44        181.46         6.58 o                         
  11   1   8        341.68        388.95        10.19 o                         
  12   1   8         79.05         89.94         6.38 o                         
  13   1   8          0.06          0.17         4.91 o                         
 -13   2   8        188.57        213.59        13.39 o                         
 -12   2   8        106.64        118.70        10.91 o                         
 -11   2   8        217.48        222.46        12.89 o                         
 -10   2   8        127.63        137.51         8.78 o                         
  -9   2   8        298.26        275.82         8.62 o                         
  -8   2   8        174.30        166.27         7.67 o                         
  -7   2   8        920.09        872.78         9.82 o                         
  -6   2   8        326.68        320.26         4.84 o                         
  -5   2   8        876.88        853.96         7.73 o                         
  -4   2   8        272.95        286.36         3.73 o                         
  -3   2   8        485.02        419.08         4.16 o                         
  -2   2   8       1277.30       1257.38         7.97 o                         
  -1   2   8       1114.47       1170.32         6.50 o                         
   0   2   8        855.27        823.89         5.04 o                         
   1   2   8        316.13        348.15         3.23 o                         
   2   2   8          5.14          9.34         1.01 o                         
   3   2   8        488.09        459.40         5.51 o                         
   4   2   8         48.06         48.04         1.83 o                         
   5   2   8        611.26        571.24         6.03 o                         
   6   2   8         84.97         93.49         4.02 o                         
   7   2   8         92.77         94.75         3.12 o                         
   8   2   8        387.08        385.45         6.11 o                         
   9   2   8         39.45         36.75         2.93 o                         
  10   2   8         14.69         19.75         3.41 o                         
  11   2   8         43.42         43.05         5.27 o                         
  12   2   8         32.02         33.54         5.00 o                         
  13   2   8          2.50          9.94         7.78 o                         
 -13   3   8         38.30         45.18         9.37 o                         
 -12   3   8         30.68         28.60         7.49 o                         
 -11   3   8         84.61        107.59         9.84 o                         
 -10   3   8          9.61          2.96         5.69 o                         
  -9   3   8        227.20        201.74        11.51 o                         
  -8   3   8        515.48        529.97        11.30 o                         
  -7   3   8        201.69        212.51         5.09 o                         
  -6   3   8         68.91         86.80         4.27 o                         
  -5   3   8         54.07         63.08         2.12 o                         
  -4   3   8        174.04        185.20         2.80 o                         
  -3   3   8        298.78        289.69         3.86 o                         
  -2   3   8       2658.39       2688.09        15.51 o                         
  -1   3   8       1210.65       1298.07         7.29 o                         
   0   3   8       3826.47       3917.33        18.61 o                         
   1   3   8       3009.51       2975.25        15.23 o                         
   2   3   8       2503.30       2386.79        14.82 o                         
   3   3   8       1824.44       1773.52        11.29 o                         
   4   3   8       1773.38       1739.91        11.86 o                         
   5   3   8       2236.90       2089.08        15.54 o                         
   6   3   8        623.26        625.59         6.72 o                         
   7   3   8        618.26        615.44         7.51 o                         
   8   3   8        680.16        668.97         8.27 o                         
   9   3   8         51.56         42.52         3.41 o                         
  10   3   8         27.38         21.41         3.57 o                         
  11   3   8        142.84        154.30         7.45 o                         
  12   3   8         11.93          9.02         4.12 o                         
 -13   4   8         89.76         86.64        10.52 o                         
 -12   4   8         57.38         62.64         9.12 o                         
 -11   4   8        220.90        250.63        13.59 o                         
 -10   4   8         77.11         77.89         8.05 o                         
  -9   4   8        369.71        353.23         9.71 o                         
  -8   4   8        342.53        319.33         7.66 o                         
  -7   4   8        526.67        506.97         8.03 o                         
  -6   4   8        146.52        127.66         3.59 o                         
  -5   4   8        478.65        472.07         5.86 o                         
  -4   4   8        992.70       1036.23         8.00 o                         
  -3   4   8        320.13        340.60         3.91 o                         
  -2   4   8        163.46        137.50         3.17 o                         
  -1   4   8        316.42        318.54         2.65 o                         
   0   4   8        625.72        583.52         3.94 o                         
   1   4   8        136.10        141.47         1.96 o                         
   2   4   8        176.81        169.56         2.64 o                         
   3   4   8        202.37        209.58         4.00 o                         
   4   4   8        143.14        140.83         2.76 o                         
   5   4   8        180.55        177.17         3.39 o                         
   6   4   8        132.35        122.74         3.22 o                         
   7   4   8       1409.21       1412.80        15.65 o                         
   8   4   8         25.43         26.79         2.60 o                         
   9   4   8        327.93        333.30         7.45 o                         
  10   4   8         76.48         86.45         4.97 o                         
  11   4   8        130.62        133.20         9.29 o                         
  12   4   8          1.16          5.90         4.42 o                         
 -13   5   8         27.91         40.22         8.72 o                         
 -12   5   8          0.21          5.06         6.80 o                         
 -11   5   8         22.39         14.76         4.90 o                         
 -10   5   8         11.55          7.82         6.93 o                         
  -9   5   8          8.61          4.50         3.44 o                         
  -8   5   8        472.04        455.47        10.46 o                         
  -7   5   8          8.65          3.90         2.68 o                         
  -6   5   8        342.50        348.01         6.30 o                         
  -5   5   8         80.80         78.69         3.34 o                         
  -4   5   8         98.27         94.63         2.40 o                         
  -3   5   8         64.94         69.65         2.30 o                         
  -2   5   8        521.14        543.81         4.61 o                         
  -1   5   8         43.75         44.62         1.63 o                         
   0   5   8        127.76        170.84         1.82 o                         
   1   5   8         10.87          9.79         0.94 o                         
   2   5   8        769.50        849.23         6.17 o                         
   3   5   8          4.51          7.27         1.15 o                         
   4   5   8         77.06         66.11         3.55 o                         
   5   5   8         32.39         32.66         1.94 o                         
   6   5   8         82.85         80.99         3.22 o                         
   7   5   8        112.93         97.18         3.69 o                         
   8   5   8         61.70         55.82         3.08 o                         
   9   5   8         77.03         71.88         4.43 o                         
  10   5   8         50.24         54.67         4.38 o                         
  11   5   8         44.52         53.23         5.24 o                         
  12   5   8         37.18         44.35         5.34 o                         
 -13   6   8         20.26         11.14         7.52 o                         
 -12   6   8         61.90         73.45         9.44 o                         
 -11   6   8        227.30        218.31        12.87 o                         
 -10   6   8        170.18        169.56         8.85 o                         
  -9   6   8         27.85         31.19         3.89 o                         
  -8   6   8        372.27        366.03         8.39 o                         
  -7   6   8         54.05         45.80         3.65 o                         
  -6   6   8       1201.96       1127.09        14.35 o                         
  -5   6   8        271.53        285.60         5.70 o                         
  -4   6   8       1825.03       1775.13        13.61 o                         
  -3   6   8        260.09        247.18         3.30 o                         
  -2   6   8       1007.13       1008.51         7.68 o                         
  -1   6   8        529.18        597.17         4.05 o                         
   0   6   8        326.83        340.59         2.97 o                         
   1   6   8       3096.89       3186.59        16.26 o                         
   2   6   8         51.39         49.72         1.97 o                         
   3   6   8        219.81        247.50         3.43 o                         
   4   6   8          2.73          3.76         1.45 o                         
   5   6   8        659.28        733.01         8.00 o                         
   6   6   8        300.90        297.81         5.08 o                         
   7   6   8        741.56        745.87         8.67 o                         
   8   6   8        294.18        294.58         6.22 o                         
   9   6   8         23.08         18.30         3.38 o                         
  10   6   8         10.47         11.21         3.48 o                         
  11   6   8        347.28        353.84         8.96 o                         
  12   6   8         97.54         96.56         6.61 o                         
 -12   7   8         74.63         72.22        10.88 o                         
 -11   7   8          0.92         -0.06         4.96 o                         
 -10   7   8         19.71         23.46         5.21 o                         
  -9   7   8        628.27        631.24        13.83 o                         
  -8   7   8         39.32         33.72         3.80 o                         
  -7   7   8       1176.82       1241.81        15.98 o                         
  -6   7   8        179.49        172.85         5.45 o                         
  -5   7   8        216.03        263.87         5.26 o                         
  -4   7   8        228.98        233.11         4.11 o                         
  -3   7   8       4630.00       4481.39        32.08 o                         
  -2   7   8        242.69        257.87         2.98 o                         
  -1   7   8       5250.96       5438.39        23.11 o                         
   0   7   8        121.19        141.80         1.77 o                         
   1   7   8       4827.17       4932.26        22.61 o                         
   2   7   8        503.36        507.59         5.10 o                         
   3   7   8       3919.25       3888.20        28.31 o                         
   4   7   8          1.15          5.03         2.63 o                         
   5   7   8       1968.45       1922.53        16.11 o                         
   6   7   8         54.15         55.45         2.88 o                         
   7   7   8       1086.84       1083.02        11.17 o                         
   8   7   8          2.30          1.26         2.63 o                         
   9   7   8        243.40        225.85         6.78 o                         
  10   7   8         49.28         50.78         5.48 o                         
  11   7   8        129.72        139.59         7.15 o                         
  12   7   8          8.71         12.67         4.35 o                         
 -12   8   8        469.47        539.62        19.09 o                         
 -11   8   8         32.88         44.84         6.45 o                         
 -10   8   8        298.45        312.40        10.98 o                         
  -9   8   8         10.67          7.82         4.44 o                         
  -8   8   8       1037.15       1035.62        29.16 o                         
  -7   8   8          1.05         -0.96         3.44 o                         
  -6   8   8        927.45        879.66        12.71 o                         
  -5   8   8          2.55          3.96         2.04 o                         
  -4   8   8        599.47        620.65         6.97 o                         
  -3   8   8        101.06         98.12         2.97 o                         
  -2   8   8       1668.03       1590.77        10.85 o                         
  -1   8   8        529.80        519.19         3.95 o                         
   0   8   8        831.82        862.78         5.47 o                         
   1   8   8        127.62        123.34         2.78 o                         
   2   8   8        226.03        215.62         3.48 o                         
   3   8   8          5.29          7.47         1.58 o                         
   4   8   8          5.25          7.07         1.97 o                         
   5   8   8         31.56         36.82         2.77 o                         
   6   8   8        411.14        428.93         6.47 o                         
   7   8   8        125.45        135.21         4.71 o                         
   8   8   8       1065.93       1078.10        20.09 o                         
   9   8   8          1.77          1.66         3.20 o                         
  10   8   8        126.83        130.76         6.01 o                         
  11   8   8         11.83          8.35         3.93 o                         
  12   8   8        235.55        268.11         9.93 o                         
 -12   9   8          1.71         14.68        11.14 o                         
 -11   9   8         61.58         56.09         6.71 o                         
 -10   9   8         19.67         24.35         6.46 o                         
  -9   9   8        254.39        243.13         9.99 o                         
  -8   9   8        162.30        164.80         7.89 o                         
  -7   9   8        477.24        469.77        14.82 o                         
  -6   9   8        123.65        136.74         5.58 o                         
  -5   9   8        623.43        621.48        13.27 o                         
  -4   9   8         49.06         55.07         2.58 o                         
  -3   9   8        776.53        782.44         7.54 o                         
  -2   9   8         82.15         98.34         2.36 o                         
  -1   9   8       1824.02       1857.52        10.82 o                         
   0   9   8         39.31         30.64         1.39 o                         
   1   9   8       2515.76       2576.00        14.99 o                         
   2   9   8          8.11         15.94         2.70 o                         
   3   9   8       1696.50       1702.45        14.73 o                         
   4   9   8        291.66        257.07         5.05 o                         
   5   9   8       1356.24       1337.94        13.60 o                         
   6   9   8          5.11          7.43         2.08 o                         
   7   9   8        490.88        491.03         8.00 o                         
   8   9   8        105.27        101.44         5.00 o                         
   9   9   8          6.31          0.23         3.24 o                         
  10   9   8         24.09         20.15         4.82 o                         
  11   9   8          1.08         -0.22         3.78 o                         
  12   9   8         21.12         23.79        11.14 o                         
 -12  10   8         59.97         69.32        10.25 o                         
 -11  10   8        129.23        132.18        16.00 o                         
 -10  10   8         38.98         43.41         6.15 o                         
  -9  10   8         56.59         58.57         6.23 o                         
  -8  10   8          1.48         -2.12         5.63 o                         
  -7  10   8        412.52        425.38        10.79 o                         
  -6  10   8        107.79        107.20         5.37 o                         
  -5  10   8          2.55          1.73         2.60 o                         
  -4  10   8         53.35         49.43         2.79 o                         
  -3  10   8          0.41          0.23         2.49 o                         
  -2  10   8         57.86         54.52         2.12 o                         
  -1  10   8          7.31          7.19         1.09 o                         
   0  10   8          1.35          7.77         1.35 o                         
   1  10   8       1255.27       1252.34         8.84 o                         
   2  10   8          0.26          4.47         1.51 o                         
   3  10   8        213.86        235.21         5.51 o                         
   4  10   8        232.34        267.43         5.41 o                         
   5  10   8        522.26        551.96         7.90 o                         
   6  10   8        620.53        623.41         8.87 o                         
   7  10   8       2204.45       2205.15        20.82 o                         
   8  10   8        423.55        415.04         8.77 o                         
   9  10   8        829.63        809.39        19.10 o                         
  10  10   8        432.60        445.31         9.91 o                         
  11  10   8        599.03        594.42        11.77 o                         
 -12  11   8         28.35         30.88        11.14 o                         
 -11  11   8          1.85          1.03         5.32 o                         
 -10  11   8         42.30         56.91         7.23 o                         
  -9  11   8         34.74         41.40         5.65 o                         
  -8  11   8        306.83        307.78        10.12 o                         
  -7  11   8        138.75        155.43         7.77 o                         
  -6  11   8       1231.54       1202.17        16.32 o                         
  -5  11   8         16.67         24.79         2.68 o                         
  -4  11   8       2108.12       2073.83        23.30 o                         
  -3  11   8        263.41        245.18         5.08 o                         
  -2  11   8       5224.58       5160.06        34.57 o                         
  -1  11   8         83.37         82.47         2.45 o                         
   0  11   8       4288.03       4313.80        23.82 o                         
   1  11   8        121.52        113.65         2.79 o                         
   2  11   8       2775.85       2753.20        21.46 o                         
   3  11   8         10.40         12.94         3.15 o                         
   4  11   8       1297.29       1261.62        13.19 o                         
   5  11   8         63.35         66.35         4.00 o                         
   6  11   8        607.56        611.16         9.85 o                         
   7  11   8        213.41        218.35         6.73 o                         
   8  11   8        381.35        360.43         8.33 o                         
   9  11   8         77.23         81.23         5.24 o                         
  10  11   8         22.54         26.91         4.46 o                         
  11  11   8        196.22        200.66         7.84 o                         
 -11  12   8        416.12        423.27        16.23 o                         
 -10  12   8         85.87         81.14         7.50 o                         
  -9  12   8        549.40        520.23        22.03 o                         
  -8  12   8        349.42        335.42        10.50 o                         
  -7  12   8        763.60        764.50        13.29 o                         
  -6  12   8        160.14        155.49         6.38 o                         
  -5  12   8        739.61        684.19        10.18 o                         
  -4  12   8        115.32        121.04         5.17 o                         
  -3  12   8        674.76        650.82        11.05 o                         
  -2  12   8          1.76          4.86         1.78 o                         
  -1  12   8        256.80        259.97         4.03 o                         
   0  12   8        115.91        125.95         3.01 o                         
   1  12   8         98.00         99.08         2.86 o                         
   2  12   8          1.50          1.48         1.70 o                         
   3  12   8         63.75         59.39         3.14 o                         
   4  12   8          9.01          9.40         2.59 o                         
   5  12   8        201.59        191.52         5.85 o                         
   6  12   8          2.07          2.56         2.85 o                         
   7  12   8        229.63        238.03        10.00 o                         
   8  12   8        257.54        262.01         7.64 o                         
   9  12   8        224.25        223.34         7.98 o                         
  10  12   8         12.71         10.66         3.84 o                         
  11  12   8        255.55        237.45        19.75 o                         
 -11  13   8          4.80          8.58         6.04 o                         
 -10  13   8         80.82         78.09         7.43 o                         
  -9  13   8         82.92         70.51         6.98 o                         
  -8  13   8        448.65        402.91        16.81 o                         
  -7  13   8        351.73        350.98         9.79 o                         
  -6  13   8        548.77        522.17        14.11 o                         
  -5  13   8       1053.59       1071.27        15.05 o                         
  -4  13   8       1279.74       1214.78        16.32 o                         
  -3  13   8       1326.76       1314.72        15.07 o                         
  -2  13   8       1709.29       1686.54        13.92 o                         
  -1  13   8       2882.91       2857.04        21.01 o                         
   0  13   8        805.12        811.91         8.72 o                         
   1  13   8        986.20       1015.19         9.77 o                         
   2  13   8        474.89        457.78         7.01 o                         
   3  13   8        623.78        629.82         8.62 o                         
   4  13   8        521.60        504.17         7.95 o                         
   5  13   8        601.44        567.37        13.04 o                         
   6  13   8        242.94        250.39         8.01 o                         
   7  13   8         62.35         58.10         4.98 o                         
   8  13   8        237.14        231.83         8.58 o                         
   9  13   8         94.00         98.90         5.86 o                         
  10  13   8        113.44        110.50         7.08 o                         
 -10  14   8         96.11        104.06         9.02 o                         
  -9  14   8          9.65         10.10         5.42 o                         
  -8  14   8        175.86        184.11        14.48 o                         
  -7  14   8         35.92         46.23         4.79 o                         
  -6  14   8         95.30         93.16         4.51 o                         
  -5  14   8         10.95          8.78         3.98 o                         
  -4  14   8          2.51          4.29         3.16 o                         
  -3  14   8         14.48         13.45         2.78 o                         
  -2  14   8          0.57          1.92         1.86 o                         
  -1  14   8        168.21        181.27         4.37 o                         
   0  14   8        763.36        782.29        10.30 o                         
   1  14   8         30.33         30.87         3.34 o                         
   2  14   8        801.49        837.20        12.25 o                         
   3  14   8          6.88          6.23         2.58 o                         
   4  14   8        807.82        818.15        10.52 o                         
   5  14   8        153.24        156.90         5.75 o                         
   6  14   8       1604.38       1596.14        18.61 o                         
   7  14   8        120.27        115.63         6.35 o                         
   8  14   8       1159.49       1183.50        21.45 o                         
   9  14   8         18.49         13.83         6.05 o                         
  10  14   8        888.73        887.80        43.90 o                         
 -10  15   8         16.67         14.98         5.92 o                         
  -9  15   8         50.96         58.03         6.84 o                         
  -8  15   8         32.70         28.29         5.74 o                         
  -7  15   8        253.41        245.24         8.76 o                         
  -6  15   8        259.19        261.55         6.77 o                         
  -5  15   8        575.61        604.34        15.71 o                         
  -4  15   8        261.46        256.47        10.13 o                         
  -3  15   8        648.32        648.79        11.21 o                         
  -2  15   8       1046.69       1032.77        12.95 o                         
  -1  15   8        681.04        713.80         8.61 o                         
   0  15   8       1036.23       1019.64        12.13 o                         
   1  15   8        533.21        532.88         8.84 o                         
   2  15   8        446.49        455.27         8.30 o                         
   3  15   8        408.52        407.69         8.17 o                         
   4  15   8        355.77        335.60         7.53 o                         
   5  15   8         94.08         98.07         5.70 o                         
   6  15   8         81.14         83.91         6.61 o                         
   7  15   8        242.67        232.03         9.64 o                         
   8  15   8         61.20         58.34         6.59 o                         
   9  15   8         13.26         17.40         7.92 o                         
  -9  16   8        160.63        137.07        11.90 o                         
  -8  16   8          8.16          8.80         5.11 o                         
  -7  16   8        481.80        481.37        10.67 o                         
  -6  16   8         97.20        100.24         5.53 o                         
  -5  16   8        115.13        114.90         6.27 o                         
  -4  16   8          3.16          6.49         2.95 o                         
  -3  16   8         58.24         63.95         4.28 o                         
  -2  16   8        139.97        151.06         5.09 o                         
  -1  16   8        159.07        168.44         6.06 o                         
   0  16   8         52.35         54.66         3.81 o                         
   1  16   8        117.45        121.53         5.06 o                         
   2  16   8        158.95        162.54         5.73 o                         
   3  16   8         34.01         35.58         3.61 o                         
   4  16   8         57.91         61.65         4.34 o                         
   5  16   8         46.70         46.24         5.16 o                         
   6  16   8        319.03        345.98        11.52 o                         
   7  16   8        188.06        182.50         9.10 o                         
   8  16   8        133.31        131.24         8.48 o                         
   9  16   8        215.41        227.83        26.33 o                         
  -9  17   8          3.39          0.00         8.10 o                         
  -8  17   8        511.71        516.13        14.71 o                         
  -7  17   8          2.23          0.75         3.63 o                         
  -6  17   8        647.03        649.47        15.27 o                         
  -5  17   8         12.62         15.94         3.95 o                         
  -4  17   8       1110.07       1106.32        18.10 o                         
  -3  17   8        129.03        125.48         5.38 o                         
  -2  17   8       1423.95       1423.46        15.53 o                         
  -1  17   8          0.31          3.72         2.97 o                         
   0  17   8       1410.13       1388.25        18.82 o                         
   1  17   8         33.95         37.26         3.82 o                         
   2  17   8       1468.71       1455.30        17.42 o                         
   3  17   8        175.33        177.92         6.49 o                         
   4  17   8       1340.75       1343.90        16.84 o                         
   5  17   8         40.08         43.94         4.69 o                         
   6  17   8        956.05        964.51        18.78 o                         
   7  17   8        100.89        105.46         7.88 o                         
   8  17   8        388.10        378.03        12.66 o                         
  -8  18   8          0.09          3.23         4.87 o                         
  -7  18   8        164.58        169.94         7.76 o                         
  -6  18   8         23.62         21.24         4.28 o                         
  -5  18   8        242.48        234.98         7.77 o                         
  -4  18   8        357.53        359.46        12.46 o                         
  -3  18   8         60.13         62.78         4.69 o                         
  -2  18   8        209.49        220.93         7.40 o                         
  -1  18   8          1.25         -2.45         3.01 o                         
   0  18   8        683.23        699.80        11.06 o                         
   1  18   8         47.70         53.75         4.42 o                         
   2  18   8        379.48        399.13        13.04 o                         
   3  18   8        234.12        239.30         7.26 o                         
   4  18   8        212.48        221.86         7.28 o                         
   5  18   8        239.53        276.27         9.38 o                         
   6  18   8        223.43        245.21        10.54 o                         
   7  18   8        322.97        325.32        12.25 o                         
  -7  19   8        142.97        144.08         7.02 o                         
  -6  19   8         28.55         27.30         4.75 o                         
  -5  19   8        337.79        335.09         8.98 o                         
  -4  19   8        182.51        188.32         7.11 o                         
  -3  19   8        196.59        199.16        12.00 o                         
  -2  19   8        189.67        192.71         8.96 o                         
  -1  19   8        257.51        285.38         7.81 o                         
   0  19   8         91.87         91.36         5.12 o                         
   1  19   8        104.30         97.70         5.93 o                         
   2  19   8         31.68         30.89         4.20 o                         
   3  19   8        105.89        108.09         5.71 o                         
   4  19   8         38.96         47.22         4.65 o                         
   5  19   8         59.65         61.36         8.55 o                         
   6  19   8         28.66         33.30         6.08 o                         
  -6  20   8         92.02         89.79         7.20 o                         
  -5  20   8          5.68          0.47         3.80 o                         
  -4  20   8         79.47         70.39         6.53 o                         
  -3  20   8         18.54         23.46         4.64 o                         
  -2  20   8          7.56          2.07         5.12 o                         
  -1  20   8        108.79        101.65         6.32 o                         
   0  20   8        190.77        184.51         6.95 o                         
   1  20   8         39.41         44.33         5.34 o                         
   2  20   8        249.35        250.09         9.02 o                         
   3  20   8         27.07         28.88         4.41 o                         
   4  20   8        303.61        312.59         8.85 o                         
   5  20   8          3.30         -1.34         4.15 o                         
  -5  21   8        275.79        280.65        16.08 o                         
  -4  21   8         72.02         77.47         6.44 o                         
  -3  21   8        739.97        757.10        14.82 o                         
  -2  21   8        109.44        102.47         7.68 o                         
  -1  21   8        732.83        749.68        19.21 o                         
   0  21   8        244.04        236.52         7.93 o                         
   1  21   8        832.14        841.95        16.52 o                         
   2  21   8        159.98        159.96        10.74 o                         
   3  21   8        528.34        546.84        12.51 o                         
   4  21   8        329.63        356.80        10.79 o                         
   5  21   8        317.82        323.99        25.32 o                         
  -3  22   8          1.93         -3.14         7.58 o                         
  -2  22   8         35.52         45.71         6.52 o                         
  -1  22   8         30.28         17.52         5.55 o                         
   0  22   8         83.73         95.64         6.69 o                         
   1  22   8         13.79          5.66         5.11 o                         
   2  22   8          0.14         -2.54         4.46 o                         
   3  22   8        218.54        233.01        19.24 o                         
 -13   0   9        163.30        153.40        17.21 o                         
 -11   0   9        354.81        346.78        21.77 o                         
  -9   0   9        448.26        444.58        20.25 o                         
  -7   0   9          9.94         20.62         2.77 o                         
  -5   0   9        720.72        620.13         9.04 o                         
  -3   0   9       2213.65       2199.94        22.24 o                         
  -1   0   9       1797.06       1749.65        18.12 o                         
   1   0   9       4471.70       4531.31        34.66 o                         
   3   0   9       6280.43       6303.79        48.13 o                         
   5   0   9       4669.74       4611.66        43.92 o                         
   7   0   9       3075.19       2941.72        30.61 o                         
   9   0   9       1021.22        981.33        16.86 o                         
  11   0   9        800.90        818.38        38.24 o                         
 -13   1   9        167.93        186.27        13.03 o                         
 -12   1   9        126.46        131.83        16.45 o                         
 -11   1   9        260.11        271.34        13.75 o                         
 -10   1   9        262.33        269.19         9.83 o                         
  -9   1   9        478.22        479.23        12.11 o                         
  -8   1   9        677.88        691.15        12.80 o                         
  -7   1   9       1211.28       1191.60        11.39 o                         
  -6   1   9        836.55        843.55         8.48 o                         
  -5   1   9        795.63        808.59         9.14 o                         
  -4   1   9       2566.59       2552.71        19.44 o                         
  -3   1   9       4236.85       4141.33        29.54 o                         
  -2   1   9       3258.26       3154.48        20.25 o                         
  -1   1   9       3533.63       3490.16        23.43 o                         
   0   1   9       1064.91       1069.44         7.10 o                         
   1   1   9       1478.01       1503.72         9.62 o                         
   2   1   9       4919.86       4748.55        27.19 o                         
   3   1   9       4179.74       3981.67        23.41 o                         
   4   1   9       1114.36       1065.09         9.24 o                         
   5   1   9        686.03        649.16         6.82 o                         
   6   1   9        371.74        359.26         5.04 o                         
   7   1   9        493.61        466.85         6.82 o                         
   8   1   9         26.66         26.25         2.40 o                         
   9   1   9        291.27        286.78         5.87 o                         
  10   1   9        765.37        749.61        11.77 o                         
  11   1   9          0.29         -1.96         3.76 o                         
  12   1   9        480.97        466.06        11.90 o                         
 -13   2   9         63.44         68.72         7.30 o                         
 -12   2   9        312.92        297.36        14.50 o                         
 -11   2   9         21.40         33.43         7.69 o                         
 -10   2   9        144.76        151.19         7.85 o                         
  -9   2   9         19.67         16.93         3.73 o                         
  -8   2   9         68.15         59.67         3.37 o                         
  -7   2   9          3.13          4.40         2.09 o                         
  -6   2   9         79.92         89.92         3.66 o                         
  -5   2   9        295.07        262.52         4.20 o                         
  -4   2   9       1531.78       1481.33        12.42 o                         
  -3   2   9        290.81        275.09         4.33 o                         
  -2   2   9        603.30        627.24         5.97 o                         
  -1   2   9         20.46         36.52         2.46 o                         
   0   2   9       2145.62       2207.71        12.50 o                         
   1   2   9       1095.47       1109.18         7.65 o                         
   2   2   9       2995.05       3006.71        18.18 o                         
   3   2   9       1716.01       1689.53        11.47 o                         
   4   2   9       4133.75       4110.20        27.82 o                         
   5   2   9       1443.17       1413.05        12.45 o                         
   6   2   9       2145.82       2110.13        16.21 o                         
   7   2   9       1211.04       1187.90        10.81 o                         
   8   2   9        818.88        799.14         9.42 o                         
   9   2   9        320.95        325.21         6.27 o                         
  10   2   9       1688.28       1661.65        19.52 o                         
  11   2   9        221.66        225.18         8.48 o                         
  12   2   9        572.90        609.26        13.22 o                         
 -13   3   9        334.58        377.69        17.79 o                         
 -12   3   9         27.59         36.45         6.16 o                         
 -11   3   9        614.53        634.38        12.54 o                         
 -10   3   9         41.80         32.34         4.97 o                         
  -9   3   9       1440.24       1417.31        16.40 o                         
  -8   3   9        110.24        111.65         4.55 o                         
  -7   3   9       3270.21       3318.82        27.50 o                         
  -6   3   9        226.93        255.33         4.93 o                         
  -5   3   9       4012.85       4123.31        28.02 o                         
  -4   3   9        266.49        264.25         4.14 o                         
  -3   3   9       7953.13       7986.57        54.46 o                         
  -2   3   9        413.88        398.93         5.30 o                         
  -1   3   9       6058.89       5977.08        34.83 o                         
   0   3   9       1628.70       1541.15         9.72 o                         
   1   3   9       3934.70       3914.07        21.78 o                         
   2   3   9        705.20        683.39         5.88 o                         
   3   3   9       4699.67       4491.49        28.56 o                         
   4   3   9        289.52        287.35         4.01 o                         
   5   3   9        779.26        790.09         8.18 o                         
   6   3   9        522.85        502.34         6.12 o                         
   7   3   9        241.18        227.73         4.82 o                         
   8   3   9          7.78         10.82         2.40 o                         
   9   3   9          1.93          2.55         2.42 o                         
  10   3   9         98.59        100.88         5.42 o                         
  11   3   9        128.19        120.36         6.96 o                         
  12   3   9         73.54         82.36         6.33 o                         
 -13   4   9         13.57         23.47        11.64 o                         
 -12   4   9        163.70        154.61         8.02 o                         
 -11   4   9          0.39          8.43         4.02 o                         
 -10   4   9        107.16         99.24         5.64 o                         
  -9   4   9        215.40        228.08         6.50 o                         
  -8   4   9         51.46         51.97         3.62 o                         
  -7   4   9         15.63         11.59         2.53 o                         
  -6   4   9        267.90        259.05         4.60 o                         
  -5   4   9        154.39        131.39         3.51 o                         
  -4   4   9       1878.17       1752.94        14.23 o                         
  -3   4   9          2.94          2.77         1.24 o                         
  -2   4   9       1021.10        989.35         7.88 o                         
  -1   4   9        371.59        324.52         3.76 o                         
   0   4   9       1150.96       1250.69         7.87 o                         
   1   4   9        509.09        497.61         4.50 o                         
   2   4   9       3678.64       3592.49        21.35 o                         
   3   4   9        403.30        422.70         6.04 o                         
   4   4   9       2699.00       2633.06        18.10 o                         
   5   4   9        226.53        237.76         5.57 o                         
   6   4   9       2717.32       2682.46        21.26 o                         
   7   4   9        433.21        426.23         6.38 o                         
   8   4   9       1237.28       1200.96        12.24 o                         
   9   4   9        255.24        250.30         6.22 o                         
  10   4   9        549.11        527.27        10.04 o                         
  11   4   9         51.32         56.95         5.07 o                         
  12   4   9        503.85        514.60        12.40 o                         
 -12   5   9         97.95         96.08         8.56 o                         
 -11   5   9          8.98          7.48         4.04 o                         
 -10   5   9        396.65        396.26         8.50 o                         
  -9   5   9        165.39        154.51         5.50 o                         
  -8   5   9        417.87        411.51         7.16 o                         
  -7   5   9        247.76        245.16         5.46 o                         
  -6   5   9        786.92        759.22         8.47 o                         
  -5   5   9        418.28        436.08         8.29 o                         
  -4   5   9       2395.15       2459.28        17.88 o                         
  -3   5   9        193.89        169.58         2.93 o                         
  -2   5   9       1356.03       1402.43        10.97 o                         
  -1   5   9        908.36        877.02         7.03 o                         
   0   5   9        381.82        396.95         3.77 o                         
   1   5   9          2.87          7.68         1.90 o                         
   2   5   9        456.58        420.31         6.45 o                         
   3   5   9         25.35         24.83         3.62 o                         
   4   5   9        206.41        207.45         3.57 o                         
   5   5   9        199.63        223.37         4.31 o                         
   6   5   9          4.66          6.35         2.09 o                         
   7   5   9         62.90         53.79         3.05 o                         
   8   5   9         10.07          9.97         2.47 o                         
   9   5   9         39.94         39.96         3.92 o                         
  10   5   9         89.14         79.74         5.10 o                         
  11   5   9        263.69        263.93        13.88 o                         
  12   5   9        126.37        107.92         7.02 o                         
 -13   6   9         73.27         82.01        16.71 o                         
 -12   6   9         10.47         17.60         5.85 o                         
 -11   6   9         48.24         52.02         8.03 o                         
 -10   6   9         16.31         12.86         4.77 o                         
  -9   6   9         31.79         32.09         4.54 o                         
  -8   6   9          9.15         13.86         2.96 o                         
  -7   6   9         45.40         44.59         3.38 o                         
  -6   6   9         48.95         55.07         4.38 o                         
  -5   6   9         19.31         17.05         2.14 o                         
  -4   6   9        279.63        260.35         4.10 o                         
  -3   6   9        350.71        325.99         4.08 o                         
  -2   6   9        175.61        195.50         3.97 o                         
  -1   6   9        467.90        489.03         4.61 o                         
   0   6   9        190.61        185.39         2.68 o                         
   1   6   9       2490.41       2487.45        14.96 o                         
   2   6   9          4.54         12.10         1.47 o                         
   3   6   9       5197.99       5126.38        32.08 o                         
   4   6   9        433.48        382.93         5.37 o                         
   5   6   9       3571.53       3453.10        26.32 o                         
   6   6   9         12.37         12.24         2.34 o                         
   7   6   9       1841.70       1804.70        17.47 o                         
   8   6   9         36.99         42.23         3.01 o                         
   9   6   9        773.50        771.80        11.95 o                         
  10   6   9         23.56         25.51         3.98 o                         
  11   6   9        827.30        838.32        13.52 o                         
  12   6   9        113.57        115.74         7.32 o                         
 -12   7   9        339.51        378.70        16.58 o                         
 -11   7   9         79.42         77.64         7.00 o                         
 -10   7   9        433.43        428.77        13.59 o                         
  -9   7   9        209.13        221.54         8.99 o                         
  -8   7   9       1584.95       1613.17        24.68 o                         
  -7   7   9        246.97        238.30         6.69 o                         
  -6   7   9       2377.77       2315.31        19.06 o                         
  -5   7   9        572.90        583.42         7.05 o                         
  -4   7   9       5408.88       5254.91        37.60 o                         
  -3   7   9       1255.03       1256.00        11.23 o                         
  -2   7   9       6901.61       6765.25        39.16 o                         
  -1   7   9        371.91        376.93         3.84 o                         
   0   7   9       3662.28       3609.06        21.91 o                         
   1   7   9         32.03         40.15         1.58 o                         
   2   7   9       3720.17       3607.52        24.76 o                         
   3   7   9         14.35         24.24         1.98 o                         
   4   7   9       1226.02       1233.97        11.44 o                         
   5   7   9         30.37         30.90         2.56 o                         
   6   7   9        209.92        198.03         4.99 o                         
   7   7   9         20.02         15.63         2.70 o                         
   8   7   9        147.04        143.02         5.25 o                         
   9   7   9         19.63         20.39         3.57 o                         
  10   7   9         12.41          7.90         3.71 o                         
  11   7   9          1.07         -0.39         3.66 o                         
  12   7   9          6.35         11.45         7.77 o                         
 -12   8   9          3.73          3.59         7.18 o                         
 -11   8   9         93.20         87.66         6.42 o                         
 -10   8   9         32.44         35.60         5.83 o                         
  -9   8   9         33.32         37.66         6.01 o                         
  -8   8   9          2.40          6.93         3.89 o                         
  -7   8   9        316.58        305.78        13.23 o                         
  -6   8   9          0.33          0.25         2.09 o                         
  -5   8   9          0.57         -0.82         1.72 o                         
  -4   8   9         14.53         12.49         1.83 o                         
  -3   8   9        258.77        235.59         4.26 o                         
  -2   8   9         72.23         84.17         2.42 o                         
  -1   8   9         73.37         71.45         2.37 o                         
   0   8   9         77.53         96.82         1.97 o                         
   1   8   9       1390.55       1380.97        10.50 o                         
   2   8   9        762.54        783.08         7.51 o                         
   3   8   9       1644.24       1621.72        14.85 o                         
   4   8   9        719.61        702.67         8.70 o                         
   5   8   9       1334.55       1290.95        13.33 o                         
   6   8   9        712.45        710.97        11.55 o                         
   7   8   9       1134.79       1074.14        12.45 o                         
   8   8   9        356.62        347.81        10.73 o                         
   9   8   9        169.30        170.21         6.72 o                         
  10   8   9        300.58        296.43        10.76 o                         
  11   8   9        266.35        267.77         8.50 o                         
 -12   9   9         24.93         25.28         6.17 o                         
 -11   9   9         25.64         11.09         5.91 o                         
 -10   9   9          6.37          8.10         5.28 o                         
  -9   9   9         60.47         68.36         6.23 o                         
  -8   9   9         10.37         11.61         4.57 o                         
  -7   9   9        184.14        170.63         7.63 o                         
  -6   9   9         14.58         18.65         3.28 o                         
  -5   9   9        360.82        369.37         6.42 o                         
  -4   9   9         38.77         35.27         2.37 o                         
  -3   9   9        868.10        834.24         7.99 o                         
  -2   9   9         14.72         17.73         1.67 o                         
  -1   9   9          9.51          8.40         1.31 o                         
   0   9   9        393.69        399.45         3.78 o                         
   1   9   9         10.48         13.23         1.47 o                         
   2   9   9        802.64        770.66         7.57 o                         
   3   9   9          2.17          3.72         1.72 o                         
   4   9   9         94.07         90.98         3.85 o                         
   5   9   9         98.49        109.56         4.01 o                         
   6   9   9         21.11         30.00         3.02 o                         
   7   9   9          9.10         12.81         3.01 o                         
   8   9   9         21.92         17.82         3.90 o                         
   9   9   9         48.51         46.36         4.87 o                         
  10   9   9         60.80         72.49         6.60 o                         
  11   9   9        223.72        237.64        12.57 o                         
 -12  10   9          8.30          2.91         6.81 o                         
 -11  10   9          0.41         -1.33         5.10 o                         
 -10  10   9          7.63          3.54         5.06 o                         
  -9  10   9          2.94         -3.85         4.53 o                         
  -8  10   9         75.22         75.11         6.32 o                         
  -7  10   9          0.54         -1.75         3.87 o                         
  -6  10   9          4.93          6.22         2.87 o                         
  -5  10   9         42.71         37.40         3.24 o                         
  -4  10   9        112.05        114.38         4.87 o                         
  -3  10   9          0.26         -1.45         1.87 o                         
  -2  10   9        127.69        137.77         3.27 o                         
  -1  10   9          0.01          0.18         1.55 o                         
   0  10   9        356.49        378.73         3.79 o                         
   1  10   9        129.30        115.32         3.06 o                         
   2  10   9       2512.55       2525.29        19.94 o                         
   3  10   9        230.74        204.56         4.90 o                         
   4  10   9        414.77        436.10         6.97 o                         
   5  10   9         19.48         19.15         2.67 o                         
   6  10   9        942.47        892.32        12.29 o                         
   7  10   9         48.02         57.53         5.69 o                         
   8  10   9        750.23        712.91        13.08 o                         
   9  10   9         38.46         41.83         4.93 o                         
  10  10   9         67.74         73.45         5.74 o                         
  11  10   9         55.95         67.00         6.11 o                         
 -11  11   9        100.79        100.60         8.45 o                         
 -10  11   9        177.24        173.37         9.34 o                         
  -9  11   9        101.65        111.93         7.85 o                         
  -8  11   9        331.29        324.76        11.04 o                         
  -7  11   9        107.41        112.26         7.73 o                         
  -6  11   9        582.88        548.22         9.20 o                         
  -5  11   9        663.52        644.87        12.08 o                         
  -4  11   9        971.12        936.13        10.98 o                         
  -3  11   9        417.84        407.89         6.09 o                         
  -2  11   9       1447.57       1467.31        12.23 o                         
  -1  11   9        289.40        304.34         4.28 o                         
   0  11   9       1101.13       1077.35         7.47 o                         
   1  11   9        338.82        344.32         4.75 o                         
   2  11   9        396.43        387.75         6.79 o                         
   3  11   9        106.17        104.78         3.87 o                         
   4  11   9        440.38        473.09         7.39 o                         
   5  11   9         20.39         21.35         2.68 o                         
   6  11   9        713.60        674.15        11.99 o                         
   7  11   9          2.08         -0.31         3.06 o                         
   8  11   9        120.11        115.82         9.43 o                         
   9  11   9          0.46          0.84         4.90 o                         
  10  11   9         98.37         97.84         6.51 o                         
 -11  12   9         10.27         10.72         6.05 o                         
 -10  12   9          0.59          7.29         5.56 o                         
  -9  12   9          3.18          5.90         4.95 o                         
  -8  12   9         12.37          9.26         4.80 o                         
  -7  12   9         42.27         46.28         6.77 o                         
  -6  12   9         17.41         16.34         3.65 o                         
  -5  12   9         46.46         49.54         3.83 o                         
  -4  12   9        116.16        101.79         4.09 o                         
  -3  12   9        149.58        143.81         4.55 o                         
  -2  12   9        215.68        196.80         4.32 o                         
  -1  12   9         45.70         41.99         2.41 o                         
   0  12   9        244.31        214.37         4.02 o                         
   1  12   9        273.67        283.19         4.62 o                         
   2  12   9         51.14         53.38         3.11 o                         
   3  12   9        251.84        246.12         5.72 o                         
   4  12   9        185.73        193.11         5.84 o                         
   5  12   9        171.00        149.12         5.57 o                         
   6  12   9         17.50         14.77         3.25 o                         
   7  12   9         74.40         61.08         4.94 o                         
   8  12   9          9.54          9.88         4.09 o                         
   9  12   9        126.07        126.67         6.88 o                         
  10  12   9        111.92        109.69        10.38 o                         
 -10  13   9         61.83         59.37         7.13 o                         
  -9  13   9         50.46         55.82         6.81 o                         
  -8  13   9         35.16         33.36         5.45 o                         
  -7  13   9        320.26        293.25        18.23 o                         
  -6  13   9        117.25        123.72         6.37 o                         
  -5  13   9        141.89        137.54         5.57 o                         
  -4  13   9        289.87        284.60         6.42 o                         
  -3  13   9         89.19         96.76         4.09 o                         
  -2  13   9         39.19         46.31         2.79 o                         
  -1  13   9        279.07        293.01         5.23 o                         
   0  13   9          3.95         10.77         2.79 o                         
   1  13   9         50.60         52.30         2.79 o                         
   2  13   9         45.70         46.31         3.09 o                         
   3  13   9        415.05        430.96         8.04 o                         
   4  13   9         12.09         22.17         3.13 o                         
   5  13   9        192.05        195.26         6.28 o                         
   6  13   9         11.38         10.30         3.24 o                         
   7  13   9        314.65        311.46         9.04 o                         
   8  13   9          0.36         -1.89         3.73 o                         
   9  13   9        277.26        273.15         9.50 o                         
  10  13   9         24.16         20.25         9.62 o                         
 -10  14   9          0.03          3.02         5.45 o                         
  -9  14   9          3.95         -2.71         5.45 o                         
  -8  14   9          6.26          4.66         6.77 o                         
  -7  14   9         49.29         58.40        14.96 o                         
  -6  14   9         64.08         73.42         6.58 o                         
  -5  14   9          8.01          7.93         3.24 o                         
  -4  14   9          0.58          0.02         2.52 o                         
  -3  14   9         68.39         80.74         3.94 o                         
  -2  14   9        177.10        190.83         7.45 o                         
  -1  14   9        169.68        167.15         4.94 o                         
   0  14   9         97.62        102.17         3.67 o                         
   1  14   9        348.87        353.74         7.09 o
[truncated: 211,654 more chars]
